# Supplementary material for: The network structure of hematopoietic cancers
Source: Sci Rep. 2023 Nov 13;13:19837. doi: 10.1038/s41598-023-46655-2 (PMC10645882; doi:10.1038/s41598-023-46655-2)
Supplement: Supplementary file 1 — Supplementary Information 1. [file 41598_2023_46655_MOESM1_ESM.xlsx]

## Sheet: AML_MI_100K
source	mi	target
RPS26P3	0.71826	RPS26P31
RPS26P3	0.684984	RPS26P6
EEF1A1P12	0.683285	EEF1A1P9
RPS26P13	0.671158	RPS26P28
RPS26P11	0.660306	RPS26P6
RPS26P13	0.657012	RPS26P3
RPS26P13	0.655122	RPS26P6
EEF1A1P12	0.653632	EEF1A1P13
RPS26P15	0.653584	RPS26P6
RPS26P15	0.652014	RPS26P3
RPS26P3	0.649976	RPS26P8
RPS26P28	0.647761	RPS26P6
RPS26P31	0.647181	RPS26P6
TMEM176A	0.64671	TMEM176B
EEF1A1P13	0.645793	EEF1A1P9
RPS26P13	0.643534	RPS26P31
RPS26P11	0.643337	RPS26P3
RPS26P28	0.641669	RPS26P31
RPS26P15	0.640974	RPS26P31
RPS26P2	0.636339	RPS26P6
RPS26P11	0.634215	RPS26P2
SOCS2	0.63307	SOCS2.AS1
RPS26P2	0.632474	RPS26P3
EEF1A1P12	0.630144	EEF1A1P19
RPS26P11	0.627261	RPS26P8
RPS26P2	0.625959	RPS26P31
RPS26P28	0.625206	RPS26P3
RPS26P6	0.624544	RPS26P8
RPS26P13	0.623224	RPS26P38
RPS26P3	0.622701	RPS26P55
FTH1P23	0.622252	FTH1P8
RPS26P11	0.622156	RPS26P31
GPR27	0.618296	PROK2
EEF1A1P13	0.616262	EEF1A1P19
RPS26P35	0.615981	RPS26P39
EEF1A1P14	0.61424	EEF1A1P16
RPS26P28	0.613193	RPS26P35
RPS26P38	0.612115	RPS26P6
RPS26P35	0.609957	RPS26P6
RPS26P2	0.609677	RPS26P35
RPS26P11	0.609559	RPS26P28
RPS26P13	0.609506	RPS26P39
RPS26P15	0.609457	RPS26P2
RPS26P13	0.608848	RPS26P2
RPS26P55	0.608687	RPS26P6
RPS26P28	0.608508	RPS26P39
FTH1P5	0.607923	FTH1P7
RPS26P39	0.607819	RPS26P6
RPS26P2	0.60614	RPS26P8
RPS26P3	0.605937	RPS26P35
RPS26P2	0.605313	RPS26P39
RPS26P31	0.603231	RPS26P35
RPS26P15	0.60313	RPS26P55
RPS26P31	0.601409	RPS26P39
FTH1P7	0.601309	FTH1P8
RPS26P38	0.601131	RPS26P39
RPS26P3	0.600747	RPS26P39
FTH1P12	0.600593	FTH1P7
RPS26P13	0.600402	RPS26P15
PABPC1P4	0.600135	PABPC3
RPS26P31	0.599129	RPS26P8
FTH1P23	0.597809	FTH1P7
RPS26P13	0.59608	RPS26P35
RPS26P3	0.59464	RPS26P38
PAX8	0.594385	PAX8.AS1
RPS26P2	0.593871	RPS26P55
KDM5D	0.592045	TXLNGY
RPL10P6	0.591525	RPL10P9
RPS3AP26	0.590692	RPS3AP6
RPS26P2	0.590519	RPS26P28
RPS26P11	0.590303	RPS26P35
FTH1P11	0.59017	FTH1P8
RPS26P28	0.588805	RPS26P38
RPS26P15	0.58877	RPS26P38
TPT1P4	0.587609	TPT1P9
RPS26P31	0.587584	RPS26P38
FTH1P11	0.586822	FTH1P7
EEF1A1P22	0.586415	EEF1A1P9
RPS26P31	0.586008	RPS26P55
RPS26P11	0.585216	RPS26P15
RPS26P13	0.584968	RPS26P55
FTH1P12	0.584745	FTH1P5
RPS26P39	0.584208	RPS26P55
RPS26P15	0.583855	RPS26P8
RPS26P11	0.580792	RPS26P13
RPS26P15	0.580232	RPS26P39
FTH1P23	0.580142	FTH1P5
RPS26P2	0.579603	RPS26P38
EEF1A1P22	0.5793	EEF1A1P8
EEF1A1P19	0.578993	EEF1A1P9
RPS26P15	0.578775	RPS26P28
RPS26P28	0.577329	RPS26P54
RPS26P11	0.577034	RPS26P39
FTH1P11	0.575742	FTH1P23
MTCO1P2	0.574124	MTCO1P22
RPS26P28	0.573412	RPS26P55
AOX2P	0.571813	AOX3P
RPS26P15	0.571148	RPS26P35
CCDC144A	0.57107	USP32P1
DDX3Y	0.570876	KDM5D
GAPDHP65	0.569757	GAPDHP72
RPS26P35	0.566892	RPS26P38
EEF1A1P10	0.564417	EEF1A1P14
MTCO1P2	0.564416	MTCO1P53
RPS26P38	0.562781	RPS26P55
FTH1P12	0.561033	FTH1P23
RPS26P55	0.558516	RPS26P8
RPS26P11	0.557673	RPS26P55
DDX3Y	0.556516	TXLNGY
RPS26P35	0.55645	RPS26P55
FTH1P12	0.556368	FTH1P2
EEF1A1P14	0.555163	EEF1A1P8
RPS26P31	0.554655	RPS26P54
RPL3P2	0.554183	RPL3P7
EEF1A1P8	0.553631	EEF1A1P9
EEF1A1P14	0.552814	EEF1A1P22
RPS26P13	0.552425	RPS26P54
S100A8	0.551421	S100A9
HLA.DPA1	0.550992	HLA.DPB1
RPS26P35	0.550636	RPS26P54
RPS26P54	0.549877	RPS26P6
EEF1A1P16	0.549522	EEF1A1P22
DDX3Y	0.54707	ZFY
FTH1P2	0.546528	FTH1P7
EEF1A1P14	0.546088	EEF1A1P7
RPS26P13	0.545822	RPS26P8
RPS26P3	0.544127	RPS26P54
RPS26	0.543175	RPS26P15
EEF1A1P16	0.54262	EEF1A1P8
RPS26P56	0.541545	RPS26P6
EEF1A1P14	0.540777	EEF1A1P29
ZNF667	0.539909	ZNF667.AS1
RPS26P54	0.539874	RPS26P55
KDM5D	0.539076	ZFY
EEF1A1P12	0.538118	EEF1A1P22
EEF1A1P16	0.536993	EEF1A1P29
EIF1AY	0.536895	KDM5D
EEF1A1P11	0.53486	EEF1A1P13
RPS26P47	0.534243	RPS26P6
HLA.DMA	0.533159	HLA.DPB1
EEF1A1P13	0.532443	EEF1A1P4
C1QB	0.532442	C1QC
RPS26P11	0.531738	RPS26P38
RPS26P15	0.529602	RPS26P56
EEF1A1P13	0.52822	EEF1A1P16
MTND6P22	0.527109	MTND6P4
EEF1A1P13	0.526887	EEF1A1P22
RPS26P38	0.5266	RPS26P8
RPS26P28	0.526073	RPS26P8
MTND4P12	0.525003	MTND4P35
RPS26P11	0.524105	RPS26P47
IGKV1.5	0.523422	IGKV3.20
RPS26P3	0.523107	RPS26P47
TPSB2	0.522957	TPSD1
HOXA10	0.522505	HOXA9
DDX3Y	0.522083	RPS4Y1
EEF1A1P10	0.521632	EEF1A1P13
EEF1A1P12	0.520773	EEF1A1P4
FTH1P2	0.520581	FTH1P5
FTH1P11	0.520415	FTH1P5
RPS26P38	0.519285	RPS26P56
RPS26	0.518915	RPS26P31
RPS26P2	0.517354	RPS26P56
RPS26P39	0.516998	RPS26P8
EEF1A1P10	0.51684	EEF1A1P16
EEF1A1P19	0.516798	EEF1A1P4
RPS26P35	0.516499	RPS26P8
ATF4P3	0.516439	ATF4P4
EEF1A1P10	0.516164	EEF1A1P22
TPT1P4	0.516075	TPT1P6
EEF1A1P4	0.51535	EEF1A1P7
EEF1A1P12	0.514964	EEF1A1P7
RPS26P39	0.514868	RPS26P54
RPS26P2	0.51455	RPS26P54
KRT18	0.51236	KRT8
RPS26	0.512264	RPS26P3
RPS26P15	0.512246	RPS26P54
ALAS2	0.511651	HBA1
RPS26P55	0.51141	RPS26P56
KDM5D	0.510487	RPS4Y1
EEF1A1P29	0.510437	EEF1A1P8
EEF1A1P12	0.510046	EEF1A1P8
EEF1A1P10	0.510038	EEF1A1P29
FTH1P5	0.509814	FTH1P8
RPS26P31	0.509406	RPS26P47
RPL13AP20	0.509011	RPL13AP7
EIF1AY	0.508823	TXLNGY
EEF1A1P13	0.508747	EEF1A1P14
EEF1A1P22	0.508674	EEF1A1P7
EEF1A1P7	0.50845	EEF1A1P9
EEF1A1P22	0.507788	EEF1A1P29
HOXA11	0.507736	HOXA11.AS
EEF1A1P14	0.505907	EEF1A1P9
HCAR2	0.505861	HCAR3
HBA1	0.505851	HBA2
RPS26P13	0.505731	RPS26P56
GAPDHP63	0.50482	GAPDHP72
EEF1A1P13	0.504377	EEF1A1P7
TPT1P6	0.503882	TPT1P9
EEF1A1P16	0.503821	EEF1A1P9
EEF1A1P16	0.501901	EEF1A1P7
MTCO1P22	0.500525	MTCO1P53
KDM5D	0.500387	UTY
C1QA	0.499562	C1QC
MTCO1P2	0.49917	MTCO1P40
EEF1A1P4	0.498463	EEF1A1P9
RPS26P31	0.498426	RPS26P56
EEF1A1P38	0.498386	EEF1A1P9
RPS26P15	0.498127	RPS26P47
RPS26P35	0.497835	RPS26P47
EEF1A1P24	0.497229	EEF1A1P38
RPS26P2	0.496681	RPS26P47
RPS26P11	0.495407	RPS26P54
EEF1A1P10	0.495088	EEF1A1P12
EEF1A1P12	0.495045	EEF1A1P29
RPS26	0.494518	RPS26P2
MT2A	0.494139	MT2P1
C1QA	0.494077	C1QB
EEF1A1P13	0.493309	EEF1A1P29
PRKY	0.493157	TXLNGY
EEF1A1P11	0.493139	EEF1A1P9
RPS26P39	0.492709	RPS26P47
EEF1A1P12	0.492668	EEF1A1P14
EEF1A1P10	0.492493	EEF1A1P9
EEF1A1P17	0.49138	EEF1A1P29
EEF1A1P12	0.491135	EEF1A1P16
EEF1A1P12	0.490674	EEF1A1P17
GAPDHP63	0.490148	GAPDHP65
MTATP8P1	0.490087	MTATP8P2
RPS26P38	0.489577	RPS26P54
TXLNGY	0.489546	ZFY
EEF1A1P14	0.489199	EEF1A1P19
FTH1P2	0.488943	FTH1P8
EEF1A1P11	0.488753	EEF1A1P12
MTCO1P40	0.48818	MTCO1P53
RPS26P3	0.487775	RPS26P56
RPS26P28	0.487131	RPS26P56
EEF1A1P16	0.4867	EEF1A1P4
EEF1A1P13	0.486623	EEF1A1P38
EEF1A1P13	0.486371	EEF1A1P8
EEF1A1P29	0.486198	EEF1A1P9
EEF1A1P13	0.485915	EEF1A1P17
RPL24P4	0.485228	RPL26P19
EEF1A1P19	0.485152	EEF1A1P29
CCL3L1	0.483139	CCL4L2
EEF1A1P29	0.482784	EEF1A1P7
FTH1P12	0.482575	FTH1P8
GAPDHP1	0.481971	GAPDHP65
EEF1A1P10	0.481559	EEF1A1P4
EEF1A1P10	0.480743	EEF1A1P7
EEF1A1P11	0.479562	EEF1A1P19
RPS26P39	0.479447	RPS26P56
MTND5P10	0.478936	MTND5P11
EEF1A1P17	0.478523	EEF1A1P9
EEF1A1P10	0.478267	EEF1A1P8
EEF1A1P13	0.477827	EEF1A1P6
EEF1A1P10	0.477785	EEF1A1P19
RPS26	0.477681	RPS26P8
EEF1A1P19	0.476827	EEF1A1P22
FTH1P11	0.474784	FTH1P12
EEF1A1P1	0.474269	EEF1A1P17
EEF1A1P16	0.473769	EEF1A1P19
HLA.DMA	0.473638	HLA.DMB
RPS26P13	0.473588	RPS26P47
RPS26P28	0.473521	RPS26P47
RPS26P47	0.473349	RPS26P55
EEF1A1P29	0.47305	EEF1A1P4
RPL34P33	0.472723	RPL34P34
MTCO1P22	0.472655	MTCO1P40
IGKV3.20	0.472159	IGLV1.40
RPS26P54	0.471957	RPS26P8
EEF1A1P17	0.471774	EEF1A1P7
RPS26P35	0.471186	RPS26P56
EEF1A1P7	0.471158	EEF1A1P8
EEF1B2P3	0.470282	EEF1B2P6
GAPDHP1	0.470262	GAPDHP72
NCF1	0.470138	NCF1C
HOXB.AS1	0.470076	HOXB2
RPS4XP2	0.469185	RPS4XP3
ALAS2	0.467924	EPB42
EEF1A1P19	0.467425	EEF1A1P7
RPS26	0.467394	RPS26P6
IGKC	0.467073	IGKV3.11
PF4	0.466957	PPBP
HLA.DPA1	0.466735	HLA.DRA
RPL26P19	0.466662	RPL39P3
EEF1A1P17	0.46661	EEF1A1P19
EEF1A1P14	0.466539	EEF1A1P4
KDM5D	0.466184	PRKY
EIF1AY	0.465998	ZFY
RPS26P11	0.465913	RPS26P56
EEF1A1P22	0.465878	EEF1A1P38
HOXB3	0.464605	HOXB4
IGKV1.5	0.464584	IGLV1.40
NCF1B	0.464071	NCF1C
DDX3Y	0.463899	UTY
EEF1A1P17	0.463099	EEF1A1P8
FTH1P16	0.462894	FTH1P8
TMSB4XP1	0.462385	TMSB4XP8
ANKRD18B	0.462182	CYP4F26P
RPS26P56	0.4621	RPS26P8
EEF1A1P10	0.462066	EEF1A1P17
EEF1A1P12	0.461744	EEF1A1P38
MTND4P12	0.461587	MTND5P11
FTH1P2	0.460974	FTH1P23
FTLP2	0.460745	FTLP3
EEF1A1P19	0.460642	EEF1A1P38
MTND4LP30	0.460415	MTND4P35
DDX3Y	0.45938	PRKY
EEF1A1P22	0.459275	EEF1A1P4
HBA2	0.459223	HBB
EEF1A1P14	0.458928	EEF1A1P17
EEF1A1P17	0.458799	EEF1A1P22
PRKY	0.458296	UTY
HOXB5	0.458242	HOXB6
RPS26P38	0.458228	RPS26P47
RPL4P5	0.457909	TPT1P9
RPS29P3	0.457717	RPS29P5
EEF1A1P10	0.457253	EEF1A1P38
TXLNGY	0.456419	UTY
MTATP8P2	0.456265	MTND4LP30
MTCO2P12	0.454288	MTCO2P2
MTCO1P40	0.453984	MTND4P12
GAPDHP40	0.453434	GAPDHP63
LINC01475	0.453075	NKX2.3
EEF1A1P19	0.451784	EEF1A1P8
IGKV3.20	0.451689	IGLV2.23
EPB42	0.451359	SLC4A1
IFIT1	0.451358	IFIT3
DDX3Y	0.451353	EIF1AY
MTRNR2L2	0.45088	MTRNR2L6
IGHA1	0.449167	IGLV3.21
HLA.DPB1	0.449075	HLA.DRA
RPS26	0.44881	RPS26P11
HLA.DQB1	0.4487	HLA.DQB1.AS1
IGKV3.20	0.44812	IGKV4.1
RPS26P54	0.447763	RPS26P56
MAP3K20	0.447676	MAP3K20.AS1
TRBJ2.2P	0.447495	TRBJ2.3
RPS26P47	0.446653	RPS26P8
ALAS2	0.446308	SLC4A1
TXLNGY	0.44615	USP9Y
EIF1AY	0.445749	RPS4Y1
FTH1P20	0.445693	FTH1P7
RPL21P119	0.444942	RPL21P28
RPS27AP16	0.44481	RPS3AP6
UTY	0.444363	ZFY
HLA.DMA	0.444238	HLA.DPA1
EEF1A1P16	0.443188	EEF1A1P38
C10orf55	0.443155	PLAU
RPS4Y1	0.443154	TXLNGY
MTND4P12	0.443128	MTND4P24
RPS26	0.443064	RPS26P55
RPS26	0.44236	RPS26P13
RPL34P27	0.441189	RPS27P21
RPL23AP42	0.440288	RPL26P19
RPL26P19	0.440042	RPS18P12
EEF1A1P16	0.439702	EEF1A1P17
EEF1A1P38	0.439633	EEF1A1P8
HLA.DMA	0.439605	HLA.DRA
GATD3A	0.439551	PWP2
RPS4XP11	0.439418	RPS4XP7
IFI44L	0.43846	MX1
EIF1AY	0.438188	UTY
EEF1A1P17	0.438037	EEF1A1P4
EEF1A1P22	0.437902	EEF1A1P24
RPS26	0.437601	RPS26P38
ALAS2	0.437479	HBB
CPSF1P1	0.437365	SLC5A4.AS1
NCF1	0.437173	NCF1B
GOLGA6L7	0.43717	PDCD6IPP2
RPS26	0.437102	RPS26P35
IRF9	0.437098	REC8
TMSB4XP1	0.436904	TMSB4XP2
RPL10AP6	0.436352	RPS3AP47
CRNDE	0.436348	IRX5
EEF1A1P12	0.436053	RPL5P1
RPS26	0.435442	RPS26P39
RPL10AP2	0.435277	RPS7P10
EEF1A1P9	0.435221	RPL4P5
EEF1A1P14	0.434773	EEF1A1P38
MTRNR2L6	0.434773	MTRNR2L8
IGKV4.1	0.434721	IGLV1.51
IGLV1.40	0.434636	IGLV1.47
HLA.DRA	0.434573	HLA.DRB1
IGLV2.23	0.434531	IGLV3.21
MTND4P24	0.434479	MTND4P35
IGKV3.15	0.434321	IGKV3.20
GAPDHP40	0.433993	GAPDHP72
RPS27AP16	0.432436	RPS7P1
EEF1A1P14	0.43189	EEF1A1P24
SNHG14	0.431462	SNRPN
RNASE2	0.431305	RNASE3
EEF1A1P9	0.430419	TPT1P9
EEF1A1P38	0.430249	EEF1A1P7
EEF1A1P11	0.429896	EEF1A1P16
FTH1P11	0.429776	FTH1P2
TMSB4XP2	0.429693	TMSB4XP8
USP9Y	0.429659	UTY
RPS7P10	0.429292	RPS7P11
WT1	0.428935	WT1.AS
RPS4Y1	0.428803	ZFY
EEF1A1P12	0.428011	EEF1A1P28
GAPDHP60	0.427464	GAPDHP72
EEF1A1P1	0.427168	EEF1A1P7
RPS26P47	0.426892	RPS26P56
IGKV1.5	0.426298	IGLV2.23
GYPA	0.425764	SLC4A1
EIF4E3	0.425711	PROK2
RPS26	0.425635	RPS26P28
RPS7P10	0.425172	RPS7P4
IFI44	0.424055	IFI44L
KDM5D	0.423832	USP9Y
EEF1A1P11	0.423709	EEF1A1P22
MTND4P35	0.423629	MTND5P11
EEF1A1P9	0.423288	RPL5P1
EEF1A1P14	0.423243	EEF1A1P28
RPL31P12	0.423149	RPL31P7
GAPDHP1	0.423025	GAPDHP69
PRKY	0.422395	ZFY
CCL4	0.422266	CCL4L2
RPL35P1	0.421847	RPL35P2
HBA1	0.421544	HBB
EEF1A1P12	0.421272	EEF1A1P24
IGKV1.5	0.42105	IGKV4.1
PWAR5	0.42103	SNRPN
IGHV3.15	0.42093	IGKV3.20
IGLV1.40	0.4209	IGLV1.44
PRKY	0.420865	USP9Y
RPL23AP42	0.420766	RPL39P3
IGHV3.15	0.420149	IGKV1.5
EEF1A1P1	0.419595	EEF1A1P12
HBD	0.419417	SLC4A1
EEF1A1P28	0.419312	EEF1A1P7
RPL10AP6	0.41925	RPL21P16
EEF1A1P10	0.419162	EEF1A1P24
RNU5B.1	0.418904	RNU5E.1
HSPB1	0.418732	HSPB1P1
RPL21P16	0.41832	RPS3AP47
FTH1P12	0.418115	FTH1P20
EEF1A1P12	0.418111	RPL4P5
YBX1P1	0.41751	YBX1P2
EEF1A1P12	0.417501	TPT1P4
EEF1A1P24	0.416989	EEF1A1P9
MTND4LP30	0.416795	MTND5P11
IGLV1.40	0.416737	IGLV3.21
EEF1A1P9	0.41662	TPT1P4
RPL9P7	0.416581	RPS23P8
MTRNR2L10	0.4164	MTRNR2L9
IGHG1	0.416324	IGKV4.1
EEF1A1P17	0.416283	EEF1A1P24
EEF1A1P24	0.416196	EEF1A1P8
EIF4E3	0.415756	GPR27
IGKV3.20	0.415722	IGLV1.51
CDCA5	0.415716	FOXM1
RPS19P3	0.415232	RPS19P7
IGLV3.21	0.415072	IGLV3.25
PRR34	0.414801	PRR34.AS1
EEF1A1P13	0.414695	EEF1A1P24
RPS2P46	0.413419	RPS2P7
HOXB.AS3	0.413161	HOXB5
RPL9P3	0.413053	RPL9P7
USP9Y	0.412922	ZFY
PTMAP4	0.412787	PTMAP9
GAPDHP35	0.412697	GAPDHP69
MTND4LP30	0.412202	MTND4P24
FTH1P16	0.411873	FTH1P7
HOTAIRM1	0.411687	HOXA1
GAPDHP1	0.411548	GAPDHP63
EEF1A1P17	0.41127	EEF1A1P28
RPL17P36	0.410933	RPL26P19
FTH1P10	0.410628	FTH1P2
RPL31P12	0.410604	RPL31P2
ALAS2	0.40992	HBA2
EEF1A1P12	0.409554	EEF1A1P6
EEF1A1P1	0.409548	EEF1A1P19
EEF1A1P19	0.409478	EEF1A1P24
RPS11P5	0.409428	RPS11P7
IFI44L	0.409348	IFI6
RPL10P15	0.409325	RPL10P6
ALAS2	0.408985	SELENBP1
OAS1	0.408976	OAS2
EPSTI1	0.408887	IFI44L
GAPDHP38	0.408773	GAPDHP72
SNRPN	0.408758	SNURF
RPS27P21	0.408702	RPS27P29
IGKV1.5	0.408522	IGLV3.21
MTRNR2L6	0.408453	MTRNR2L9
MTCO1P53	0.408259	MTND5P11
RPS27AP16	0.408131	RPS3AP26
EEF1A1P38	0.408024	EEF1A1P4
TMSB4Y	0.408001	ZFY
MTCYBP18	0.407308	MTND4P35
IGLV1.40	0.40696	IGLV2.23
ODF3B	0.406852	TYMP
EEF1A1P11	0.406279	EEF1A1P8
RPL21P16	0.406115	RPL21P28
EEF1A1P11	0.406031	EEF1A1P38
RPS27AP11	0.405807	RPS7P10
EEF1A1P13	0.405722	RPL4P5
GAPDHP1	0.405509	GAPDHP35
GAPDHP1	0.405418	GAPDHP40
RPL4P5	0.405165	RPS18P12
AHSP	0.404912	SLC4A1
EEF1A1P24	0.404563	EEF1A1P29
EEF1A1P28	0.404511	EEF1A1P4
HLA.DMB	0.404398	HLA.DPB1
DDX3Y	0.404374	USP9Y
IGHG1	0.403477	IGHG3
GAPDHP38	0.403223	GAPDHP63
RPL34P27	0.403139	RPL9P7
EEF1A1P12	0.402981	TPT1P9
RPS26P47	0.402705	RPS26P54
EEF1A1P1	0.402456	EEF1A1P14
EEF1A1P28	0.40234	EEF1A1P29
MTCO2P12	0.40225	MTCO2P22
GYPA	0.402091	GYPB
EEF1A1P19	0.402003	EEF1A1P28
IFIT2	0.401663	IFIT3
IGLV1.40	0.401563	IGLV1.51
EEF1A1P11	0.401509	EEF1A1P14
MTCO1P12	0.401411	MTCO1P40
ACSM1	0.401081	ACSM3
MTCO1P2	0.401	MTND4LP30
ALAS2	0.40099	HBD
IGHV1.18	0.400743	IGLV3.25
EEF1A1P13	0.400696	EEF1A1P28
RPL37AP1	0.400693	RPS10P3
EPX	0.400385	PRG2
IGLV1.51	0.400101	IGLV2.23
EEF1A1P4	0.399756	EEF1A1P8
MTCO1P2	0.399564	MTND4P35
MTCO1P40	0.399192	MTND5P11
FTH1P10	0.398995	FTH1P12
RPS4Y1	0.398863	UTY
RPL34P27	0.398692	RPS15AP12
RNU5B.1	0.398618	RNU5F.1
RPS26	0.398564	RPS26P54
EEF1A1P22	0.397455	RPL4P5
RNF217	0.397123	RNF217.AS1
RPL10P1	0.397121	RPS4XP3
EEF1A1P1	0.396428	EEF1A1P9
HSPA1A	0.396398	HSPA1B
TRGC1	0.396361	TRGJP1
RPL10P15	0.396341	RPL10P9
IGHV1.18	0.396221	IGHV3.15
IGLV1.44	0.395982	IGLV2.23
EPB42	0.395737	GYPA
HLA.DMB	0.39573	HLA.DPA1
EEF1A1P19	0.395626	EEF1A1P6
HOXB.AS3	0.395587	HOXB6
AHSP	0.395123	ALAS2
FAM106A	0.394813	USP32P2
RPL4P5	0.394696	TPT1P4
GAPDHP38	0.39429	GAPDHP40
IGKV4.1	0.394012	IGLV3.21
IGLV3.1	0.393917	IGLV3.21
RPL10P1	0.393715	TPT1P6
RPS15AP11	0.393697	RPS15AP24
ERV3.1	0.393585	ZNF117
EEF1A1P8	0.39345	RPL4P5
BEX3	0.393206	TCEAL9
EEF1A1P1	0.393143	EEF1A1P29
RPL7AP30	0.39305	RPL7AP66
EEF1A1P10	0.392937	EEF1A1P28
GAPDHP40	0.392737	GAPDHP65
RPL34P27	0.392286	RPS27P29
RNU1.27P	0.392274	RNU1.28P
EEF1A1P13	0.391455	TPT1P9
GAPDHP69	0.391172	GAPDHP70
GAPDHP38	0.391165	GAPDHP65
RPL21P119	0.391011	RPL21P16
RPL3P2	0.39096	RPL4P5
PABPC3	0.390593	TPT1P9
RPL21P28	0.390517	RPS3AP47
EEF1A1P13	0.390426	RPL5P1
CA1	0.390359	HBD
EEF1A1P29	0.390297	EEF1A1P38
EEF1A1P1	0.39027	EEF1A1P13
EEF1A1P11	0.390013	EEF1A1P7
XCL1	0.389851	XCL2
CXCL2	0.38983	CXCL3
RPL37P2	0.389813	RPL7AP50
EEF1A1P11	0.389537	EEF1A1P29
HOXB.AS2	0.389387	HOXB.AS3
RPL37P23	0.389247	RPS10P3
GYPA	0.388942	RHCE
C1orf226	0.388848	NOS1AP
IGLV1.47	0.388839	IGLV2.23
MTATP8P2	0.388329	MTCO1P2
EEF1A1P1	0.388276	EEF1A1P16
EEF1A1P10	0.388023	TPT1P4
HLA.DMA	0.387911	HLA.DRB1
MTCO1P53	0.387833	MTCO3P22
SELENBP1	0.38734	SLC4A1
EEF1A1P16	0.387134	EEF1A1P28
RPS3AP49	0.387103	RPS3AP6
MTCO1P2	0.386999	MTND5P11
MTND6P3	0.386988	MTND6P4
IGKV3.20	0.386589	IGLV1.44
FTH1P16	0.386557	FTH1P23
EEF1A1P11	0.386494	EEF1A1P17
TRGC1	0.386337	TRGC2
MTATP6P2	0.386062	MTND4P35
AHSP	0.386013	GYPA
MTATP8P1	0.385886	MTND4LP30
RPS23P8	0.385863	RPS3AP47
HLA.DMB	0.385795	HLA.DRA
RPL21P16	0.38563	RPL21P75
FKBP14	0.385565	PLEKHA8
IGLV1.51	0.385329	IGLV3.21
MTND4LP30	0.385296	MTND4P12
EEF1A1P10	0.38529	TPT1P6
EEF1A1P13	0.384822	TPT1P4
RPS2P4	0.384814	RPS2P48
IGHG1	0.384599	IGLV3.21
IGHV1.18	0.384581	IGKV1.5
EEF1A1P22	0.384089	EEF1A1P28
IGHV1.46	0.383966	IGKV3.20
HLA.DPA1	0.383801	HLA.DRB1
PTMAP2	0.383706	PTMAP5
RPL17P36	0.383202	RPS7P10
HBM	0.382868	SLC4A1
EEF1A1P11	0.382847	EEF1A1P4
IGHV1.18	0.382587	IGKV4.1
RPL31P63	0.382238	TPT1P6
IGLV1.44	0.382187	IGLV1.47
MTCO2P2	0.382177	MTND5P11
EEF1A1P28	0.381816	EEF1A1P9
IGHV1.18	0.381512	IGKV3.20
IGKV1.5	0.381123	IGLV1.47
MTCO2P2	0.381005	MTND4P35
PKMYT1	0.380989	ZWINT
MTND4LP30	0.380917	MTND5P10
RPL4P5	0.380849	TPT1P6
EEF1A1P17	0.380821	EEF1A1P38
IGLV1.40	0.380799	IGLV3.1
EEF1A1P22	0.38069	RPL31P63
AURKB	0.380687	CDCA3
EEF1A1P22	0.380564	TPT1P6
IGHV5.51	0.380543	IGKV3.20
EEF1A1P6	0.380464	EEF1A1P9
GAPDHP60	0.380316	GAPDHP65
RPL34P33	0.380287	RPL9P7
IGKV1.5	0.380063	IGLV1.51
RPL37AP1	0.380002	RPL37P23
MTCO1P2	0.37999	MTCO1P3
EEF1A1P10	0.379983	EEF1A1P11
RPL24P4	0.379962	RPS18P12
RPL23AP12	0.379582	RPL23AP75
MTCO1P53	0.37957	MTND4P35
MTATP8P2	0.379193	MTND5P11
FTH1P11	0.379113	FTH1P16
HNRNPA1P10	0.379011	HNRNPA1P4
RPL23AP42	0.378986	RPL7AP30
MTRNR2L2	0.378924	MTRNR2L8
EEF1A1P14	0.378804	TPT1P6
RPS23P8	0.378577	RPS27AP16
FTH1P10	0.378454	FTH1P20
EEF1A1P24	0.378383	EEF1A1P28
EEF1A1P9	0.378125	TPT1P6
AHSP	0.377811	EPB42
RPL31P63	0.377753	TPT1P4
HOXA3	0.377544	HOXA6
RPL13AP5	0.377511	RPL18AP3
IGHA1	0.377326	IGHA2
RPL31P2	0.376704	RPL31P7
EEF1A1P10	0.376248	RPL31P63
GAPDHP38	0.376191	GAPDHP60
APOC2	0.37615	APOC4.APOC2
EEF1A1P24	0.376135	EEF1A1P4
EIF1AY	0.376	USP9Y
HOXA10	0.375883	HOXA10.AS
RPS4XP1	0.375858	RPS4XP6
RPL10AP2	0.375849	RPS15AP11
IGHG1	0.375661	IGKV1.5
ACTBP11	0.375649	ACTBP2
HOXB.AS2	0.375483	HOXB3
IGLV2.23	0.375297	IGLV3.1
EEF1A1P22	0.375133	TPT1P4
RPS3AP6	0.375026	RPS7P1
RPS26	0.37463	RPS26P56
RPL7AP11	0.374606	RPL7AP66
RPS26	0.374445	RPS26P47
EEF1A1P1	0.374436	EEF1A1P4
RPL5P17	0.374379	RPL5P5
FTH1P4	0.374351	FTH1P8
IGLV1.40	0.374115	IGLV3.25
RPL21P134	0.3741	RPL21P39
RPL12P47	0.373327	RPS19P7
IGHV5.51	0.373297	IGKV1.5
FTH1P11	0.373292	FTH1P20
RPL12P12	0.372938	RPL12P13
MTCO2P2	0.372177	MTND4P12
MTCO1P40	0.372133	MTCO2P2
RPS20P14	0.372052	RPS23P8
KANSL1.AS1	0.371992	MAPK8IP1P2
EEF1A1P4	0.371241	TPT1P4
EEF1A1P24	0.371057	EEF1A1P7
MTCO1P22	0.370987	MTND4P35
RPLP0P6	0.370868	RPS11P5
EEF1A1P14	0.370689	RPL4P5
IGLV1.44	0.370417	IGLV3.21
IGLV1.47	0.370388	IGLV3.25
RPS3AP44	0.370245	RPS3AP6
RPL26P37	0.370222	RPS15AP17
IGHV5.51	0.370152	IGKV4.1
CDK1	0.370145	HJURP
IGHV3.15	0.370134	IGLV1.51
EEF1A1P28	0.369868	EEF1A1P38
MTCO1P15	0.369561	MTCO1P53
RPL13AP20	0.369542	RPL37AP1
CCL3	0.369402	CCL3L1
MTCO1P22	0.369244	MTND4LP30
EEF1A1P29	0.369242	TPT1P4
EEF1B2P6	0.369174	RPL22P1
RPL34P33	0.36888	RPS17P2
CDCA5	0.36881	PKMYT1
RPL26P37	0.368615	RPS19P7
EEF1A1P1	0.368469	EEF1A1P10
HLA.DMB	0.368156	HLA.DRB1
HNRNPA1P10	0.368072	HNRNPA1P12
CCDC78	0.36792	HAGHL
MTCO1P40	0.367896	MTND4P35
CUZD1	0.367807	FAM24B
MTCYBP18	0.367727	MTND5P11
MTND5P11	0.367687	MTND6P22
HLA.DPB1	0.367632	HLA.DRB1
DMPK	0.367569	DMWD
GAPDHP38	0.36727	GAPDHP69
MTCO1P22	0.367198	MTND5P10
EEF1A1P19	0.367156	TPT1P9
EEF1B2P6	0.367128	RPL10AP2
IGHG1	0.367002	IGLV1.40
RPL34P27	0.366807	RPL34P31
RPL19P16	0.366712	RPL4P5
RPL9P7	0.366597	RPS3AP47
EEF1A1P9	0.366517	PABPC3
EEF1A1P14	0.366473	RPL5P1
RPL34P27	0.366443	RPS23P8
RPL23AP42	0.366007	RPL24P4
RPS3AP26	0.365852	RPS7P1
EEF1A1P8	0.365648	RPL5P1
IGKV3.20	0.365139	IGLV1.47
IGKV4.1	0.36491	IGLV1.40
HOXB8	0.364877	HOXB9
IGLV1.44	0.364871	IGLV1.51
RNU2.48P	0.364557	RNU2.59P
EEF1A1P16	0.364426	RPL5P1
RPL34P34	0.364356	RPL9P7
HHIP	0.3642	HHIP.AS1
RPL21P119	0.364134	RPL21P75
GAPDHP70	0.363801	GAPDHP72
MTCO1P22	0.36374	MTND4P24
CDKN2A	0.363716	CDKN2B.AS1
MTATP8P2	0.363597	MTND4P35
RPL24P4	0.363503	RPL4P5
ANKRD18A	0.363502	FAM201A
NEFH	0.363435	RFPL1S
RPL21P119	0.363277	RPL21P131
RPL31P63	0.363075	TPT1P9
EEF1B2P2	0.363058	EEF1B2P6
MTATP6P2	0.362823	MTND4P24
MTND5P10	0.362488	MTND5P12
MTCO2P12	0.362441	MTND4P12
RPS10P3	0.362131	RPS18P12
IGHV3.15	0.36162	IGKV4.1
RPL4P5	0.361452	RPL5P1
RPS27AP19	0.361368	RPS3AP44
AQP4.AS1	0.361299	PCAT18
EEF1A1P19	0.361228	TPT1P4
EEF1A1P28	0.361192	EEF1A1P8
MTND4P35	0.361191	MTND5P10
GAPDHP40	0.360991	GAPDHP69
CDCA8	0.360984	UBE2C
RPL21P28	0.360977	RPL7P9
EEF1A1P16	0.36094	EEF1A1P24
MTATP8P2	0.360926	MTND4P24
ANXA2	0.360837	ANXA2P2
MTCO1P40	0.360737	MTCO2P12
HBG1	0.36071	HBG2
HOXA3	0.360654	HOXA5
ASPM	0.360646	KIF15
RPS7P1	0.360578	RPS7P10
CA2	0.360569	CA3.AS1
EIF1AY	0.360469	PRKY
IGKV4.1	0.360461	IGLV1.47
MTCO3P13	0.360431	MTCO3P22
IGHV3.15	0.360409	IGLV1.40
AHSP	0.360402	HBD
KCTD1	0.360255	PCAT18
RPL24P8	0.360217	RPS7P10
RPS19P7	0.360149	RPS20P2
RPL13AP7	0.359936	RPL37AP1
FTH1P3	0.359705	FTH1P7
RPL13AP3	0.359694	RPS17P2
EEF1A1P19	0.359669	RPL5P1
EEF1A1P9	0.359557	RPL31P63
EEF1A1P9	0.35951	RPL3P2
CIITA	0.359397	HLA.DPB1
EEF1A1P13	0.359199	RPL31P63
RPL5P1	0.359176	TPT1P9
CCNB2	0.359172	TPX2
FTH1P20	0.359159	FTH1P23
MTCO1P2	0.358888	MTND4P24
RPL23AP42	0.358872	RPS18P12
GAPDHP69	0.358632	GAPDHP72
RPL6P27	0.358537	RPL7P9
INSL3	0.358292	JAK3
IGKV3.20	0.358241	IGLV3.21
EEF1A1P8	0.357962	RPL10P1
EEF1A1P1	0.357782	EEF1A1P28
RPL37P2	0.357757	RPS27P21
RPL26P6	0.35773	RPS15AP12
MTND5P11	0.357627	MTND6P4
RPS27AP16	0.357551	RPS7P10
RPL5P5	0.357497	RPL5P6
EEF1A1P29	0.357494	RPL5P1
MTATP8P2	0.357479	MTCYBP18
RPS3AP47	0.357478	RPS7P3
IGKV4.1	0.357403	IGLV2.23
IGHA1	0.357353	IGLV1.40
IGHA1	0.357321	IGKV3.20
GAPDHP1	0.357262	GAPDHP60
HBA1	0.357162	SLC4A1
EEF1A1P8	0.357018	TPT1P6
EEF1A1P1	0.357016	EEF1A1P22
RPS18P12	0.356952	TPT1P9
FTH1P12	0.356821	FTH1P16
RPS23P8	0.356817	RPS7P1
RPL34P31	0.356801	RPS27P29
NPM1P27	0.356794	NPM1P6
EEF1A1P16	0.356643	RPL4P5
NCAPH	0.356551	TPX2
MTCO1P2	0.356519	MTCO2P2
AURKB	0.356448	KIFC1
IGLV1.47	0.356381	IGLV1.51
RPS13P2	0.356297	RPS19P3
IGKV1.5	0.356268	IGLV1.44
RPL21P11	0.356242	RPL21P93
IGHG1	0.356175	IGLV1.51
AURKB	0.355756	TROAP
RPL21P119	0.355673	RPS3AP47
RPL7AP6	0.355563	RPL7AP66
MTRNR2L10	0.35554	MTRNR2L6
EEF1A1P8	0.355498	TPT1P9
ANKRD20A11P	0.355402	CYP4F29P
CIITA	0.355385	HLA.DMA
EEF1A1P12	0.355203	RPL31P63
RPL31P2	0.35509	RPL34P26
EEF1A1P19	0.354928	RPL4P5
MTATP8P2	0.354814	MTND5P10
IGHV3.74	0.354703	IGKV4.1
RPL22P1	0.354431	RPL9P7
EEF1B2P3	0.354238	RPL10AP6
IGKV3.15	0.354207	IGLV1.40
CDK1	0.354159	RRM2
IGHV3.21	0.353941	IGKV3.20
GAPDHP63	0.353932	GAPDHP71
IGKV1.5	0.353834	IGLV3.1
RPL34P18	0.353444	RPS27AP11
FTH1P23	0.353409	FTH1P3
FTH1P20	0.353258	FTH1P5
MTCO1P2	0.353109	MTND5P10
RPS3AP6	0.353097	RPS7P10
RPL34P27	0.353078	RPL37P6
EEF1A1P1	0.353032	EEF1A1P8
GAPDHP65	0.353008	GAPDHP71
EEF1B2P2	0.352696	EEF1B2P3
EEF1A1P22	0.352652	TPT1P9
MTRNR2L2	0.352392	MTRNR2L9
IGLV1.51	0.352378	IGLV3.1
MTATP6P2	0.352177	MTATP8P2
HOXA10.AS	0.352052	HOXA9
FTH1P20	0.352042	FTH1P8
IGHV1.18	0.351986	IGLV1.40
TNFRSF10A	0.351973	TNFRSF10A.AS1
FTH1P16	0.351879	FTH1P2
CLC	0.351755	PRG2
AURKB	0.351695	FOXM1
MTND5P11	0.35161	MTND5P12
IGHV1.18	0.351457	IGLV2.23
MTATP6P2	0.351316	MTCO1P53
EEF1A1P9	0.351101	RPL23AP42
IGHV3.15	0.351041	IGKV3.15
FTH1P10	0.350907	FTH1P7
RPL9P7	0.350727	RPS17P2
GAL3ST4	0.350716	GPC2
IGHG1	0.350703	IGLC2
IGHV2.5	0.350642	IGKV3.20
IGHG1	0.350601	IGLV1.47
EEF1A1P38	0.350566	TPT1P4
RNU2.63P	0.350483	RNU5F.1
HLA.DQA1	0.35043	HLA.DRB1
RPL34P18	0.350257	RPS7P10
RPL31P2	0.350015	RPL32P34
RPL26P19	0.349996	RPL4P5
FTH1P16	0.34997	FTH1P5
RPS24P8	0.349949	RPS27AP16
RPL24P4	0.349862	RPL39P3
RPS3AP36	0.349859	RPS3AP44
LCN2	0.349778	LTF
IGHV3.15	0.349751	IGHV3.23
RPL7AP66	0.349595	RPL9P18
RPL10AP2	0.349539	RPS27AP11
MTCO1P53	0.34929	MTND4P12
RPL10P1	0.349194	TPT1P4
MTATP8P2	0.349145	MTCO2P2
RNU5D.1	0.349137	RNU5E.4P
BIRC5	0.348823	UBE2C
RPL10P16	0.348815	RPL15P3
IGHV1.18	0.348754	IGLV1.47
BIRC5	0.348682	CDCA8
HLA.DQA1	0.348628	HLA.DRA
MTND5P2	0.348531	MTND6P18
MTCO1P15	0.348478	MTCO1P2
LY6E	0.348224	LY6E.DT
FOXD2	0.348137	FOXD2.AS1
MTCO1P53	0.348109	MTND4P24
RPL34P27	0.348069	RPL37P2
MTCO1P53	0.348045	MTND4LP30
IGHV3.74	0.347937	IGKV3.20
RPL9P7	0.347933	RPS20P14
LRRC61	0.347862	ZBED6CL
RPSAP12	0.347807	RPSAP15
RPL23AP42	0.347758	RPL4P5
CCNB2	0.347725	CDCA8
EEF1A1P14	0.347709	RPL31P63
FOXM1	0.347692	PKMYT1
IGHA1	0.347629	IGKV4.1
CCNA2	0.347511	CDK1
FTH1P4	0.347367	FTH1P7
EEF1A1P22	0.347361	RPL5P1
HLA.DQA1	0.347267	HLA.DQB1
IGHV1.18	0.347102	IGLV1.51
GAPDHP63	0.347085	GAPDHP69
FTH1P16	0.347032	FTH1P20
RPS4XP1	0.347021	RPS4XP17
NCAPH	0.347013	NDC80
RPL10AP6	0.346944	RPS23P8
RPL21P120	0.346878	RPL21P93
IGKV4.1	0.346795	IGLV3.25
EIF1AY	0.34656	TMSB4Y
RPL7AP30	0.346506	RPL7AP6
MTCO1P2	0.346422	MTND4P12
IGHV3.74	0.346417	IGLV2.23
EEF1A1P38	0.346349	RPL4P5
RPL10P1	0.346244	RPL4P5
HBB	0.346219	SLC4A1
SLC4A1	0.34613	SPTB
EEF1A1P4	0.346106	RPL31P63
GAPDHP71	0.345912	GAPDHP72
RPL21P4	0.345697	RPS7P3
IGKV1.22	0.345663	IGKV2.23
RPL37AP1	0.34552	RPS2P55
AIFM3	0.345338	LINC01637
RPS13P2	0.345061	RPS15AP1
MIRLET7BHG	0.345051	PRR34.AS1
RPS20P14	0.344949	RPS24P8
RPL24P8	0.344833	RPL37AP1
EEF1A1P9	0.344615	PABPC1P4
EEF1A1P11	0.344582	EEF1A1P6
CD74	0.344548	HLA.DPA1
IGKV3.20	0.344386	IGLV3.25
RPS2P46	0.344321	RPS2P55
RPL15P18	0.34431	RPL37P23
IGHV1.46	0.344155	IGHV3.21
RPL17P36	0.344137	RPS7P11
IGHV5.51	0.343947	IGLV1.40
IFI44	0.343924	MX1
RPL23AP42	0.343807	TPT1P9
RPL4P2	0.34373	RPL4P3
EEF1A1P10	0.343702	RPL5P1
TRBJ2.1	0.343671	TRBJ2.7
HLA.DMB	0.343484	HLA.DOA
GAPDHP60	0.343441	GAPDHP70
EEF1A1P19	0.343214	RPL31P63
FGFBP2	0.343146	GZMH
IGHG1	0.343143	IGLV3.25
IFI44	0.342776	OAS3
EEF1A1P17	0.342769	RPL5P1
EEF1A1P38	0.342767	RPL10P1
RPL23AP42	0.342565	RPS4XP3
RNU4.1	0.342538	RNU4.2
TMSB4Y	0.34251	UTY
RPS20P14	0.342505	RPS27AP16
IGKV1.5	0.342493	IGLV3.25
IGHV3.21	0.342474	IGHV5.51
PABPC1P4	0.342326	TPT1P9
MTCYBP3	0.342289	MTND6P18
RPS15AP11	0.342113	RPS7P11
RPL34P18	0.34201	RPL7AP30
MTCO1P22	0.341994	MTND5P11
MTCO1P2	0.341977	MTCO1P24
IGHV1.18	0.341965	IGHV3.21
RPL23AP42	0.341838	RPL7P1
MTND6P22	0.341698	MTND6P3
RPL10AP2	0.341655	RPL24P8
IGHG1	0.341615	IGHG2
KIF15	0.341478	KIF18B
EEF1A1P7	0.341473	RPL5P1
IGLV1.44	0.34142	IGLV3.25
MTCO1P53	0.341403	MTND5P10
OR2W3	0.341335	TRIM58
GAPDHP1	0.341315	GAPDHP38
RPL10AP2	0.341309	RPL34P18
IGHG1	0.341303	IGLV1.44
IGKV1.5	0.341295	IGKV3.15
RPL15P3	0.341183	RPL37AP1
IGLV3.1	0.341179	IGLV3.25
MTCO1P24	0.340933	MTCO1P53
RPL12P4	0.340915	RPS18P12
EEF1A1P12	0.340899	RPL26P19
IGKV1.16	0.340769	IGKV3.20
EEF1A1P4	0.340728	EEF1A1P6
IGHA1	0.34054	IGLV3.25
EEF1A1P11	0.340534	RPL4P5
FTH1P10	0.340515	FTH1P5
RPL3P2	0.340372	RPS18P12
IGLV1.47	0.340303	IGLV3.21
KIF11	0.340285	TPX2
RPL26P6	0.340089	RPS7P3
RPL21P119	0.34006	RPL21P93
RPL23AP2	0.34003	RPL23AP65
ACTBP2	0.340012	ACTBP9
EXO1	0.339963	PKMYT1
EEF1A1P16	0.339939	TPT1P6
CEACAM8	0.3399	PGLYRP1
EEF1A1P12	0.339791	TPT1P6
EEF1A1P38	0.339685	TPT1P6
EEF1A1P12	0.33958	RPL3P2
TRGC2	0.339327	TRGJP2
EEF1A1P10	0.339184	RPL4P5
GAPDHP65	0.339083	GAPDHP69
RPS4XP1	0.339048	RPS4XP11
KIF15	0.338848	RAD51AP1
IGKV4.1	0.338797	IGLV1.44
EEF1A1P13	0.338701	TPT1P6
RPL10P3	0.338563	RPL10P7
EEF1A1P7	0.338369	TPT1P4
RPL21P11	0.338358	RPL21P39
FTH1P2	0.338332	FTH1P20
EEF1A1P17	0.338274	TPT1P4
TUBBP1	0.338233	TUBBP2
IGLV1.51	0.338185	IGLV3.25
MTRNR2L10	0.338146	MTRNR2L2
RNU2.23P	0.338068	RNU2.61P
EPSTI1	0.338062	MX1
KIF15	0.33806	KIF2C
PABPC1P4	0.337971	TPT1P6
MTCO1P24	0.337912	MTND4P35
LINC00294	0.337911	PIGCP1
RPL5P1	0.33791	TPT1P4
HLA.DMB	0.337865	HLA.DQA1
TROAP	0.337797	UBE2C
MTATP6P2	0.337742	MTND4P12
RPL21P39	0.337729	RPS3AP44
CD74	0.337711	HLA.DMA
RPL21P120	0.337424	RPL21P39
RPL34P18	0.337336	RPL39P3
NUF2	0.337318	RAD51AP1
RPL21P28	0.337299	RPL21P75
RPL37AP1	0.337161	RPS15AP1
MTND4P24	0.337113	MTND5P11
RPL39P3	0.337071	RPS18P12
EEF1A1P7	0.337054	TPT1P6
IGHV3.15	0.337041	IGKV1.12
RPL7P26	0.336891	RPL7P6
MTCYBP18	0.336831	MTND4P12
EEF1A1P10	0.336786	TPT1P9
EEF1A1P8	0.336773	TPT1P4
RPL12P47	0.336601	RPL12P50
IGHV3.15	0.33651	IGLV1.47
IGHG1	0.336491	IGKV3.20
RPL23AP43	0.336456	RPL23AP75
RPL12P12	0.336297	RPL12P35
RPL39P3	0.33613	RPS27AP16
GAPDHP21	0.336121	GAPDHP65
AZU1	0.336023	ELANE
EEF1A1P22	0.335983	RPL10P1
HSPA8P1	0.335977	HSPA8P9
MTCO1P40	0.335969	MTCO3P22
RPS4XP11	0.335902	RPS4XP6
GAPDHP60	0.335841	GAPDHP69
MTCO1P53	0.335786	MTCO2P2
IGHV3.21	0.335766	IGKV1.5
IGHV1.18	0.335707	IGHV5.51
RPL5P1	0.335622	TPT1P6
IGKV4.1	0.335537	IGLC2
CIITA	0.335482	HLA.DPA1
EEF1B2P3	0.33535	RPL7AP6
EEF1B2P3	0.335228	RPS23P8
RPS24P8	0.335127	RPS27AP11
IGHV1.18	0.335099	IGKV3.15
IGHA1	0.335073	IGHG1
RPL10AP6	0.335045	RPL21P28
RPL34P26	0.335029	RPS27AP6
GAPDHP38	0.334989	GAPDHP70
IGHV3.74	0.334958	IGKV1.5
IGHV4.39	0.334953	IGKV1.5
GAPDHP40	0.334911	GAPDHP60
KIF20A	0.33488	TROAP
HOXB.AS1	0.334873	HOXB3
PRKY	0.334842	RPS4Y1
MTATP8P1	0.334751	MTCO1P2
RPS27AP11	0.334629	RPS27AP16
RPL4P2	0.334594	RPL5P17
HLA.DQA2	0.334549	HLA.DRB6
MTATP8P1	0.334543	MTND4P35
RPS24P8	0.334506	RPS7P10
NRGN	0.334502	VSIG2
RPS12P23	0.334498	RPS17P2
EEF1A1P9	0.334477	RPL26P19
IGLV1.47	0.334269	IGLV3.1
OAS1	0.334181	OAS3
CEACAM19	0.334136	PVR
RPL9P7	0.334004	RPS27P29
RPL34P27	0.333944	RPS17P2
TRGV3	0.333943	TRGV4
IGKC	0.333643	IGLC2
IGHV1.18	0.333604	IGLV3.21
KIF11	0.333534	RACGAP1
IGHA1	0.333463	IGLV1.44
IGHV3.11	0.333457	IGHV3.15
EEF1A1P29	0.333419	TPT1P6
HNRNPA1P10	0.333389	HNRNPA1P7
IGKV3.15	0.333311	IGLV3.21
KDM5D	0.333206	TMSB4Y
EEF1A1P12	0.33318	RPL7P1
HOXB.AS2	0.333179	HOXB6
EIF1P4	0.332975	PRSS21
RPS3AP36	0.332919	RPS3AP6
GYPA	0.332907	SPTB
RPL7P9	0.332813	RPS3AP47
TMSB4Y	0.332649	USP9Y
PABPC3	0.332645	TPT1P6
EEF1A1P9	0.332602	RPL10P1
CDCA5	0.332597	MYBL2
HJURP	0.332385	UBE2C
MTCO1P40	0.332374	MTND4P24
IGHV4.39	0.332369	IGKV3.20
RPL21P93	0.332318	RPS24P8
EEF1A1P12	0.332309	RPL23AP42
CCNB2	0.332146	PLK1
AURKB	0.33213	PKMYT1
PKMYT1	0.33211	RAD51AP1
RPL10AP6	0.332069	RPL6P27
RPL21P4	0.332004	RPL31P7
CDCA8	0.331869	CKAP2L
MTATP6P2	0.331815	MTND4LP30
EEF1A1P4	0.331789	RPL5P1
RPL10P15	0.331752	RPL10P16
RPL24P4	0.331547	RPS11P5
MALINC1	0.331538	PURA
GAPDHP1	0.331471	GAPDHP70
IFI44L	0.331289	OAS3
RPL13AP5	0.3312	RPL39P3
MTCO1P2	0.331161	MTCYBP18
BIRC5	0.331156	TROAP
KIF4A	0.33112	ZWINT
RPL37P23	0.331087	RPS15AP11
HOXB.AS2	0.330885	HOXB5
RPL21P4	0.330808	RPS27AP6
AURKB	0.330631	NUSAP1
KRT8P46	0.330575	LRRC37A15P
TRBV27	0.330508	TRBVB
IGHG2	0.330492	IGKV4.1
IGKV1.16	0.3304	IGLV1.51
IGHV3.15	0.330369	IGHV3.21
IGHV3.15	0.330306	IGHV5.51
RPS3AP47	0.330072	RPS7P1
IGHV3.11	0.329894	IGHV3.21
RPL21P11	0.329805	RPS27AP11
EEF1A1P29	0.329713	RPL31P63
EEF1A1P8	0.329602	PABPC1P4
EEF1A1P13	0.329585	RPL3P2
IGHV1.46	0.329575	IGKV4.1
RPL10P1	0.329571	RPS4XP2
PABPC3	0.329495	TPT1P4
RPS4XP17	0.329355	RPS4XP6
HLA.DOA	0.32935	HLA.DPB1
RPL10AP2	0.329303	RPL22P1
RPL10AP6	0.329278	RPL9P7
FTH1P12	0.328946	FTH1P3
MELK	0.328776	PKMYT1
IGKV1.5	0.328686	IGKV1.9
IGKV1.9	0.328528	IGKV4.1
MTND4P14	0.328398	MTND5P14
CYTOR	0.328329	MIR4435.2HG
RPS4XP6	0.328287	RPS4XP7
RPL10AP6	0.328268	RPL21P119
RPL24P4	0.328212	RPS7P11
RNU5E.1	0.32819	RNU5F.1
RPL24P4	0.328075	TPT1P9
MTCO1P22	0.328064	MTND4P12
CLSPN	0.327977	MCM10
EPB42	0.327955	SPTB
MTCO2P12	0.32795	MTND4P35
PRKY	0.32783	TMSB4Y
IGHV1.18	0.327642	IGHV2.5
RPS15AP12	0.327492	RPS15AP40
CD74	0.327486	HLA.DRA
RPS15AP11	0.327475	RPS27AP11
RPL21P4	0.327448	RPL34P26
EPB42	0.32736	HBD
IGLV1.40	0.327325	IGLV3.19
RPL37AP1	0.327303	RPS18P12
IGKV1.9	0.327239	IGLV1.40
RPL37P23	0.327137	RPS15AP24
RPL34P27	0.326798	RPL41P2
RPS3AP6	0.326783	RPS7P11
RPL9P7	0.326764	RPS12P23
HLA.DQB1	0.326759	HLA.DRB1
HBD	0.32671	HBM
IGHV1.18	0.326628	IGLV1.44
RPL37P2	0.326454	RPS23P8
GAPDHP63	0.326451	GAPDHP70
IGKV1.9	0.326373	IGKV3.20
KIF15	0.32626	TROAP
EEF1A1P38	0.326157	TPT1P9
TMSB4Y	0.32604	TXLNGY
RPL21P39	0.326038	RPS27AP19
DTX3L	0.326015	PARP9
RPL12P12	0.325908	RPL12P4
EPB42	0.325904	SELENBP1
IGHV1.18	0.325829	IGHV3.23
LOXL1	0.325816	LOXL1.AS1
MTCO2P22	0.325815	MTND6P4
AHSP	0.325695	SPTB
RPS15AP11	0.32568	RPS7P10
IFIT1	0.325492	IFIT2
EEF1A1P14	0.325454	TPT1P4
RPL35P1	0.325407	RPL35P5
EIF1P3	0.325406	EIF1P7
IGHV2.5	0.325244	IGLV3.21
RPL21P16	0.325222	RPS15AP38
EEF1B2P3	0.325221	RPL15P3
CDCA3	0.325209	UBE2C
EEF1A1P24	0.325158	TPT1P9
PABPC1P4	0.325093	RPL10P1
RPL17P34	0.324724	RPS7P10
EEF1B2P6	0.324719	RPL9P3
MTATP8P2	0.324528	MTCO1P53
CDCA5	0.324441	MELK
EEF1A1P1	0.32438	RPL5P1
EEF1A1P14	0.324284	TPT1P9
IGHA1	0.324258	IGLV2.23
EEF1A1P11	0.324072	RPL26P19
KIF15	0.324047	NCAPG
RPL26P19	0.324016	RPL3P2
RPL34P6	0.323933	RPS29P17
ASPM	0.323888	NUF2
RPL26P19	0.323888	RPS27AP16
IGHV3.15	0.323862	IGHV3.74
RPL39P3	0.323844	RPL7P1
EEF1A1P16	0.323765	TPT1P4
ASPM	0.32367	NCAPG
SH2D1A	0.323633	TENM1
NACA2	0.323612	RPL4P2
DTL	0.323543	WDR76
HSPD1	0.323524	HSPE1
RPL15P3	0.323489	RPS27AP16
IGHA1	0.323459	IGLV1.51
GAPDHP40	0.323454	GAPDHP71
IGLC2	0.323434	IGLV1.40
MTCYBP23	0.323431	MTND5P32
RPL17P34	0.323382	RPS27AP11
RPL21P4	0.323357	RPL23AP75
RPL34P31	0.323329	RPS29P11
ALAS2	0.323317	HBM
RPL3P2	0.323214	RPL3P3
IGLV2.23	0.323189	IGLV2.8
LINC00674	0.323184	LRRC37A16P
IGHV2.5	0.323158	IGLV1.51
GAPDHP35	0.322979	GAPDHP70
RPL21P28	0.322975	RPL21P4
MTCO1P40	0.322971	MTND6P4
RPL9P3	0.322926	RPS17P2
RPL31P63	0.322843	RPL34P18
IGHG3	0.322675	IGLV3.25
RPL24P4	0.322524	TPT1P4
RPL7P13	0.322439	RPL7P26
MTCO2P2	0.322376	MTCYBP18
RPL12P13	0.322299	RPL12P4
MYBL2	0.322281	PKMYT1
IGHV3.11	0.32228	IGKV3.20
EEF1A1P11	0.322252	EEF1A1P24
CHKB.CPT1B	0.322191	CPT1B
ANKRD36	0.322107	ANKRD36C
GAPDHP60	0.322065	GAPDHP73
RPS3AP26	0.322047	RPS3AP49
EEF1A1P30	0.322036	EEF1A1P4
LCAT	0.322024	SLC12A4
DDX3Y	0.322023	TMSB4Y
RPL7P10	0.321966	RPL7P26
LEF1	0.321901	LEF1.AS1
RPL4P5	0.321891	RPS11P5
RPL10P1	0.321761	TPT1P9
MTRNR2L10	0.321636	MTRNR2L12
RPL13AP7	0.321552	RPS19P1
MTATP8P2	0.321543	MTND4P12
CDK1	0.321451	NEK2
IGLV1.40	0.321169	IGLV2.11
RPL21P4	0.321167	RPL31P12
RPL34P34	0.321153	RPL9P3
RPL10AP2	0.320959	RPL37AP1
RPL7AP6	0.320915	RPS27AP16
ASF1B	0.320895	FOXM1
MTCO1P40	0.320881	MTND4LP30
IGLC2	0.320741	IGLV1.51
RPL13AP3	0.320737	RPL34P27
RNU5A.1	0.320719	RNU5B.1
RPL17P43	0.320716	RPS7P8
CDC6	0.320566	ORC1
RPL4P5	0.320505	RPS10P3
AHSP	0.320497	MYL4
IGHV1.46	0.320458	IGKV1.5
CCNA2	0.320329	RRM2
MTND4P12	0.320235	MTND5P10
RPS15AP12	0.320174	RPSAP54
IGHV3.23	0.320019	IGKV3.20
IGHV3.15	0.319966	IGLV2.23
EEF1B2P3	0.319932	RPS27AP16
IGHA1	0.319864	IGKV1.5
GAPDHP60	0.319862	GAPDHP63
CD74	0.319828	HLA.DPB1
IGHV3.15	0.319786	IGLV3.21
ANKRD20A5P	0.319717	CYP4F35P
IGHG3	0.319661	IGLV1.40
EEF1B2P3	0.319637	RPL3P4
IGLC2	0.319615	IGLV1.47
EEF1A1P12	0.319463	RPL3P9
GYPA	0.319394	TSPO2
GRIN2C	0.31936	TMEM104
RPL12P50	0.319279	RPS19P7
RPL17P43	0.319248	RPL21P1
EEF1A1P9	0.319197	RPS4XP3
MX1	0.319194	OAS2
HNRNPA1P10	0.319112	HNRNPA1P48
RPL5P17	0.319069	RPL5P6
EEF1A1P29	0.318984	TPT1P9
EEF1B2P3	0.318771	RPS3AP6
CA1	0.318651	GYPA
MTCO2P12	0.318644	MTND5P11
FTH1P16	0.318626	FTH1P4
PFN1P1	0.318526	TUBAP2
RPL26P6	0.318447	RPL31P2
RPL26P19	0.318428	RPS7P10
RPL37P6	0.318393	RPS13P2
RPL34P26	0.31839	RPL34P31
RTL8A	0.318229	RTL8C
EIF4A1P10	0.3182	EIF4A1P2
IGKV3.20	0.31811	IGLV3.19
FTH1P3	0.317915	FTH1P5
RPL22P1	0.317893	RPL24P8
EEF1A1P13	0.317799	RPL26P19
GAPDHP1	0.31771	GAPDHP71
PABPC3	0.317696	RPS4XP3
NCAPG	0.317454	TTK
EEF1A1P9	0.317414	RPL3P7
TRBJ2.1	0.317358	TRBJ2.2P
PKMYT1	0.31735	TK1
ATP5F1EP2	0.317309	RPS15AP17
RPL17P43	0.317276	RPL21P93
ACOT11	0.317205	MROH7
PWAR5	0.317149	SNURF
KIFC1	0.317094	NDC80
HOXA.AS3	0.317086	HOXA6
PKMYT1	0.316978	SPC24
CDCA3	0.316972	TROAP
HOXB2	0.31695	HOXB3
EEF1B2P2	0.316949	RPL9P7
IGHV4.39	0.316924	IGHV4.59
RPL23AP42	0.316873	RPL34P18
GAPDHP38	0.31662	GAPDHP73
RPL12P12	0.316491	RPL12P17
MKI67	0.316481	UBE2C
CCDC144NL	0.316427	CCDC144NL.AS1
IGHV5.51	0.316398	IGLV3.21
ASPM	0.316385	BUB1B
IGLV1.51	0.316361	IGLV3.19
EEF1A1P8	0.316321	RPL3P2
RNU2.36P	0.316124	RNU2.48P
EEF1A1P8	0.316075	PABPC3
DHRS4	0.316038	DHRS4L2
CDC6	0.316027	MCM10
MTND4LP30	0.316024	MTND4LP5
IGLV2.23	0.315966	IGLV3.25
EEF1A1P13	0.315923	RPL7P1
BUB1B	0.315906	IQGAP3
CFL1P2	0.31585	PFN1P1
IGHG1	0.315801	IGHV5.51
RPS26P13	0.315783	RPS26P52
EEF1A1P11	0.315741	RPL5P1
RPSAP15	0.315717	RPSAP3
RPS15AP12	0.315545	RPS27P29
EEF1A1P1	0.315536	EEF1A1P38
RPS15AP40	0.315506	RPS17P2
RNU2.48P	0.315415	RNU2.61P
HBA2	0.315413	SLC4A1
HYOU1	0.315314	PDIA4
RPS27AP11	0.315262	RPS7P4
RPL9P28	0.315124	RPL9P3
IGHV1.18	0.315112	IGHV1.46
RPS4XP20	0.315083	RPS4XP6
RPS26P28	0.315033	RPS26P52
RPS27AP11	0.314969	RPS3AP6
EEF1B2P6	0.314966	RPL9P7
HBA1	0.314937	HBD
CDCA8	0.314889	NDC80
RPL21P75	0.314866	RPS15AP38
RPL10AP6	0.314808	RPL37P2
EEF1A1P12	0.314682	PABPC3
RPL31P63	0.314669	RPL4P5
IGLV1.51	0.314573	IGLV2.8
MTATP6P2	0.314555	MTCO1P22
MELK	0.314513	ZWINT
RPL10AP2	0.314509	RPL13AP7
IGHG1	0.314478	IGLV2.23
RPL10AP6	0.314474	RPL21P75
MTCO2P2	0.314433	MTND4LP30
RPL34P31	0.314356	RPL34P34
RPS15AP24	0.314351	RPS7P11
IGKV1.9	0.31435	IGLV3.21
RPS3AP49	0.314276	RPS7P10
AURKB	0.31425	UBE2C
LENG8	0.314168	SEC31B
EEF1B2P6	0.314145	RPS24P8
ASF1B	0.314111	SPC25
IGLC2	0.314023	IGLV3.25
RPL15P3	0.313917	RPL34P18
EEF1A1P19	0.313913	RPL26P19
AURKB	0.31378	BIRC5
EEF1A1P12	0.313735	RPS4XP3
RPS18P12	0.313657	TPT1P4
RPL7P20	0.313546	RPL7P26
IGHV3.15	0.313529	IGLV3.25
RPL13AP3	0.313495	RPSAP54
ALAS2	0.313407	HBQ1
HOXB3	0.313358	HOXB6
RPL5P1	0.313352	RPL7P1
CA1	0.313298	HBM
RNVU1.3	0.313246	RNVU1.4
RPL26P19	0.313114	TPT1P4
RPL26P19	0.313032	RPS7P11
CMPK2	0.312991	RSAD2
RPL26P19	0.312972	RPS3AP26
HTR1F	0.312892	RNU6ATAC6P
EEF1A1P9	0.312849	RPL7P1
SNORA33	0.3128	SNORD100
EEF1A1P10	0.312743	EEF1A1P6
RPL26P37	0.312725	RPS20P2
IGHV1.18	0.312692	IGHV3.11
RPS3AP36	0.312642	RPS3AP49
EEF1A1P1	0.312636	EEF1A1P24
RPS20P5	0.312604	RPS27AP19
MTCO1P15	0.31256	MTCO1P22
MTRNR2L8	0.312513	MTRNR2L9
RPS2P5	0.312488	RPS2P7
RPL22P1	0.312436	RPS23P8
IFI6	0.312419	MX1
EEF1A1P17	0.312401	EEF1A1P30
IGHV1.46	0.3124	IGHV5.51
RPL37P23	0.312379	RPS11P5
AURKB	0.312338	CDCA5
RPL3P3	0.312274	RPS11P5
CKAP2L	0.312268	UBE2C
RPL12P19	0.312225	RPL12P35
IGHV1.18	0.312177	IGHV3.74
FOXM1	0.312051	NCAPH
RPL21P11	0.312041	RPL21P134
CCNB1	0.312027	CCNB2
RPL7P13	0.312027	RPL7P20
IGKV3.15	0.312023	IGLV1.44
IGHV2.5	0.31201	IGKV1.5
IGHV3.21	0.311896	IGLV1.40
IGKV3.15	0.311821	IGKV4.1
TRBC1	0.31181	TRBV28
RPL21P3	0.311741	RPL21P39
FOXM1	0.31157	MELK
NPM1P27	0.311439	NPM1P39
RPL21P119	0.311367	RPL7P6
RPS3AP49	0.311341	RPS7P1
EEF1A1P19	0.311269	RPL3P2
EEF1A1P10	0.311215	RPL10P1
EEF1A1P7	0.311203	RPL4P5
RPL10AP3	0.311198	RPL13AP3
NACA4P	0.311122	RPS13P2
EEF1A1P24	0.311093	RPL4P5
CD5	0.311092	CD6
MTCO1P40	0.311087	MTCO2P22
RPL26P19	0.311035	TPT1P9
RPSAP15	0.310971	RPSAP17
RPL17P34	0.310946	RPL17P36
ASPM	0.31092	TROAP
EPSTI1	0.310912	IFI6
RPS4XP3	0.310826	TPT1P4
EEF1A1P2	0.310801	EEF1A1P28
IGHG2	0.310701	IGKV1.5
RPL18P13	0.310585	RPS19P3
IGLV3.19	0.31056	IGLV3.21
IGLL5	0.310524	IGLV3.21
EEF1A1P8	0.310523	RPL3P7
KIFC1	0.310522	NCAPG
CCNA2	0.31042	CKAP2L
IGKV3.20	0.310392	IGLV2.8
EEF1A1P19	0.310383	TPT1P6
EEF1A1P29	0.310372	RPL4P5
EEF1A1P11	0.310262	EEF1A1P28
KIF15	0.310235	NDC80
EEF1B2P3	0.310199	RPL22P1
HBA1	0.310195	HBM
IGKC	0.310191	IGKV4.1
EPX	0.310137	PRG3
RPL7P23	0.310095	RPL7P6
PABPC1P4	0.309979	TPT1P4
RPL26P19	0.309968	RPL34P18
EEF1A1P13	0.309915	RPL23AP42
EEF1B2P6	0.309858	RPL5P17
IGHG1	0.309832	IGHG4
EEF1A1P14	0.309825	RPL3P3
EEF1B2P6	0.309753	RPS7P10
RPL29P11	0.309748	RPL29P12
GAPDHP40	0.309695	GAPDHP70
RNU2.59P	0.309693	RNU2.61P
MTCO1P2	0.309597	MTCO3P13
IGKV3.15	0.309531	IGLV1.51
EEF1A1P9	0.309499	RPL7AP30
IGHV3.21	0.309497	IGLV2.23
RPL9P7	0.309443	RPS4XP11
EEF1A1P10	0.309423	RPL3P3
CD1B	0.309404	CD1E
GAL3ST2	0.309317	NEU4
KIF15	0.309302	NUF2
IGHV3.21	0.309137	IGLV3.1
RPL29P12	0.309131	RPS17P5
RPL17P36	0.309124	RPL24P4
RPL12P47	0.309086	RPS19P3
EEF1A1P16	0.309019	RPL31P63
MTATP8P2	0.308988	MTCO2P12
EEF1A1P22	0.308899	PABPC1P4
MTCO1P2	0.30888	MTCO3P22
MTCYBP18	0.308831	MTND4LP30
EEF1A1P9	0.308821	RPS4XP2
EEF1B2P6	0.308793	RPL4P4
RPL26P19	0.308759	RPL7AP30
EEF1A1P11	0.30866	RPL3P2
RPS27AP6	0.30866	RPS7P3
RPL15P3	0.308506	RPS20P14
EEF1A1P9	0.308491	RPS18P12
NCAPG	0.308459	RAD51AP1
AQP4.AS1	0.308428	KCTD1
IGLC2	0.308411	IGLV1.44
IGLV1.44	0.308389	IGLV3.1
TTN	0.308385	TTN.AS1
HLA.DOA	0.308354	HLA.DPA1
BACE2	0.308342	PLAC4
GAPDHP21	0.308333	GAPDHP72
SLC4A1	0.308198	TRIM10
RPL10AP2	0.308153	RPS7P11
IGHV2.5	0.308121	IGHV3.21
EPB42	0.308063	TSPO2
PABPC3	0.30798	RPL4P5
RPL17P36	0.307921	RPS27AP11
MTCO2P12	0.30785	MTND4LP30
IGHG3	0.307841	IGLV3.21
IGHV2.5	0.307824	IGHV3.15
IGHV3.21	0.307746	IGLV1.51
EEF1A1P19	0.307746	RPL7P1
RPL17P36	0.307741	RPL4P5
RPL13AP5	0.307729	RPL26P19
MTRNR2L12	0.307721	MTRNR2L2
EEF1A1P9	0.307638	NPM1P27
KIF18B	0.307586	TROAP
RPS15AP5	0.307484	RPS17P5
PABPC1P4	0.307473	RPS4XP3
RPL23AP43	0.307457	RPL23AP57
RPL37P23	0.307434	RPS15AP1
RPL31P63	0.307417	RPS17P5
RPS15AP17	0.307273	RPS19P7
RPL15P2	0.307269	RPL34P18
RPL3P4	0.307199	RPS23P8
RPL31P49	0.307167	RPL7AP66
C17orf67	0.307128	DGKE
PABPC3	0.307097	RPL10P1
IGHV3.30	0.307054	IGHV4.31
RPL27AP5	0.307027	RPL9P7
EEF1A1P9	0.306976	RPL34P18
RPL21P39	0.306971	RPL21P93
RPL30P4	0.306911	RPS20P14
HLA.DMB	0.306817	RPL32P1
RPL26P6	0.306808	RPL34P26
EEF1A1P24	0.306807	RPL10P1
TTTY14	0.306742	TXLNGY
MTND4P24	0.306741	MTND5P10
RPL10AP2	0.306718	RPS24P8
MIRLET7BHG	0.306716	PRR34
KIF18B	0.306697	PKMYT1
IGLC2	0.306673	IGLV3.21
EEF1A1P12	0.306606	RPS4XP2
MTATP6P2	0.306567	MTCO1P2
RPL37P23	0.306551	RPS18P12
RPL39P3	0.306548	RPS4XP3
MTCO1P53	0.306526	MTCO3P13
EEF1A1P11	0.306514	TPT1P9
RPL15P14	0.306501	RPL9P3
IGHV3.15	0.306492	IGLV1.44
RPL21P93	0.306425	RPL9P7
RPS23P8	0.306413	RPS27P21
RPL29P12	0.306363	RPL29P33
RPL17P50	0.306362	RPL21P1
MCM2	0.306351	MCM4
CCNB2	0.306213	TROAP
IGHV2.5	0.30615	IGLV2.23
RPL10AP6	0.306121	RPL3P4
IGHV3.21	0.306035	IGKV4.1
EEF1B2P3	0.305995	RPL4P4
RPL21P131	0.305984	RPL21P28
ETV5	0.305975	ETV5.AS1
IGKV1.5	0.305975	IGLV2.11
FOXM1	0.305964	KIFC1
MTCO2P2	0.305958	MTCO2P22
RPS11P5	0.305958	RPS18P12
RPL21P28	0.305851	RPS7P3
IFIT3	0.305836	OASL
HELZ2	0.305777	MX1
ANXA8	0.305753	ANXA8L1
IGHV4.59	0.30571	IGHV5.51
CIT	0.305706	NCAPG2
CDCA8	0.305687	TROAP
RPL34P33	0.305623	RPL9P3
CCL3	0.305592	CCL4
CIITA	0.305521	HLA.DMB
ASF1B	0.305492	TK1
RPL15P3	0.305481	RPL7AP6
MTCO1P15	0.305466	MTCO1P40
RPL21P119	0.305459	RPL9P7
IGHV4.59	0.305401	IGKV1.5
KIF28P	0.305293	LINC01341
IGHV3.74	0.305138	IGLV1.47
IGLV1.51	0.305104	IGLV6.57
TRBJ2.1	0.305082	TRBJ2.3
EEF1A1P22	0.305077	RPL26P19
RPL13AP3	0.305077	RPS12P23
RPL12P4	0.305053	RPL37AP1
RPL37P23	0.304957	TPT1P9
EEF1A1P7	0.304924	RPL31P63
CIITA	0.304894	HLA.DRA
EPB42	0.304718	OSBP2
HNRNPA1P12	0.304704	HNRNPA1P8
AURKB	0.304699	NDC80
RPL7AP50	0.304634	RPSAP54
RGPD1	0.304608	RGPD2
MTCO3P22	0.304571	MTND4P24
MTND5P10	0.304527	MTND6P22
EEF1A1P12	0.304506	RPL7AP30
HSP90AB2P	0.304481	HSP90AB3P
IGHG2	0.304457	IGLV3.21
EEF1A1P19	0.304434	RPL23AP42
MTATP6P2	0.304231	MTCYBP18
RPL10AP2	0.303924	RPL7AP66
IFI44	0.303908	IFI6
RPL34P27	0.303897	RPS13P2
EEF1A1P24	0.303825	TPT1P4
IGHV2.5	0.303807	IGHV5.51
EEF1A1P12	0.303788	RPL24P4
MTRNR2L11	0.30378	MTRNR2L8
CDCA8	0.303677	KIFC1
AURKB	0.303669	SPC25
GAPDHP63	0.303659	PFN1P1
RPL22P2	0.303651	RPL37P23
RPL37P6	0.30363	RPS15AP1
RPL7AP50	0.303535	RPS3AP47
IQGAP3	0.303524	PKMYT1
RPL7P12	0.303461	RPL7P59
RPL37P6	0.303453	RPSAP54
RPL41P2	0.303439	RPL9P7
RPL14P1	0.303417	RPL23AP42
RPS15AP24	0.303317	RPS15AP5
CIT	0.303306	FOXM1
EEF1A1P9	0.303305	RPL3P9
RPL31P2	0.303298	RPS27AP6
FTH1P23	0.303291	FTH1P4
EEF1A1P8	0.303263	RPL26P19
MYCN	0.303236	MYCNOS
EEF1B2P2	0.303226	RPS15AP12
RPL21P93	0.303204	RPS27AP11
RPL30P4	0.303197	RPL9P7
RPS11P5	0.303169	RPS15AP24
MTCO1P40	0.303136	MTRNR2L12
RPL10P16	0.303102	RPL7AP6
RPL21P134	0.303026	RPL21P93
RPS4XP13	0.303025	RPS4XP3
HLA.DPA1	0.30295	HLA.DQA1
EEF1A1P11	0.30295	RPL23AP42
DGKZP1	0.302927	PABPC1P4
RPL34P27	0.302914	RPSAP54
RPL13AP7	0.302893	RPS2P55
MTCO1P22	0.302877	MTCO2P2
GAPDHP40	0.302743	GAPDHP44
IGHV3.21	0.302706	IGHV3.23
RPL19P21	0.302653	TPT1P6
CSN1S1	0.302531	SULT1E1
MTATP8P2	0.302523	MTND4LP5
MTRNR2L1	0.302523	MTRNR2L11
RPL34P18	0.302486	RPS15AP11
RPL30P4	0.302448	RPS15AP38
IGHG1	0.302431	IGKC
IGLL5	0.302347	IGLV1.40
RPS15AP12	0.302294	RPS17P2
RPL10P1	0.302277	RPL23AP42
HOXB2	0.302239	HOXB4
NDC80	0.302234	TPX2
EPB42	0.302189	HBM
RPL37P2	0.302147	RPS3AP47
EEF1B2P2	0.302083	RPS3AP47
SPC24	0.302048	SPC25
RAD51AP1	0.301958	TTK
AURKB	0.301898	SPC24
EEF1B2P6	0.301869	RPS20P14
RPL23P8	0.301856	RPL31P63
IGKV3.15	0.301848	IGLV2.23
RPS17P5	0.301803	RPS29P17
RPL10AP6	0.301777	RPS7P1
EEF1A1P17	0.301727	RPL31P63
GATA1	0.301653	KEL
HLA.DMA	0.30164	HLA.DQA1
IGHV2.5	0.30164	IGKV4.1
EEF1A1P12	0.301634	RPL10P1
EEF1A1P12	0.301634	RPL3P7
CCDC144B	0.301594	FAM106A
RPL24P4	0.301584	RPLP0P6
RPL21P119	0.301537	RPL6P27
GAPDHP63	0.301477	GAPDHP73
FTH1P11	0.301462	FTH1P4
RPL27AP5	0.301452	RPS17P2
RPS26P31	0.301394	RPS26P52
PCDHGA6	0.30129	PCDHGB3
RPL26P37	0.301209	RPL37P6
EEF1A1P38	0.301208	RPL31P63
HBA1	0.301177	SELENBP1
IGHV4.39	0.301099	IGLV1.51
RPL21P39	0.301068	RPS7P4
EEF1A1P1	0.301056	EEF1A1P11
RPL31P7	0.301044	RPL34P26
RPL21P93	0.300848	RPS17P2
IGKV3.20	0.300715	IGLC2
KIF15	0.300692	RACGAP1
RPL10AP2	0.300539	RPS27AP16
RPS4XP3	0.300528	TPT1P6
ALAS2	0.30049	GYPA
RPS26P35	0.300478	RPS26P52
RPL21P16	0.300442	RPS23P8
RPL3P12	0.300429	RPL3P3
EEF1B2P6	0.300378	RPL31P49
CA1	0.300346	SLC4A1
MTATP8P1	0.300343	MTCYBP18
IGHG2	0.300336	IGHG4
RPL31P49	0.300329	RPS27AP11
GAPDHP38	0.300284	GAPDHP71
RPL10P16	0.300258	RPL10P9
RPL5P1	0.300253	RPL5P3
RPL31P63	0.300228	RPL34P6
MTRNR2L1	0.300216	MTRNR2L12
FOXM1	0.300153	NUF2
FCMR	0.300125	IL24
RPS29P11	0.299975	RPS29P8
RPL3P9	0.299952	RPS4XP3
RPL39P3	0.299799	RPS4XP2
ACTBP2	0.299795	POTEE
RPS26P39	0.299731	RPS26P52
IGHV3.11	0.299707	IGKV1.5
IGHG2	0.299643	IGKV3.20
NACA4P	0.299635	RPS19P3
IGF2BP2	0.299476	IGF2BP2.AS1
RPL17P43	0.299407	RPS27AP6
RPL37P6	0.299388	RPS15AP17
EEF1A1P4	0.299379	TPT1P9
EEF1A1P11	0.299347	RPL7AP30
IGHV3.11	0.29934	IGHV5.51
RPL13AP7	0.29934	RPL27AP5
CDCA5	0.299266	SKA1
MTATP8P2	0.299238	MTCO1P22
ARHGAP5	0.299228	ARHGAP5.AS1
MTCO1P22	0.29922	MTCO1P3
RPL3P3	0.299135	RPL3P9
CIT	0.299125	KIF4A
PABPC1P4	0.299098	RPL4P5
RPL34P1	0.299088	RPL38P3
RPL10P16	0.298972	RPL13AP5
RPS20P24	0.298956	RPS27AP19
CDK1	0.298953	NUF2
RPS20P14	0.298952	RPS4XP11
CD74	0.298929	HLA.DRB1
EEF1A1P9	0.298888	RPL24P4
GAPDHP69	0.298859	GAPDHP73
MX1	0.298858	OAS3
ACTBP11	0.298827	ACTBP9
HSPD1	0.298679	HSPH1
AHSP	0.298641	SELENBP1
ACTBP1	0.298609	ACTBP9
RPS13P2	0.298499	RPS27P29
RPL10AP2	0.298466	RPL4P3
IGHV3.11	0.298357	IGLV1.40
RPL4P5	0.298237	RPS4XP3
EEF1B2P3	0.298217	RPS3AP47
RPL5P1	0.298201	RPS4XP3
RPS15AP1	0.298109	RPS15AP17
IGHV1.46	0.298088	IGLV1.40
RPL15P3	0.298055	RPS23P8
RPL13AP3	0.298022	RPS27P21
RPL15P3	0.297995	RPL4P4
RPL4P5	0.297949	RPLP0P6
CDC45	0.297885	PKMYT1
KIF11	0.297846	NDC80
RPL21P4	0.297784	RPS27AP19
RPL6P27	0.297779	RPS3AP47
EEF1A1P4	0.297734	TPT1P6
EEF1B2P3	0.297684	RPL9P7
RPL31P49	0.297681	RPL34P18
FOXM1	0.297647	NDC80
AHSP	0.297623	HBA1
RPL13AP3	0.297566	RPS15AP12
RPL3P2	0.29754	TPT1P9
RPL15P3	0.297536	RPL39P3
RPL7P10	0.297526	RPL7P9
RPL10AP6	0.297509	RPS15AP38
PTMAP2	0.297491	PTMAP9
RPL17P20	0.297468	RPL31P2
RPL31P63	0.297448	RPS11P5
NCAPG2	0.297389	TK1
CDK1	0.297337	UBE2C
RNU2.36P	0.29732	RNU2.59P
RPL15P18	0.297224	RPL31P63
TRBJ2.2	0.297201	TRBJ2.7
IGHV3.11	0.297184	IGKV3.15
RPS23P8	0.297114	RPS27P29
IGHA1	0.297091	IGHG2
CKAP2L	0.297088	KIF23
RPL9P18	0.29707	RPL9P21
CDK1	0.297061	CKAP2L
IGHG1	0.297015	IGLV3.1
HOXB.AS3	0.296904	HOXB7
RPL23AP42	0.296902	TPT1P4
IGHA2	0.296891	IGLV3.21
PRKY	0.296819	TTTY14
IGHV5.51	0.29675	IGLV1.51
RPL17P36	0.296737	RPS27AP16
MTCO1P24	0.296704	MTCO1P40
RPL11P3	0.296658	RPL32P34
RPL34P34	0.296554	RPS17P2
IGHV1.18	0.296546	IGLV3.1
RPS24P8	0.29648	RPS3AP6
RPL39P3	0.296471	RPL7AP30
EEF1A1P16	0.296465	TPT1P9
EEF1A1P12	0.296428	NPM1P27
KIF2C	0.296415	TROAP
IGHV5.51	0.296401	IGKV3.15
EEF1A1P13	0.296305	RPL3P7
EEF1A1P24	0.296289	EEF1A1P30
GYPA	0.296164	HBD
HSPB1P1	0.296138	HSPB1P2
RPL23AP43	0.29609	RPS27P29
IGHV1.46	0.296073	IGLV1.51
RPL9P18	0.296061	RPS27AP11
KIF20A	0.296056	UBE2C
EEF1A1P14	0.295992	EEF1A1P6
IGHG3	0.295983	IGLV1.51
IGHV3.23	0.295969	IGKV1.5
IGHV1.46	0.295966	IGLV3.25
EEF1A1P8	0.295913	RPL3P3
IGHG3	0.295912	IGLV1.44
AHSP	0.2959	ANK1
RPL10P1	0.295881	RPS2P48
RPS3AP26	0.295876	RPS7P10
RN7SL5P	0.295844	RN7SL752P
RPL13AP7	0.295785	RPL15P3
ASPM	0.295774	KIF14
KIF11	0.295734	NUSAP1
KIF11	0.295732	KIF15
IGHG3	0.295696	IGLV1.47
GAPDHP35	0.295613	GAPDHP40
LTF	0.295611	PGLYRP1
ATP5MF	0.29557	POLR2L
BUB1B	0.295557	ZGRF1
AURKB	0.295528	KIF18B
RPL7P6	0.295497	RPL7P9
AHSP	0.29543	CA1
MTND4LP5	0.295385	MTND4P35
RPL3P2	0.295378	RPL7AP30
NDUFAB1	0.295367	SLIRP
EEF1B2P6	0.295363	RPL15P3
IGKV1.27	0.295358	IGKV3.20
RPL5P1	0.295357	RPS4XP2
RPL31P7	0.295316	RPS27AP19
RPL18AP16	0.295298	RPS19P1
NCAPG	0.295232	NUF2
CIT	0.295201	KIF15
RPL10P1	0.29519	RPL31P63
RPS12P23	0.29517	RPSAP8
MTCO1P2	0.295145	MTCO1P42
MCM3	0.295138	MCM4
NEK2	0.295097	TROAP
KIF15	0.295095	PKMYT1
HOXA2	0.295053	HOXA3
IGHV1.46	0.295048	IGKV3.15
RPL3P3	0.29497	RPL4P5
MTCO1P22	0.294953	MTCO3P22
RPL9P7	0.294913	RPS27P21
TK1	0.29491	TYMS
CDCA5	0.294804	SPC24
RPL4P3	0.294795	RPL5P17
RPL10P1	0.29477	RPL19P16
RPS20P24	0.294768	RPS20P5
EEF1A1P22	0.294767	EEF1A1P6
RPL31P2	0.294747	RPS20P2
RPL7AP50	0.294691	RPS15AP1
EEF1A1P13	0.294666	PABPC3
RPL26P19	0.2946	RPS27AP11
HJURP	0.294595	KIF23
RPL10AP2	0.294552	RPL26P19
RPL22P1	0.294533	RPS13P2
RPS3AP44	0.294512	RPS3AP49
IGKV4.1	0.294491	IGLV3.1
BIRC5	0.294433	HJURP
EEF1A1P12	0.294412	PABPC1P4
CENPA	0.294409	UBE2C
RPL26P37	0.294384	RPS15AP12
FTH1P2	0.294288	FTH1P3
CDCA5	0.294204	SHCBP1
EEF1A1P11	0.294201	TPT1P4
CCNB2	0.294126	NCAPH
EEF1A1P14	0.294123	RPL10P1
RPL34P34	0.294119	RPL9P28
IGHG1	0.294117	IGKV1.9
MTCYBP18	0.294116	MTND4P24
EEF1A1P9	0.294097	HNRNPA1P12
CENPM	0.294096	PKMYT1
RPL10AP2	0.294061	RPL37P23
RPL10AP2	0.294056	RPL9P18
IGKV1.16	0.294034	IGKV4.1
ISG15	0.294012	OAS2
MT1E	0.293956	MT1X
CIT	0.293913	ESPL1
RPL23P8	0.293904	TPT1P6
RPL7P23	0.293859	RPL7P47
MX1	0.293844	OAS1
RPL5P6	0.293828	RPL7P13
IGKV4.1	0.29382	IGLV3.19
IFI44	0.293803	OAS2
IGHV4.39	0.293785	IGKV4.1
RPL21P11	0.293761	RPL21P119
GAPDHP60	0.293747	GAPDHP64
EEF1A1P11	0.293673	RPL31P63
EEF1A1P6	0.293591	EEF1A1P7
RPL7P1	0.293572	RPL7P23
IFI44L	0.293518	OAS2
RPL3P2	0.293494	RPLP0P6
BIRC5	0.293492	CDC20
EEF1B2P3	0.293469	RPL10P16
EEF1A1P22	0.29339	RPL3P2
RPL31P63	0.293387	RPS15AP5
RPS7P1	0.293337	RPS7P4
RPL34P27	0.2933	RPL34P34
CA1	0.29323	SPTB
IGLV3.1	0.293214	IGLV3.19
ASPM	0.293191	FOXM1
GAPDHP65	0.29316	TPI1P1
CCNB2	0.293146	CDC20
RPL21P4	0.293137	RPS3AP40
HSPA8P5	0.293128	HSPA8P9
RPL7AP6	0.293087	RPS3AP6
IGHG1	0.293082	IGLV3.19
SNHG14	0.293065	SNURF
EEF1A1P19	0.293025	RPL34P18
PKMYT1	0.292987	RRM2
MTRNR2L11	0.292978	MTRNR2L6
EEF1A1P1	0.292973	TPT1P4
RPL22P1	0.292965	RPS20P14
RPL3P2	0.292937	RPL3P9
EEF1A1P17	0.292907	TPT1P9
RPS3AP43	0.292861	RPS3AP44
ESPL1	0.292842	FOXM1
RPL22P1	0.292815	RPS24P8
RPL19P21	0.29279	RPL4P5
HOXB3	0.292774	HOXB5
RPL37P1	0.292747	RPS29P17
RPL29P12	0.292735	RPS15AP11
EEF1A1P12	0.292717	RPS18P12
CDCA8	0.292658	NCAPH
HNRNPA1P10	0.292632	HNRNPA1P8
S100A12	0.292609	S100A8
MTCO1P12	0.292605	MTND1P23
EEF1A1P22	0.292582	RPL3P3
RPL31P7	0.292578	RPS20P24
EEF1A1P10	0.292492	RPS11P5
EEF1A1P13	0.292484	RPL10P1
IGKC	0.292458	IGKV3.20
RPL19P16	0.292411	RPS18P12
[truncated: 98,001 more rows]

## Sheet: BALL_MI_100K
source	mi	target
DMPK	0.69454	DMWD
CUZD1	0.660552	FAM24B
LINC00997	0.63386	ZNRF2P1
CYB5R2	0.626186	OVCH2
DPY19L2P3	0.625943	ZNRF2P2
KDM5D	0.622952	UTY
PCDHGA6	0.615111	PCDHGA7
AHSP	0.611261	HBD
DPY19L1P1	0.600351	ZNRF2P1
LINC00674	0.599568	LRRC37A16P
PAX8	0.599118	PAX8.AS1
C1QB	0.59533	C1QC
CA1	0.592032	SLC4A1
SH3RF3	0.591189	SH3RF3.AS1
DBH	0.591185	DBH.AS1
AOX2P	0.590326	AOX3P
AHSP	0.588207	CA1
BTBD6P1	0.586859	CNR2
C1QA	0.581766	C1QB
USP9Y	0.581508	UTY
GYPA	0.580232	RHAG
PCDHGA6	0.579555	PCDHGB3
C1orf226	0.575763	NOS1AP
EEF1A1P12	0.574802	EEF1A1P9
PCDHGA8	0.574797	PCDHGB4
PCDHB13	0.572478	PCDHB14
PCDHGA5	0.567794	PCDHGA6
ZNF667	0.567566	ZNF667.AS1
PCDHGA9	0.564219	PCDHGB6
ALAS2	0.563893	SELENBP1
HAR1A	0.561872	HAR1B
RAB6C	0.555617	RAB6C.AS1
DPY19L1P1	0.552698	LINC00997
ALAS2	0.551821	SLC4A1
FOXD2	0.551422	FOXD2.AS1
S100A8	0.550935	S100A9
CYREN	0.547617	TMEM140
IGKV1.5	0.54491	IGKV3.20
AHSP	0.544847	SLC4A1
CA1	0.544573	HBD
HBA1	0.541905	HBA2
FGFR1	0.54129	RPS20P22
KDM5D	0.541221	TXLNGY
GATD3A	0.535456	PWP2
ALAS2	0.534768	DMTN
HBD	0.534565	SLC4A1
L3MBTL4	0.534454	L3MBTL4.AS1
DMTN	0.532137	SELENBP1
IGHV5.78	0.530672	MIR5195
BTG3	0.529794	BTG3.AS1
TSPEAR.AS1	0.528896	TSPEAR.AS2
PCDHGA4	0.521316	PCDHGB1
PCDHGA7	0.520773	PCDHGB3
C1QA	0.52023	C1QC
EEF1A1P13	0.52017	EEF1A1P9
KDM5D	0.517185	USP9Y
HBD	0.516683	HBM
PCDHGA7	0.516181	PCDHGA8
AHSP	0.51606	HBM
TXLNGY	0.514685	UTY
DBH.AS1	0.514289	SARDH
UTY	0.511624	ZFY
RNU5B.1	0.509851	RNU5E.1
AHSP	0.505601	ALAS2
HCG4B	0.50505	HLA.K
PCDHGA6	0.504105	PCDHGB2
AHSP	0.503711	HBB
HBB	0.503207	SLC4A1
ALAS2	0.503017	HBD
HBM	0.502635	SLC4A1
GFY	0.502117	PTH2
RHAG	0.501547	SPTB
ALAS2	0.501399	HBM
PCDHGA7	0.500066	PCDHGB4
OR5P3	0.499297	OVCH2
AHSP	0.49892	GYPA
GYPA	0.497076	SLC4A1
S100A12	0.494777	S100A9
PCDHGA5	0.492924	PCDHGA7
SLC4A1	0.491758	SPTB
OR10AB1P	0.491699	OR5P4P
PCDHGA6	0.489814	PCDHGA8
ALAS2	0.489657	HBB
OR5P1P	0.488536	OR5P3
RN7SL473P	0.487691	RN7SL600P
DUX4L26	0.487126	LINC00960
EEF1A1P12	0.486904	EEF1A1P13
PCDHGB8P	0.486623	PCDHGB9P
LRRC61	0.486402	ZBED6CL
HECW1	0.485466	LUARIS
ANKRD20A11P	0.484959	CYP4F29P
DDX3Y	0.484673	TXLNGY
GP6	0.484031	RDH13
SELENBP1	0.483096	SLC4A1
ERV3.1	0.48303	ZNF117
ACSM1	0.483012	ACSM3
CA1	0.480388	HBB
LCN10	0.480345	LCN6
DDX3Y	0.479604	UTY
ELANE	0.479526	PRTN3
RPS2P5	0.478584	RPS2P7
ALAS2	0.478511	HBA2
CD3D	0.478339	CD3E
PCDHGA5	0.477541	PCDHGB2
IGHG2	0.477454	IGKV1.5
LINC01291	0.476679	LINC01293
ALAS2	0.475582	CA1
LCAT	0.474934	SLC12A4
OR5E1P	0.473968	OR5P3
CA1	0.471983	HBM
OR5E1P	0.471835	OR5P4P
OR5E1P	0.471687	OR5P1P
ICAM2	0.471651	PRR29
PCDHGA7	0.471505	PCDHGB2
CCDC180	0.469244	SUGT1P4.STRA6LP
FBXO39	0.46832	TEKT1
GYPA	0.468227	HEMGN
TXLNGY	0.468063	USP9Y
DDX3Y	0.467847	KDM5D
DUX4L26	0.466907	FRG2C
ARL17A	0.46682	FAM215B
OR5P2	0.466511	OR5P4P
ALAS2	0.466368	HBA1
KDM5D	0.465654	ZFY
IGKC	0.465346	IGKV3.11
CA1	0.463828	RHAG
GYPA	0.463041	GYPB
HBM	0.462588	SELENBP1
S100A12	0.46255	S100A8
RASSF8	0.461688	RASSF8.AS1
PDCL3P5	0.461458	PLEKHG1
IGKV3.20	0.461069	IGKV4.1
CA1	0.460892	SPTB
FCMR	0.460821	IL24
HHIP	0.459042	HHIP.AS1
LINC02344	0.458797	STARD13
AHSP	0.458542	SELENBP1
AKAP12	0.457768	RN7SKP268
IGLV1.40	0.457714	IGLV2.23
HBB	0.456689	HBD
RPL10P6	0.456657	RPL10P9
DBH	0.455457	SARDH
RHAG	0.455184	SLC4A1
OR5E1P	0.454726	OR5P2
LOXL1	0.45467	LOXL1.AS1
KDM5D	0.45446	RPS4Y1
OR5P1P	0.453914	OR5P2
CD3E	0.451376	TRBV28
DDX3Y	0.451347	USP9Y
EPB42	0.451234	SELENBP1
RNU11	0.450505	RNU5E.1
GYPA	0.450492	SPTB
HBA2	0.449734	HBB
IGSF22	0.449413	TMEM86A
CA1	0.449342	GYPA
PCDHGA6	0.448995	PCDHGB4
PCDHGA8	0.448047	PCDHGB3
PCDHGA5	0.447858	PCDHGA8
PCDHGA10	0.447375	PCDHGB6
ADAMTSL4.AS1	0.446337	RN7SL600P
ARL17A	0.446139	LRRC37A2
RPL23AP49	0.445908	UNC93B3
MAPK8IP1P1	0.44586	MAPK8IP1P2
PCDHGA10	0.442941	PCDHGA9
DUX4L26	0.442207	RPL23AP49
RPS4Y1	0.442155	ZFY
OR5P1P	0.440865	OR5P4P
PCDHGA8	0.440492	PCDHGB2
IFI44	0.439122	IFI44L
SNORA33	0.439013	SNORD100
TBC1D27P	0.438063	TNFRSF13B
BIRC5	0.437843	CDCA8
IGLV1.40	0.437626	IGLV3.25
OR5P1P	0.437287	OVCH2
AOX2P	0.436704	RNU1.133P
OR2W3	0.436628	TRIM58
EIF1AY	0.436315	KDM5D
OR10AB1P	0.436241	OR5E1P
ETV5	0.436211	ETV5.AS1
EIF1AY	0.435726	RPS4Y1
LINC00951	0.435237	TDRG1
IGHG2	0.435171	IGKV3.20
EIF1AY	0.434131	UTY
AHSP	0.433784	DMTN
IGHA1	0.43376	IGHA2
IGLV1.40	0.433566	IGLV1.47
DMTN	0.433168	SLC4A1
IGLV1.40	0.433071	IGLV3.21
CD3D	0.432925	TRBV28
LARGE.AS1	0.431957	LARGE.IT1
SPTB	0.431937	TAL1
PCCA	0.431767	PCCA.AS1
RPS4Y1	0.43167	UTY
GYPA	0.430564	TRIM10
IGHG1	0.430483	IGKV1.5
ALAS2	0.430473	IFIT1B
DDX3Y	0.42998	RPS4Y1
RNU5A.1	0.429531	RNU5B.1
OR5E1P	0.428793	OVCH2
CCDC144A	0.428746	USP32P1
IGKC	0.427428	IGKV3.20
AHSP	0.42721	RHAG
GYPB	0.426931	RHAG
DMTN	0.42649	HBD
CSPG4P10	0.425721	GOLGA2P10
OR7A5	0.425266	OR7C1
IGHA1	0.425059	IGLV3.21
IGLV1.40	0.424424	IGLV1.44
DUX4L50	0.42415	LINC01410
IGKV1.5	0.42361	IGKV4.1
RNU1.1	0.42322	RNU1.2
OR5P2	0.422711	OR5P3
USP9Y	0.422343	ZFY
RHAG	0.4222	TAL1
MIR4537	0.421287	MIR4539
DMTN	0.420801	HBM
IGHG2	0.420701	IGKV4.1
CA1	0.42063	SELENBP1
EPSTI1	0.419066	IFI44L
KRT8P46	0.418989	LRRC37A15P
HBD	0.418957	SELENBP1
GOLGA6L9	0.418854	UBE2Q2P2
C5orf38	0.418285	IRX2
IGKV1.5	0.417812	IGLV3.21
PCDHGB2	0.417659	PCDHGB3
AHSP	0.41754	HBA2
AHSP	0.416856	SPTB
KLF1	0.416667	RHAG
PCDH9.AS2	0.41621	PCDH9.AS3
IGHG1	0.416036	IGKV3.20
RHAG	0.414868	TRIM10
IFI44L	0.413148	IFI6
SPTB	0.41273	TRIM10
IGKV3.15	0.411994	IGKV3.20
GYPA	0.411993	HBD
ARPP21	0.411225	ARPP21.AS1
NCF1	0.411186	NCF1C
HAAO	0.410842	OXER1
PABPC1P4	0.410698	PABPC3
NRGN	0.410585	VSIG2
RNU4.1	0.410082	RNU4.2
LCN2	0.409266	LTF
HBD	0.409174	RHAG
IGKV1.5	0.408684	IGKV3.15
KLF1	0.408313	TRIM10
MIR4537	0.408124	MIR4538
EEF1A1P22	0.407928	EEF1A1P9
ZNF793	0.407616	ZNF793.AS1
PEG10	0.407536	SGCE
FCRL1	0.406509	FCRL2
ANOS2P	0.406035	UTY
FGF17	0.405522	NPM2
MTCYBP3	0.405425	MTND5P2
LRP2BP	0.404909	SNX25
RNU11	0.4041	RNU5E.4P
FCN1	0.403806	SERPINA1
DUX4L50	0.403403	RNA5SP283
TBC1D9	0.403301	TNRC18P1
VN1R81P	0.402659	ZNF714
MIR4538	0.40237	MIR4539
ARHGEF34P	0.402181	ARHGEF5
FBXO39	0.401743	PRAL
SOCS2	0.401201	SOCS2.AS1
RPL10AP6	0.400988	RPS7P1
EIF1AY	0.40094	TXLNGY
IGKV1.9	0.400583	IGKV4.1
RPSAP53	0.400561	RPSAP61
GYPB	0.400428	SLC4A1
ARHGEF5	0.39983	OR2A1.AS1
KLF1	0.399735	SPTB
CASC15	0.399558	RN7SKP240
GYPA	0.399373	HBM
IGKV1.5	0.398976	IGKV1.9
LINC01507	0.398952	NPAP1P6
DMTN	0.398917	HBB
CA1	0.398045	DMTN
FHDC1	0.397463	SPTB
RARA	0.397317	RARA.AS1
EIF1AY	0.397288	ZFY
IGHV1.18	0.397234	IGKV3.20
HLA.DMA	0.397046	HLA.DMB
KLF1	0.397038	TAL1
IGKC	0.396903	IGKV4.1
IGKV3.20	0.396756	IGLV3.21
LTF	0.396561	MMP8
OR5P4P	0.396483	OVCH2
LPO	0.396377	MPO
PCED1B	0.395833	PCED1B.AS1
NCF1B	0.395412	NCF1C
ENAM	0.395388	JCHAIN
PCDHGB2	0.395227	PCDHGB4
HCAR2	0.394945	HCAR3
IGKV1.9	0.394933	IGKV3.20
AGGF1P3	0.394922	FRG2C
IGKC	0.394879	IGKV1.5
SMPD5	0.394802	SPATC1
EEF1A1P12	0.394584	EEF1A1P22
SELENBP1	0.394483	SPTB
SLC4A1	0.394242	TRIM10
CARD16	0.394172	CASP1
HOXB3	0.394172	HOXB4
AHSP	0.394081	GYPB
TPT1P4	0.393707	TPT1P9
HJURP	0.39342	KIF23
PCDHGB3	0.39312	PCDHGB4
DMTN	0.392852	HBA2
VLDLR	0.392811	VLDLR.AS1
PCDHGA5	0.392713	PCDHGB4
HBB	0.392505	HBM
ASB12	0.392352	MTMR8
HERC2P4	0.392195	HERC2P5
CD244	0.391199	LY9
CA1	0.391103	GYPB
HEMGN	0.390949	SLC4A1
CERKL	0.390469	ITGA4
IGLV1.44	0.389944	IGLV3.25
HBD	0.389627	SPTB
PCDHGA9	0.38874	PCDHGB4
CCDC78	0.387929	HAGHL
LINC02580	0.38782	RNU6.242P
RPL10AP6	0.387524	RPS23P8
PCDHB10	0.386932	PCDHB9
IGKV3.20	0.386817	IGLV3.25
IGHG1	0.386284	IGHV1.18
CD5	0.385642	CD6
RPS4Y1	0.385464	TXLNGY
AHSP	0.385237	KLF1
BIRC5	0.384876	HJURP
RNU5A.1	0.384717	RNU5E.1
DMTN	0.384669	SPTB
OR10AB1P	0.384481	OR5P1P
AGGF1P3	0.384214	RARRES2P1
HEMGN	0.383961	TRIM10
HDGFL3	0.383683	TM6SF1
CD3E	0.383515	CD8B
CCDC34P1	0.383482	TUBB8P3
OR5P3	0.383185	OR5P4P
CASC15	0.383179	NBAT1
RPL23AP12	0.382853	RPS27P21
ARHGEF34P	0.382374	OR2A1.AS1
HBM	0.382315	SPTB
GYPA	0.382181	KLF1
HECW1.IT1	0.381833	LUARIS
KIF15	0.381792	NCAPG
PRKXP1	0.38167	RNU6.322P
PCDHGA5	0.381527	PCDHGB3
IL1RAP	0.381354	RN7SKP296
CDCA5	0.381037	PKMYT1
ASPM	0.380851	KIF14
KEL	0.380485	RHAG
ALAS2	0.380338	KRT1
PF4	0.380217	PPBP
CARD14	0.380097	SGSH
PCDHGA9	0.37981	PCDHGB8P
IGHV1.18	0.37933	IGKV1.5
RPS26P11	0.379199	RPS26P3
IGLV1.44	0.378851	IGLV2.23
TERF2	0.378698	TMED6
IGKV4.1	0.3786	IGLV1.40
RN7SKP275	0.378284	STK32B
DDX3Y	0.378265	ZFY
KIF11	0.378191	MKI67
IGHG1	0.377797	IGKC
CD96	0.377617	ZBED2
OAS1	0.376979	OAS2
RPS3AP26	0.376247	RPS3AP6
RPS4Y1	0.376237	USP9Y
IGKV3.20	0.37603	IGLV1.40
DUX4L50	0.375981	MIR4477B
ANOS2P	0.375702	KDM5D
FRG2C	0.375645	RPL23AP49
MISP	0.375495	PALM
CDC45	0.37546	MCM5
HEMGN	0.375303	RHAG
TSBP1	0.374869	TSBP1.AS1
AHSP	0.374828	HEMGN
FKBP14	0.374767	PLEKHA8
STPG3	0.374759	STPG3.AS1
PRKY	0.374759	ZFY
HLA.DQB1	0.374539	HLA.DQB1.AS1
CYB5R2	0.374398	OR5P3
IGLV2.23	0.374353	IGLV3.25
IGKV1.9	0.374215	IGLV2.23
CD8A	0.374173	CD8B
SELENBP1	0.374111	TRIM10
TXLNGY	0.373952	ZFY
CYGB	0.373934	PRCD
TRGV3	0.373788	TRGV4
CDKN2B.AS1	0.373442	UBA52P6
SERPINI2	0.373137	WDR49
PRAL	0.372878	XAF1
EVC	0.372073	EVC2
HBG1	0.372047	HBG2
ZNF568	0.371505	ZNF829
HBM	0.371387	TRIM10
IGLV2.23	0.371378	IGLV3.21
ANKRD20A11P	0.371183	RHOT1P2
ANKRD33B	0.371084	ANKRD33B.AS1
SPINT1	0.370984	SPINT1.AS1
CCDC200	0.370521	TMEM106A
GOLGA8M	0.370515	WHAMMP2
DSCAML1	0.370303	FXYD2
EIF1AY	0.370195	TMSB4Y
GAB1	0.370162	RPSAP36
IGHG2	0.370029	IGLV3.21
PCDHGA11	0.370008	PCDHGB7
C11orf21	0.369854	TSPAN32
FBXW4P1	0.369688	RN7SL263P
PRKY	0.369626	UTY
FRG2C	0.3696	RARRES2P1
IGHA1	0.369598	IGHG2
AHSP	0.369445	TRIM10
IFIT1B	0.369298	SELENBP1
COX6B1	0.369074	OST4
LINC00960	0.368697	RPL23AP49
KDM5D	0.368408	PRKY
GAL3ST4	0.368075	GPC2
DMTN	0.367696	GMPR
PCDHGC4	0.366972	PCDHGC5
AHSP	0.366777	HBA1
CNN2P1	0.36643	HORMAD2.AS1
IGLV1.40	0.366308	IGLV1.51
HLA.DQA2	0.366005	HLA.DRB6
ADAMTSL4.AS1	0.365928	RN7SL473P
CD28	0.365924	CD5
IGHG1	0.365188	IGLV3.25
KCNJ2	0.364999	KCNJ2.AS1
CAPS2	0.364959	GLIPR1L1
RPS26P3	0.364946	RPS26P31
IGHG1	0.364928	IGKV1.9
CHKB.CPT1B	0.364808	CPT1B
ANOS2P	0.364796	USP9Y
MAP3K20	0.363883	MAP3K20.AS1
TFAP2A	0.363866	TFAP2A.AS1
FHDC1	0.363716	GYPA
DIAPH2	0.363675	DIAPH2.AS1
HBA2	0.363664	HBD
IGLV3.21	0.363503	IGLV3.25
KLF1	0.363376	SLC4A1
ALG1L6P	0.363329	FAM86DP
CDCA5	0.362802	MELK
EPB42	0.362487	TRIM10
ALAS2	0.362416	EPB42
MCM2	0.362145	MCM5
EIF1AY	0.362116	USP9Y
IGKV1.9	0.361953	IGLV1.40
DND1P1	0.361872	MAPK8IP1P2
LINC00399	0.361439	LINC00676
PCDHGA10	0.361427	PCDHGB8P
RNU4.2	0.361303	RNU5E.1
IGKV1.5	0.361046	IGLV1.40
BIRC5	0.360901	KIFC1
CIT	0.360826	GTSE1
DMTN	0.360731	KRT1
HBA1	0.360682	SELENBP1
VIPR1	0.360551	VIPR1.AS1
SLC9A3	0.360403	SLC9A3.AS1
ASMTL.AS1	0.360377	LINC00106
SYS1	0.359906	TP53TG5
RPS26	0.359853	RPS26P15
IGLV1.40	0.35962	IGLV6.57
CA1	0.359615	TRIM10
IGHG1	0.359544	IGKV4.1
IGKV1.5	0.359528	IGLV3.25
HBD	0.359297	KLF1
IGKV4.1	0.358816	IGLV2.23
TNFRSF10A	0.358612	TNFRSF10A.AS1
DMTN	0.358335	IFIT1B
IGHV1.46	0.358235	IGKV1.9
IRAK3	0.35823	RBMS1P1
PCDHGB6	0.357617	PCDHGB8P
EPB42	0.357596	SPTB
EEF1A1P11	0.357478	EEF1A1P13
IGKV4.1	0.357105	IGLV3.21
IGKV1.9	0.356761	IGLV3.21
KRT1	0.356725	SELENBP1
KIF18B	0.356673	KIFC1
RPS26P3	0.356617	RPS26P47
TMSB4Y	0.356548	UTY
HECW1	0.356516	HECW1.IT1
PDLIM1P4	0.356401	ST3GAL6
HSPA1A	0.356184	HSPA1B
AURKB	0.356008	ESPL1
OR2L1P	0.355503	OR2L2
KCNK17	0.355284	KIF6
HNRNPA1P62	0.355249	LRRC28
WDFY3	0.355226	WDFY3.AS2
RNA5SP202	0.354999	RNA5SP429
CEP295NL	0.35494	TIMP2
IFIT1	0.354875	IFIT3
STARD13	0.354794	STARD13.AS
RPSAP12	0.354597	RPSAP15
KDM5D	0.354482	TMSB4Y
RPL10AP6	0.354197	RPS27AP16
TMSB4Y	0.354083	ZFY
KIF11	0.353672	NCAPG
RARRES2P1	0.353523	RPL23AP49
AOX3P	0.353511	LINC01792
ANOS2P	0.353469	TXLNGY
RECQL4	0.353427	TONSL
INSL3	0.353163	JAK3
LINC01221	0.353129	LINC01222
HBB	0.353119	SELENBP1
HBM	0.352849	RHAG
RPL23AP42	0.352413	RPL26P19
IGHA1	0.352335	IGKC
IGHV1.18	0.352223	IGLV3.21
HBM	0.352168	HEMGN
IGHV1.18	0.352082	IGLV1.40
NR4A2	0.352039	NR4A3
IGKV3.20	0.351843	IGLV2.23
C1RL.AS1	0.351579	RBP5
GYPB	0.351452	TRIM10
IGHV1.18	0.351315	IGKV1.9
MTRNR2L10	0.351294	MTRNR2L9
IGLV1.47	0.351281	IGLV3.25
OR10AB1P	0.35117	OR5P2
IGHA1	0.350853	IGKV1.5
E2F8	0.350808	NCAPG
FAM229A	0.35079	TSSK3
TTTY14	0.350604	UTY
NBAT1	0.350571	RN7SKP240
ANOS2P	0.350492	TTTY10
HBA1	0.350454	HBM
IGHA1	0.350433	IGKV4.1
IGHG2	0.350259	IGKV3.15
GYPB	0.350047	SPTB
RPS26P15	0.34962	RPS26P3
IFI44L	0.34935	MX1
IFI44L	0.349106	OAS1
RPS23P8	0.34897	RPS7P1
WT1	0.348951	WT1.AS
AOX3P	0.348814	RNU1.133P
BAALC	0.348747	BAALC.AS2
GYPB	0.348367	KLF1
EPSTI1	0.348337	MX1
EEF1A1P8	0.348241	EEF1A1P9
CYP4F29P	0.348008	RHOT1P2
CA1	0.347498	HEMGN
C1QC	0.347462	CD5L
HEMGN	0.347047	SPTB
KDM5D	0.346988	TTTY14
STXBP5	0.346566	STXBP5.AS1
IGLV1.40	0.34651	IGLV2.11
RPL23AP12	0.346491	RPS3AP40
RNU1.27P	0.346248	RNU1.28P
IFIT1B	0.345986	SLC4A1
LINC00689	0.345962	VIPR2
FHDC1	0.345926	RHAG
IGKV1.5	0.345575	IGLV2.23
C3orf52	0.345575	TBILA
EPSTI1	0.345415	IFI6
IGHG1	0.345226	IGHV1.46
MTND6P22	0.345124	MTND6P4
HBA2	0.344922	SELENBP1
RPL31P47	0.344862	RPS26P43
KBTBD11	0.344841	KBTBD11.OT1
DUX4L26	0.344686	UNC93B3
NEGR1	0.344621	ZRANB2.AS2
KIF15	0.344514	MELK
OR5P2	0.344462	OVCH2
MIR4477B	0.344452	RNA5SP283
SNHG14	0.344129	SNRPN
ANKRD18EP	0.344057	SAYSD1
IQGAP3	0.343434	WDR62
CA1	0.343019	HBA2
RPL23AP12	0.342921	RPSAP8
EEF1A1P29	0.342827	EEF1A1P9
IGHV1.18	0.342688	IGKV4.1
ANTXR2	0.342618	PRDM8
KEL	0.342427	SPTB
HJURP	0.342395	KIFC1
CD22	0.342174	FFAR1
ATP8A2	0.341794	SHISA2
RPS13P2	0.341756	RPS23P8
CPAMD8	0.341587	F2RL3
PCDHGA9	0.341478	PCDHGB9P
IGLV1.47	0.341227	IGLV2.23
LINC01410	0.340946	RNA5SP283
ASPM	0.340904	NUF2
GATA1	0.340863	KLF1
MIR607	0.340659	RNU6.1274P
FHDC1	0.340493	TRIM10
IGHG1	0.340361	IGLV1.40
IGKV3.15	0.34036	IGKV4.1
EEF1A1P13	0.34028	EEF1A1P22
IGHV1.18	0.34024	IGLV3.25
RPS26P11	0.340232	RPS26P47
HMGB1P5	0.340188	HMGB1P6
IGLV2.11	0.339977	IGLV3.25
CD3D	0.339948	CD8B
EEF1A1P13	0.339841	RPL7P1
RNU4.2	0.339679	RNU5B.1
MIRLET7BHG	0.339532	PRR34.AS1
CCNA2	0.339301	MKI67
IGHA1	0.339233	IGLV1.40
CYB5R2	0.339144	OR5P1P
BIRC5	0.339135	KIF18B
RPL10AP6	0.33906	RPL15P3
ZEB1	0.339029	ZEB1.AS1
LILRA6	0.338865	LILRB3
SGSH	0.338775	SLC26A11
NBPF15	0.338551	PFN1P6
MYO18B	0.338501	RN7SKP169
ANK1	0.338405	SPTB
AGGF1P3	0.338356	RPL23AP49
DSN1	0.338322	RBL1
KLF3	0.338251	KLF3.AS1
IFIT1B	0.337748	TMCC2
MTRNR2L10	0.337703	MTRNR2L6
RPL4P4	0.337674	RPL4P5
PCDHGA4	0.33721	PCDHGA5
RPL9P7	0.337135	RPS27P21
KIF11	0.337079	KIF15
HBA1	0.337074	HBD
RNU6.1247P	0.337052	RNY4P20
FLT3	0.337034	URAD
BLNK	0.33699	NPM1P25
AOX2P	0.336878	LINC01792
BIRC5	0.336829	GTSE1
SELENBP1	0.336727	TMOD1
PCDHGA12	0.336496	PCDHGB8P
BNIP3P27	0.336379	ZNF43
HBA1	0.336283	HBB
TAL1	0.336258	TRIM10
EEF1A1P11	0.336196	EEF1A1P9
PTMAP2	0.335975	PTMAP5
HBA2	0.335751	HBM
OR10AB1P	0.335745	OVCH2
ABHD15	0.335731	TP53I13
IGKV3.20	0.335661	IGLV1.44
HBA2	0.335632	SLC4A1
CD3E	0.335612	CD8A
IGHG1	0.33554	IGLV3.21
LINC00642	0.335463	LINC02317
IGHG2	0.335427	IGKV1.9
RNU5E.1	0.335419	RNU5E.4P
PCDHGA7	0.33538	PCDHGA9
BIRC5	0.33525	CDCA5
GYPA	0.335225	HBB
FCGR2C	0.33517	HSPA7
MORF4L1P3	0.335076	PDE3B
DMTN	0.335041	HBA1
DUX4L26	0.335039	RARRES2P1
SLC4A1	0.334989	TAL1
KLF7	0.334895	KLF7.IT1
EEF1A1P14	0.334849	EEF1A1P9
C17orf67	0.334826	DGKE
RPS26P11	0.334546	RPS26P2
EIF3E	0.334455	EIF3H
FGF13	0.33443	SNURFL
PTPRD	0.334412	PTPRD.AS1
PCDHGB4	0.334071	PCDHGB6
LINC01237	0.333993	LINC01238
CDCA5	0.333913	IQGAP3
IGKV1.9	0.33381	IGLV3.25
IGKV3.20	0.333436	IGLV1.47
BIRC5	0.33327	KIF23
GYPA	0.33323	KEL
CD44	0.332767	CD44.AS1
IFIT1B	0.332626	KRT1
TMEM176A	0.332443	TMEM176B
IGLV1.47	0.33241	IGLV3.21
LTB4R	0.332402	LTB4R2
ALAS2	0.332226	SPTB
EEF1A1P13	0.332173	EEF1A1P6
A1BG.AS1	0.332046	ZNF497
IGHG1	0.33204	IGLV1.44
HJURP	0.332027	KIF18B
ENDOU	0.332016	RAPGEF3
RPL13AP3	0.331888	RPL9P7
CD3E	0.33187	CD3G
CDC45	0.331717	MCM6
MMP25	0.331585	MMP25.AS1
HBD	0.331507	HEMGN
SLC25A5P1	0.331412	WBP2NL
RBM14.RBM4	0.331359	RBM4
PCDHGA1	0.331159	PCDHGA2
ZNF471	0.331123	ZNF667
BIRC5	0.331049	UBE2C
IFI6	0.331003	OAS3
CCNB2	0.330855	CDCA8
PCDHGA9	0.330848	PCDHGB5
CDCA8	0.330794	UBE2C
LRRC2	0.330787	LRRC2.AS1
PIGCP1	0.330775	TCP11L1
RPS27P21	0.33076	RPSAP8
LINC02344	0.330696	STARD13.AS
PSMB9	0.330595	TAP1
DLG5	0.330531	IMPDH1P5
HBM	0.33024	IFIT1B
RPL34P27	0.330162	RPSAP8
CIT	0.330128	KIF18B
IGLV1.44	0.330068	IGLV2.11
HMGN2P46	0.330038	SLC30A4
LY6E	0.329824	LY6E.DT
GYPB	0.329788	HBB
CDCA8	0.329532	GTSE1
EEF1A1P13	0.32952	EEF1A1P8
ALAS2	0.329381	TMCC2
KANSL1.AS1	0.329201	MAPK8IP1P2
RPS26P15	0.328991	RPS26P31
PCDHGA10	0.328987	PCDHGB7
CACNA1C.AS1	0.328787	CACNA1C.AS2
IGHG1	0.328687	IGHG2
IGHV3.38	0.328618	IGHVIII.38.1
HSPE1P26	0.32816	SNX9
HBD	0.328155	IFIT1B
KIF15	0.328143	POLQ
PRKY	0.328141	RPS4Y1
PRKY	0.32799	TXLNGY
GYPB	0.327745	HBD
RPS23P8	0.327704	RPS27AP16
IRF8	0.327701	MIR6774
RPL10AP3	0.327657	RPL9P7
PRKY	0.327546	USP9Y
RNU2.63P	0.327517	RNU4ATAC
IGHV3.23	0.327468	IGKV3.20
GYPB	0.327253	HBM
IGHV1.46	0.327174	IGKV3.20
EEF1A1P13	0.327145	RPL4P5
MCTP1	0.327112	RPL7P18
BIRC5	0.327008	MKI67
DMTN	0.326832	XK
CD28	0.326713	ITK
PCDHGA11	0.326703	PCDHGB8P
CDCA8	0.326686	KIF23
EPB42	0.326597	HBM
OLFM5P	0.326436	UBQLNL
FOXM1	0.326409	RAD51AP1
GTSE1	0.326361	KIF18B
IGKC	0.326332	IGKV1.9
TMSB4Y	0.326249	TXLNGY
LINC00294	0.325967	TCP11L1
IGHV1.18	0.325918	IGLV2.23
EEF1A1P13	0.32589	RPL7AP30
GTSE1	0.325836	KIF4A
EPB42	0.325802	SLC4A1
FTH1P10	0.325164	FTH1P2
RN7SKP268	0.324865	RNY4P20
KIF15	0.324817	NUF2
RPS21	0.324753	RPS28
AGGF1P3	0.32471	DUX4L26
HEPACAM2	0.324692	IFIT1B
CA1	0.324517	KLF1
CXXC5	0.324409	CXXC5.AS1
OR2AK2	0.324362	OR2L13
FHDC1	0.324357	SLC4A1
EEF1A1P11	0.324242	EEF1A1P12
FBXO39	0.324235	XAF1
OSBP2	0.324165	SELENBP1
ALAS2	0.324122	GYPA
POM121	0.323893	POM121C
MYBPC2	0.323845	SPIB
GYPA	0.323393	SELENBP1
BNIP3P11	0.323393	ZNF107
BTN3A1	0.323309	BTN3A3
BIRC5	0.323283	CCNA2
RPL26P6	0.32322	RPL9P7
TTTY14	0.323117	ZFY
RPL4P4	0.323092	RPS3AP6
IGLV1.44	0.322904	IGLV1.47
LARGE.AS1	0.322878	LARGE1
HBD	0.322783	XK
IGLV1.44	0.322751	IGLV3.21
CCNB1	0.322725	CCNB2
RNU5D.1	0.322659	RNU5E.1
PSD3	0.322657	RPL35P6
IGKC	0.322653	IGKV3.15
IGHG2	0.322601	IGKC
IGHV3.23	0.322553	IGKV1.9
ANKRD36	0.322404	ANKRD36C
KIF15	0.322258	MKI67
LINC01888	0.322065	LINC01890
IGHG1	0.322003	IGKV3.15
MELK	0.321975	NCAPG
PCDHGA8	0.321944	PCDHGB9P
HBA1	0.321923	SLC4A1
IGHV1.18	0.321841	IGHV1.46
RPL13AP3	0.321816	RPS17P2
CDCA8	0.321806	HJURP
LGR5	0.321749	TSPAN8
KIF18B	0.321737	TROAP
KIF2C	0.321697	RACGAP1
LINC00958	0.321585	TEAD1
DIAPH3	0.321499	MCM10
RPS26P2	0.321466	RPS26P3
GATA1	0.321309	TAL1
AURKB	0.321281	CDCA3
RPL13AP3	0.321145	RPL23AP12
HBD	0.321001	TRIM10
MIR570	0.320847	MUC20.OT1
ANKRD20A11P	0.320538	SNX18P13
IGKV1.5	0.320535	IGLV1.47
RPS26P47	0.320517	RPS26P6
L3MBTL1	0.320515	SGK2
KIF20A	0.320503	KIF23
NCAPG	0.320273	NUF2
RPL35P1	0.320251	RPL35P2
IGLV1.47	0.320195	IGLV1.51
TNK2	0.320194	TNK2.AS1
HBD	0.320174	TAL1
AHSP	0.320167	IFIT1B
EPSTI1	0.320152	OAS1
IGKV4.1	0.319983	IGLV3.25
GRK5.IT1	0.319892	RN7SL749P
PCDHGA2	0.319886	PCDHGA3
NRXN2	0.319882	SLC22A12
IFI44	0.319855	IFI6
IGKV1.5	0.3198	IGLV1.44
FRG2C	0.319713	LINC00960
IGHA1	0.3196	IGKV3.20
RPS15AP12	0.319547	RPS27P21
AZU1	0.319416	ELANE
PCDHGA7	0.319326	PCDHGB6
PCDHGA8	0.3193	PCDHGA9
KCNE1	0.31928	RCAN1
IGKV4.1	0.319203	IGLV2.14
RPL10AP6	0.319152	RPL3P4
HBA2	0.319134	KRT1
CDC45	0.319114	POLQ
RPL26P37	0.319092	RPL26P6
EEF1A1P12	0.319053	EEF1A1P14
NFATC4	0.318752	NYNRIN
AZU1	0.3186	PRTN3
P2RY14	0.318593	SETP11
CIT	0.318307	WDR62
ITFG2	0.318289	NRIP2
PILRB	0.317875	STAG3L5P
APLP1	0.317526	KIRREL2
IGHG1	0.317509	IGLV2.23
ACR	0.317187	SHANK3
RNF175	0.317136	TLR2
EEF1A1P38	0.317013	EEF1A1P9
DENND5B	0.316982	DENND5B.AS1
CIT	0.316738	KIF15
ARHGEF11	0.316653	LRRC71
FADS1	0.316584	FADS2
IGHG2	0.316414	IGLV2.23
KCNQ5	0.3164	KCNQ5.AS1
CDCA5	0.316367	CDT1
OR2AK2	0.316328	OR2L1P
RNU11	0.316247	RNU4.2
FRG2C	0.31623	UNC93B3
GYPB	0.316183	TAL1
RPS15AP17	0.316074	RPS19P7
EEF1A1P12	0.315863	EEF1A1P38
RNU11	0.315837	RNU5B.1
KEL	0.315811	KLF1
GYPA	0.315735	RHCE
PCDHGA6	0.315697	PCDHGB6
ESRP2	0.315588	RPS12P27
MKI67	0.315196	NCAPG
SNRPN	0.315171	SNURF
PCDHGA8	0.315141	PCDHGB6
ALAS2	0.3151	TRIM10
MTND5P2	0.315087	MTND6P18
AURKB	0.315009	KIFC1
RBMS3	0.31488	RBMS3.AS2
EEF1A1P9	0.314853	RPL5P1
GZMB	0.314771	GZMH
IGLV2.11	0.314749	IGLV2.14
AGGF1P3	0.314743	UNC93B3
ZNF471	0.314655	ZNF667.AS1
NACA4P	0.31461	RPS3AP47
AHSP	0.314421	EPB42
RPL23AP12	0.314343	RPS27AP19
IGHA1	0.314332	IGLV2.23
CDCA8	0.314318	NCAPH
BIRC5	0.314025	KIF22
CD3E	0.314024	CD5
IGLV1.40	0.313897	IGLV3.19
LCN2	0.313766	MMP8
RPS3AP5	0.313583	RPS3AP6
RPS26P11	0.313464	RPS26P6
MIR4767	0.313444	STS
ALG1L2	0.313374	FAM86HP
OR10AB1P	0.313359	OR5P3
GNAT1	0.31327	SEMA3F
LINC00951	0.313191	LRFN2
AURKB	0.313175	BIRC5
BVES.AS1	0.313172	POPDC3
CDCA5	0.313126	NCAPG
RNU4ATAC	0.313117	RNU5E.1
IGHV1.18	0.313064	IGKV3.15
EPB42	0.312971	RHCE
RPL9P7	0.3129	RPSAP8
CD2	0.312821	CD3E
DMTN	0.312698	OSBP2
RPL37P2	0.31261	RPS7P1
CDHR2	0.312465	GPRIN1
PCDHGB5	0.312292	PCDHGB6
BNIP3P15	0.312113	ZNF90
IGKV4.1	0.312082	IGLV2.11
PCDHGA10	0.311945	PCDHGB9P
RPL37P2	0.311916	RPS23P8
RPS4Y1	0.311658	TMSB4Y
IGHA2	0.31165	IGHG2
IGLV2.11	0.311608	IGLV2.23
GTSE1	0.311598	KIF2C
TLE1	0.311469	TLE1P1
LINC01819	0.311244	LINC02580
SNORA71A	0.310768	SNORA71C
CD8B	0.310744	TRBV28
PKMYT1	0.310726	WDR62
AMPH	0.3104	TRG.AS1
BVES	0.310361	BVES.AS1
CYB5R2	0.310357	OR5E1P
MS4A14	0.31034	MS4A7
DPY19L1P1	0.310282	DPY19L1P2
IGHA2	0.310211	IGLV3.21
RPL21P16	0.3101	RPS7P1
IFNAR2	0.310064	IL10RB.DT
PLK4	0.309945	TTK
BRIP1	0.30965	HELLS
RHAG	0.309464	XK
BIRC5	0.309245	CDCA3
ECT2	0.30924	HJURP
IGLV2.23	0.309188	IGLV6.57
RPL13AP3	0.309138	RPL34P27
IGHG2	0.309117	IGHV1.46
PLK4	0.308944	POLQ
CDC45	0.308871	MCM10
LCN6	0.308805	MIR6722
LINC00294	0.308629	PIGCP1
HJURP	0.308483	MKI67
RPL13AP3	0.308402	RPL21P131
PWAR5	0.30824	SNRPN
DIPK1C	0.308044	LINC01922
DMTN	0.307936	EPB42
PCDHGA5	0.307902	PCDHGB1
CLEC7A	0.307727	FCN1
NCF1	0.307662	NCF1B
CDCA5	0.307621	KIF15
IGHV1.46	0.307525	IGKV4.1
RNU5A.1	0.307442	RNU5E.4P
CA1	0.307194	TAL1
IGKV3.11	0.307152	IGKV3.20
FCGRT	0.307109	RCN3
PCDHGA1	0.307094	PCDHGA3
IGKV3.20	0.307028	IGLV2.11
PRR34	0.306975	PRR34.AS1
FHDC1	0.306939	KLF1
ANOS2P	0.306857	TTTY14
HBB	0.306805	RHAG
EEF1A1P12	0.306785	EEF1A1P8
CDCA5	0.306672	ESPL1
ELANE	0.306664	RNASE2
IGHA1	0.30666	IGHV1.18
GZMH	0.30645	S1PR5
ASPM	0.306347	CIT
IGLV3.25	0.306288	IGLV6.57
ACTR3C	0.306203	LRRC61
FOXO3B	0.306152	ZNF286B
IGKV1.9	0.30608	IGLV1.47
PCDHB10	0.30585	PCDHB11
RPL3P2	0.305822	RPL3P7
CDCA5	0.305821	FOXM1
HBB	0.30578	SPTB
CDT1	0.305749	PKMYT1
PCDHGA8	0.305557	PCDHGB8P
IGF2BP3	0.305497	SNORD65C
RPS26P31	0.305393	RPS26P47
IGHA1	0.30531	IGKV1.9
RPL10AP6	0.305304	RPL6P27
CDC25A	0.305296	CDCA5
KIF20A	0.305261	PLK1
MIR3609	0.305238	SCARNA7
C10orf55	0.305216	PLAU
RN7SL526P	0.305104	ZNF135
CIT	0.305027	IQGAP3
CD28	0.304936	CD6
IGKC	0.304883	IGLC2
RPS26	0.304535	RPS26P3
OAS1	0.304496	OAS3
AHSP	0.304398	XK
RPL4P5	0.304319	RPL5P1
RNU7.143P	0.304304	SNORD65C
TAL1	0.304293	XK
CDCA8	0.304277	PLK1
OR2L13	0.304228	OR2L1P
ABHD12B	0.304215	PYGL
RPL30P4	0.304072	RPS27AP19
EPB42	0.303863	IFIT1B
EPHB6	0.30383	TRPV6
DTL	0.303828	EXO1
RPL3P4	0.303826	RPL6P27
LINC01978	0.303785	LINC01979
GYPA	0.303785	TAL1
RPS26P31	0.303777	RPS26P6
CDCA3	0.303723	RACGAP1
CIT	0.303632	TROAP
TRG.AS1	0.303613	TRGV3
RPL26P19	0.303515	RPL7P1
EEF1A1P16	0.303496	EEF1A1P9
HJURP	0.303435	UBE2C
EEF1A1P6	0.30332	EEF1A1P9
PKMYT1	0.30329	TK1
C1orf226	0.303258	SPATA46
PCDHGB6	0.303248	PCDHGB9P
RPL13AP3	0.303242	RPL26P6
RN7SL587P	0.303224	SPTLC2
CDCA5	0.303097	CIT
KIF11	0.302813	NUSAP1
KIF23	0.302798	KIFC1
IGKV1.9	0.302632	IGLV1.44
ALAS2	0.302604	TRIM58
RPL23AP75	0.302566	RPS3AP40
OR2A1.AS1	0.302539	OR2A7
PKMYT1	0.302464	POLQ
KIF28P	0.302374	LINC01341
IGKV1.5	0.30234	IGLV2.11
RPL23AP12	0.302174	RPS15AP12
BSDC1	0.302068	FAM229A
DNM1P47	0.301942	GOLGA8VP
RPS26P15	0.301829	RPS26P6
EPSTI1	0.301766	IFI44
IGHV1.18	0.3016	IGLV1.44
RPS26P2	0.301596	RPS26P31
RNU4ATAC	0.301585	RNU5B.1
CD3E	0.30146	CD6
RPL23AP12	0.301409	RPS27AP6
BAHCC1	0.301304	MIR3186
CDCA5	0.301288	POLQ
RPS26P11	0.301273	RPS26P31
KIF18B	0.301208	KIF23
RPL9P7	0.301133	RPS15AP12
KEL	0.301048	TAL1
CHI3L1	0.301028	LTF
IGKC	0.300782	IGLV1.40
RPS26P11	0.30078	RPS26P15
CD2	0.300745	SH2D1A
CD3D	0.300712	CD3G
DMTN	0.300638	TRIM58
EEF1A1P9	0.30057	RPL4P5
IGHG2	0.300546	IGHV1.18
PCDHGB4	0.30051	PCDHGB8P
RPL34P27	0.300479	RPL9P7
RPL26P37	0.300357	RPS19P7
MIR221	0.30031	MIR222HG
CD3E	0.300277	UBASH3A
RPL9P7	0.300264	RPS17P2
RPS13P2	0.300123	RPS3AP47
MTCYBP21	0.300113	MTND5P1
MAN1A1	0.299982	RNU6.194P
IGKV1.16	0.29973	IGKV1.5
MAP2K1	0.299694	RPL35AP32
BMPR1B	0.299618	UNC5C
CCT8P1	0.299491	FMO5
MTCYBP3	0.299337	MTND6P18
DTX3L	0.299276	PARP9
RPL10AP3	0.299155	RPS27AP19
ANKRD62P1.PARP4P3	0.2991	VWFP1
BIRC5	0.299064	NCAPG
RPL21P4	0.299046	RPL26P6
IGKV3.15	0.29891	IGLV1.40
RHCE	0.298828	SPTB
AHSP	0.29874	TAL1
RPS26P3	0.298619	RPS26P6
IGHA1	0.298582	IGHG1
BIRC5	0.298513	CDCA2
RPS27AP16	0.298399	RPS7P1
BIRC5	0.298123	KIF4A
RPL34P27	0.29803	RPS27P21
MTND5P11	0.297826	MTND6P4
PBX4	0.297785	PHF5CP
MELTF	0.297779	MELTF.AS1
MIR6730	0.297756	RNU6ATAC18P
KIF18B	0.297684	RACGAP1
ALAS2	0.297683	GYPB
CYP4F3	0.297522	LTF
DMTN	0.297512	PDZK1IP1
FAM215B	0.297471	LRRC37A2
MX1	0.29733	OAS1
FHDC1	0.29729	TAL1
IGHV1.18	0.297164	IGHV3.23
CA1	0.297142	EPB42
RPL26P6	0.297081	RPS15AP12
ALAS2	0.297066	GMPR
GTSE1	0.296984	TROAP
ACTR3C	0.296878	ZBED6CL
CYB5R2	0.29676	OR5P4P
RGMB	0.296737	RGMB.AS1
IGHV1.46	0.296708	IGKV1.5
C1QA	0.29668	CD5L
RPS15	0.29663	UBA52
ANXA3	0.296627	CYP4F3
RNU2.63P	0.296529	RNU5F.1
CIT	0.29651	ESPL1
IGKV3.11	0.296487	IGKV4.1
CRELD1	0.296438	PRRT3
IFI6	0.296417	OAS1
NUF2	0.296388	TTK
POLQ	0.296359	TTK
ANLN	0.296333	TTK
IGHEP2	0.296321	TCF3P1
TRAJ1	0.296255	TRAJ4
ESPL1	0.296142	WDR62
RPS26P2	0.296133	RPS26P6
EEF1A1P13	0.296127	EEF1A1P38
RPS15AP12	0.295843	RPS27P29
IGKC	0.295802	IGLV2.23
IGKC	0.295782	IGLV3.21
IGLV1.51	0.295744	IGLV6.57
IGHG2	0.295721	IGLV3.25
PI4KAP1	0.295642	TMEM191B
HBA1	0.295601	KRT1
TK1	0.295591	TYMS
COLCA1	0.295542	COLCA2
ALAS2	0.295392	SNCA
IQGAP3	0.295347	POLQ
PCDHGA12	0.295276	PCDHGB9P
RNU11	0.295242	RNU4ATAC
DMTN	0.295127	TMCC2
IGHV3.23	0.29506	IGKV4.1
E2F8	0.294993	MELK
EEF1A1P9	0.294947	RPL7P1
IGHG2	0.29492	IGLV1.40
PCDHGC5	0.294847	RN7SL68P
EEF1A1P7	0.294802	EEF1A1P9
IGKV1.27	0.294793	IGKV3.20
ELANE	0.294753	MS4A3
EEF1A1P13	0.294723	RPL26P19
DMTN	0.294534	RHAG
IGKV1.9	0.294532	IGKV3.15
SLC4A1	0.294492	XK
C1QB	0.294354	CD5L
MELK	0.294349	PKMYT1
ITIH1	0.294277	ITIH3
RPL26P6	0.294275	RPS12P23
LCN15	0.294261	LCN8
DMTN	0.294137	SNCA
RPL23AP42	0.294095	RPL7P1
TRGV4	0.294036	TRGV5
CDCA8	0.294013	FOXM1
KIF4A	0.294001	RACGAP1
EXO1	0.29399	MCM10
CDCA5	0.29395	WDR62
FEN1	0.293941	RRM1
RPL35	0.293902	RPS28
HLA.DRA	0.293792	HLA.DRB1
RPL13AP3	0.293681	RPS27AP19
IGHV3.23	0.293671	IGKV1.5
RPL10AP3	0.293666	RPL23AP12
ECT2	0.293642	NUF2
RPL23AP12	0.293535	RPS19P7
RHAG	0.29331	SELENBP1
DDX60L	0.29323	IFI6
CDCA8	0.293208	RACGAP1
LINC01133	0.293059	SLAMF9
ESPL1	0.293018	KIF18B
STIM2	0.292996	STIM2.AS1
LINC02035	0.292953	SLC49A4
RPL10P15	0.292906	RPL10P9
HBM	0.292891	KLF1
RPL6P27	0.29287	RPS7P1
IGKV1.16	0.292868	IGKV3.15
RPSAP54	0.292819	RPSAP8
IFI6	0.292688	ISG15
PWAR5	0.292622	SNHG14
E2F8	0.292457	MKI67
RPS27P21	0.292297	RPS27P29
CIT	0.292159	MELK
EEF1A1P9	0.292133	RPL7AP30
RPL10AP6	0.292094	RPL7P9
IGKV1.5	0.292014	IGKV3.11
CD58	0.291875	NAP1L4P1
LATS2	0.291843	LATS2.AS1
DSTNP2	0.291812	RPL13P5
IGKV1.9	0.291791	IGLV6.57
E2F8	0.291748	KIF15
ANK1	0.291717	EPB42
DMTN	0.291628	TAL1
RPL34P27	0.291556	RPS3AP47
RPS20P14	0.291372	RPS7P1
SLC4A1	0.291345	TMCC2
IGHG1	0.29134	IGLV6.57
CDK1	0.291296	HJURP
CDC20	0.291235	PLK1
RPL26P6	0.291222	RPS27P29
RPL13AP7	0.291191	RPL22P1
EPB42	0.291114	SOX6
EEF1A1P38	0.290961	EEF1A1P8
C19orf81	0.290909	SHANK1
IFI6	0.290837	XAF1
RPL15P3	0.290826	RPS27AP16
RPL34P26	0.290787	RPS3AP40
FKBP5	0.290785	MIR5690
MTND4P12	0.290781	MTND4P24
RPL26P19	0.290659	RPL4P5
CDCA2	0.290594	CDCA8
DMTN	0.290582	TMOD1
CD6	0.290556	ITK
FAM230G	0.290543	USP41
RPL34P27	0.290459	RPL34P33
DMTN	0.290433	KLF1
IGKV1.16	0.290426	IGKV3.20
KLRD1	0.290337	S1PR5
PMS2P7	0.290275	STAG3L3
PCDH9	0.290259	PCDH9.AS2
KIF2C	0.290225	KIF4A
GRIN1	0.290222	LRRC26
EEF1A1P24	0.290158	EEF1A1P38
IGKV1.39	0.29012	IGKV1D.39
IGHV1.18	0.289996	IGHV3.15
LINC02655	0.289864	SH2D4B
IGKV4.1	0.289834	IGLV1.44
ANOS2P	0.289759	TMSB4Y
IGHV3.15	0.289704	IGKV3.20
ESPL1	0.289695	MELK
IGHV3.74	0.289578	IGKV4.1
AURKB	0.289559	KIF22
BIRC5	0.289551	FOXM1
GYPB	0.289549	HEMGN
PIK3CD.AS1	0.289539	PIK3CD.AS2
CDCA8	0.289415	KIF2C
CDCA5	0.28941	KIFC1
CD33	0.2894	SIGLEC22P
IGLV1.51	0.28939	IGLV2.23
KIF18B	0.289363	KIF20A
HEPACAM2	0.289285	SELENBP1
PCDHGA11	0.289273	PCDHGB9P
PCDHGB7	0.28925	PCDHGB8P
KIF4A	0.289228	MKI67
CDCA3	0.289198	KIF18B
KIF23	0.289185	MKI67
LINC01819	0.289122	LINC02590
CD3G	0.289121	TRBV28
CD3E	0.289113	ICOS
RPL10AP3	0.289024	RPL13AP3
NCAPH	0.288957	NUF2
CDCA8	0.288881	KIF20A
GYPB	0.28886	KEL
RPL26P19	0.288855	RPL4P4
CIT	0.288843	MKI67
KIF14	0.288793	NUF2
HLA.DMA	0.288777	HLA.DRB1
IGHV1.46	0.288749	IGLV1.44
PILRB	0.288741	STAG3L5P.PVRIG2P.PILRB
RPL10AP3	0.288708	RPS12P23
ZNF528	0.288685	ZNF528.AS1
RPL13AP3	0.288683	RPL13AP7
RPS20P14	0.288676	RPS23P8
CYSRT1	0.288582	SLC34A3
RNU5B.1	0.288537	RNU5E.4P
IGKV3.15	0.28852	IGLV1.47
KIF4A	0.288513	TPX2
KLF1	0.288475	SELENBP1
IGLV1.51	0.288431	IGLV3.25
RPL13AP3	0.288423	RPS27P21
ALAS2	0.288397	RHAG
PCDHGC3	0.288377	PCDHGC5
ALAS2	0.288288	HEPACAM2
RPL23AP12	0.288235	RPL23AP75
MTRNR2L12	0.28818	MTRNR2L9
HJURP	0.288175	KIF20A
ASPM	0.288126	CENPE
SEC14L4	0.288044	SPTB
CD3D	0.28801	CD8A
BIRC5	0.28784	NUF2
RPL39P3	0.287833	RPS27AP16
BIRC5	0.287779	CIT
ESPL1	0.287714	KIF2C
PCDHGA12	0.287683	PCDHGA9
CD3D	0.287641	SIRPG
IGKV3.15	0.287582	IGLV2.23
LINC00960	0.287522	RARRES2P1
OR2L13	0.287474	OR2L2
EEF1A1P12	0.287472	EEF1A1P7
SBDS	0.287455	SBDSP1
HJURP	0.287429	RACGAP1
MELK	0.287422	POLQ
RPS12P23	0.287414	RPS15AP12
RPL34P26	0.287331	RPL34P27
IGHA1	0.287325	IGLV3.25
NBPF10	0.28731	NBPF14
IGLV2.14	0.287224	IGLV2.23
TMSB4Y	0.287114	USP9Y
AURKB	0.287067	CIT
EEF1A1P12	0.287056	RPL5P1
RASSF1	0.286976	RASSF1.AS1
IGKV1.9	0.286968	IGLV1.51
IGLV2.14	0.286968	IGLV3.21
IFNAR2	0.286964	IL10RB
IGHV3.23	0.286857	IGKC
CHAF1A	0.286776	MCM5
ESPL1	0.286773	KIF15
RPL27	0.286746	RPL38
KIF18B	0.286709	MKI67
PCDHGA6	0.286573	PCDHGA9
TTTY14	0.286536	TXLNGY
CHAF1A	0.286529	DNMT1
ANK1	0.286434	SELENBP1
RPL26P37	0.286415	RPS3AP47
GATA1	0.286387	KEL
CDKN2B	0.286339	UBA52P6
CRMP1	0.286335	EVC
RNU5D.1	0.286322	RNVU1.6
CD3E	0.285996	ITK
CD2	0.285991	CD3D
C8orf88	0.28597	NECAB1
HSPE1P26	0.285956	RNU6.786P
IGKV1.12	0.285919	IGLV3.25
CCNB2	0.285829	TPX2
ANOS2P	0.28572	ZFY
RPS15AP1	0.285656	RPS19P3
TRAJ1	0.285645	TRAJ2
INCENP	0.285576	KIF4A
ESR2	0.285451	SYNE2
IGHV1.46	0.285412	IGLV1.40
IGKV4.1	0.28533	IGLV1.47
MS4A3	0.285319	PRTN3
RPL10AP6	0.285244	RPL21P16
CCL3	0.285133	CCL4
IGLV2.14	0.285121	IGLV3.25
OAS2	0.284965	PARP9
IFI44	0.284957	OAS3
EEF1A1P13	0.284946	EEF1A1P14
MTND6P3	0.284932	MTND6P4
IGKV3.15	0.28483	IGLV3.21
CA1	0.284814	HBA1
CDC25A	0.28472	EXO1
CYP2D6	0.284708	NDUFA6.DT
PCDHGA4	0.284707	PCDHGA6
HLA.DMA	0.2847	HLA.DPB1
AOC2	0.284561	AOC3
HJURP	0.28451	NCAPG
RACGAP1	0.28449	TPX2
ZNF492	0.284474	ZNF849P
CCDC144B	0.284411	FAM106A
IGHV3.15	0.284342	IGKV1.5
CD28	0.284333	CD3E
POLQ	0.284294	WDHD1
IGLV1.47	0.284246	IGLV2.11
ANK1	0.284149	OSBP2
IFIT1B	0.284129	TRIM58
ANLN	0.284102	KIF15
CDCA2	0.284091	HJURP
EEF1A1P13	0.284062	EEF1A1P29
FOS	0.284036	FOSB
RPL38	0.283991	RPS21
BIRC5	0.283978	ESPL1
GATA1	0.283973	RHAG
GFI1B	0.283869	KLF1
LST1	0.283824	LTB
BOLA2P3	0.283787	RN7SL336P
CA1	0.283764	KEL
MTCO1P12	0.283752	MTCO1P40
ACSM4	0.283667	CD163L1
DDX3Y	0.283561	EIF1AY
RPS23P8	0.28355	RPS3AP47
TRG.AS1	0.283524	TRGV5
IGHA1	0.283481	IGLV1.44
DPY19L1P2	0.283453	ZNRF2P1
MCM4	0.283291	TYMS
ATP5MC2	0.283287	EIF3K
IGHV1.18	0.283275	IGHV3.21
TAS2R43	0.283255	TAS2R64P
MIR25	0.283204	MIR93
RNF224	0.283108	SLC34A3
SNORA71A	0.283094	SNORA71B
NMT2	0.283064	PPIAP30
IGLV1.40	0.283	IGLV2.8
DPY19L1P2	0.282975	LINC00997
EEF1A1P14	0.282946	EEF1A1P22
BUB1B	0.282873	CIT
RPL7P9	0.282771	RPS7P1
IGLV1.40	0.282687	IGLV2.14
RPL13AP3	0.282686	RPS15AP12
RPL23AP12	0.282598	RPSAP54
TRAJ42	0.282593	TRAJ45
CLEC7A	0.28255	SERPINA1
BIRC5	0.282539	E2F8
PRAL	0.28248	TEKT1
EEF1A1P12	0.282459	EEF1A1P6
ALAS2	0.282396	XK
CDC25A	0.282387	E2F8
BIRC5	0.282302	KIF11
RPL9P7	0.2823	RPS12P23
IGHA2	0.282237	IGKV4.1
ASS1P1	0.282117	RN7SL334P
GTF2H2	0.282106	OCLNP1
AURKB	0.282056	GTSE1
IGHV1.46	0.28203	IGHV4.39
RPS3AP40	0.281963	RPS3AP44
MTRNR2L10	0.281931	MTRNR2L12
LRFN2	0.281847	TDRG1
TCEAL3	0.281836	TCEAL4
DIAPH2	0.281797	RPA4
CD3D	0.281727	CD5
RPL23AP12	0.281714	RPL26P6
CEACAM19	0.281585	PVR
RPL15P3	0.281521	RPS7P1
CCNB2	0.281448	CENPA
ARSG	0.281416	WIPI1
IGHA1	0.281406	IGHV3.23
DDX60	0.281358	DDX60L
TSPEAR	0.281213	TSPEAR.AS2
CYP4F29P	0.281196	SNX18P13
GRK6P1	0.281137	LINC00539
HBB	0.281077	IFIT1B
CCNB1	0.280932	CDCA8
RPS27AP19	0.280888	RPS3AP40
ZNF43	0.280888	ZNF492
KIFC1	0.280864	MKI67
FOXM1	0.28083	NCAPH
IGHG1	0.280795	IGKV1.27
RNU5D.1	0.280773	RNU5E.4P
SARM1	0.280742	SLC46A1
IGHG1	0.280686	IGLV1.47
MCM5	0.280677	POLQ
RPL34P26	0.280661	RPL9P7
XIST	0.280625	ZFY
KIF11	0.280489	MELK
IGHG1	0.280481	IGHV4.39
IGLV2.11	0.280428	IGLV3.21
KIF18B	0.280426	UBE2C
RPL34P26	0.280349	RPS3AP44
RPL34P27	0.280311	RPS15AP12
GYPA	0.280199	XK
RPL9P3	0.280194	RPL9P7
BIRC5	0.280156	KIF2C
EEF1A1P6	0.280091	EEF1A1P7
DTL	0.279937	MCM10
AURKB	0.279872	KIF18B
HELLS	0.27985	MCM5
RPS28	0.279804	RPS5
IGHV3.21	0.279802	IGKV1.5
BUB1B	0.279752	KIF18B
RPL10AP6	0.27968	RPL18AP3
KLF1	0.27959	XK
RPS13	0.279568	RPS25
CDC45	0.279566	CHAF1A
CCNA2	0.279464	HJURP
KRT1	0.279351	PHOSPHO1
ESPL1	0.279311	MKI67
CDCA2	0.279241	KIF23
RPL26P6	0.279237	RPL37P6
CDCA8	0.279154	KIF18B
CDCA5	0.279014	MKI67
RPS15AP12	0.278923	RPS17P2
CCNA2	0.278893	CDCA8
ATP5F1EP2	0.278886	RPS19P7
KCTD17	0.27888	TMPRSS6
CDCA8	0.278858	NUF2
ESPL1	0.278848	HJURP
GTSE1	0.278767	RACGAP1
ESPL1	0.278754	IQGAP3
CDCA8	0.278714	ECT2
NREP	0.278713	STARD4.AS1
CA1	0.278695	XK
RPL21P16	0.27859	RPS27P21
OR2AK2	0.278574	OR2L2
KIF18B	0.278555	TPX2
RPL34P27	0.278554	RPS12P23
CIT	0.278458	POLQ
IGLV1.44	0.278296	IGLV6.57
PCDHGA12	0.278274	PCDHGB6
ADORA2A	0.27824	ADORA2A.AS1
CIT	0.278167	TTK
IGHA1	0.278165	IGHV1.46
CDCA5	0.278087	NCAPH
MX1	0.278061	MX2
AGGF1P3	0.27801	LINC00960
EEF1A1P10	0.278	EEF1A1P9
CDC25A	0.277888	PKMYT1
RPL23AP12	0.277869	RPL34P27
HLA.DPB1	0.277867	HLA.DRA
ANKRD62P1.PARP4P3	0.277867	TPTEP1
IGLV3.21	0.277839	IGLV6.57
RPS26P2	0.277765	RPS26P47
DNMT1	0.277733	MCM4
IGHV1.46	0.277562	IGLV3.25
HLA.DPB1	0.277557	HLA.DRB1
CDCA8	0.277494	CIT
DHRS3	0.277453	RNU6ATAC18P
CD8A	0.277432	IL2RB
ESAM	0.277411	VSIG2
CAMP	0.277335	LCN2
FLNB	0.277228	FLNB.AS1
NEU4	0.277166	RTP5
HBB	0.277147	KLF1
AURKB	0.277115	CDCA5
EEF1A1P19	0.277076	EEF1A1P9
PCDHGC3	0.277064	PCDHGC4
NBPF14	0.277052	NOTCH2NLA
CDCA8	0.27703	NCAPG
ZNF432	0.27703	ZNF841
HJURP	0.276977	NUSAP1
EEF1A1P14	0.276971	RPL5P1
SPTB	0.276965	XK
EEF1A1P13	0.276941	RPL4P4
AHSP	0.276883	GMPR
ESPL1	0.27676	RACGAP1
CIT	0.276755	KIF14
COX7C	0.27673	OST4
GZMA	0.276722	GZMK
GFI1B	0.276703	RHAG
ASPM	0.276667	BIRC5
C1orf116	0.276665	YOD1
DDX11	0.276633	DDX12P
ANLN	0.2766	CDCA8
RPL10AP6	0.276473	RPL37P2
SHISA8	0.276378	TNFRSF13C
CIT	0.276307	FOXM1
AKT3	0.276291	AKT3.IT1
KEL	0.27629	SLC4A1
TTTY14	0.276287	USP9Y
ZNF165	0.276246	ZSCAN12P1
FOXM1	0.276213	PKMYT1
ELOCP28	0.276177	GNG7
RPL26P6	0.276171	RPS27AP19
PABPC3	0.276162	RPL5P1
MCM5	0.27616	MCM6
IGLC2	0.276089	IGLV1.40
DIAPH3	0.276031	PKMYT1
E2F8	0.276017	HJURP
IGHV1.18	0.276006	IGKC
BVES	0.276004	POPDC3
NACA4P	0.275965	RPS19P7
DUSP8P5	0.275932	GLUD1P3
BPI	0.275909	DEFA4
DIAPH3	0.275845	POLQ
PRF1	0.275815	S1PR5
RPL23AP75	0.275734	RPS15AP12
RPS26	0.275602	RPS26P31
BUB1	0.275537	TPX2
LINC00960	0.275484	UNC93B3
RPL37	0.275356	RPL38
CIT	0.275296	NUF2
DEPDC1	0.275282	DLGAP5
IGHV1.18	0.275272	IGKV1.16
IFI6	0.275192	MX1
RPS27P21	0.275103	RPSAP54
E2F8	0.275101	EXO1
RPL9P7	0.27509	RPS3AP44
FPGT.TNNI3K	0.275037	TNNI3K
TRAJ10	0.275037	TRAJ9
CCNA2	0.275002	KIF11
GFI1B	0.274978	HEMGN
EEF1A1P13	0.274891	RPL5P1
RPL37P6	0.274866	RPS12P23
RPL9P7	0.274816	RPS27P29
EEF1A1P9	0.274668	RPL26P19
KIF23	0.27466	TOP2A
CAPS	0.274539	VMAC
CDC25A	0.27448	POLQ
MX1	0.274456	PARP9
EEF1A1P13	0.274367	TPT1P4
RPL23AP75	0.274361	RPL34P26
EEF1A1P12	0.274301	EEF1A1P24
PCDHGB4	0.274267	PCDHGB9P
EIF2AK2	0.274263	IFI6
ANK1	0.274139	SLC4A1
HEMGN	0.274114	KLF1
RPL23AP12	0.2741	RPL9P7
KIF23	0.274073	NDC80
CD3E	0.274042	SKAP1
RPL13AP3	0.273962	RPSAP54
BIRC5	0.273953	NDC80
KIF15	0.273943	STIL
RN7SL493P	0.273942	RN7SL494P
IGHG2	0.273902	IGLV2.11
HBB	0.273882	TRIM10
AHSP	0.273865	KEL
NCAPG	0.273849	NUSAP1
IGHV3.15	0.273763	IGKV3.15
GTSE1	0.27373	KIF14
IGLV1.47	0.273714	IGLV6.57
EPB42	0.27366	RHAG
AURKB	0.27364	KIF2C
HERC6	0.273604	OAS3
CDCA8	0.273573	NUSAP1
RPL9P7	0.273562	RPS27AP19
IGKV3.20	0.273548	IGLC2
RPL26P37	0.273531	RPL37P6
PCDHGB4	0.273501	PCDHGB5
PCDHGA10	0.273473	PCDHGA12
TATDN2P2	0.273397	TMEM181
CAMP	0.273381	LTF
CIT	0.273379	NCAPH
IGHG1	0.273329	IGHV3.23
LSP1	0.273309	TNNI2
EEF1A1P9	0.273276	RPL3P2
HBBP1	0.273232	HBG2
DLGAP5	0.273221	HMMR
SELENBP1	0.27308	SNCA
CDCA8	0.273055	TPX2
EEF1A1P13	0.273047	EEF1A1P16
EPB42	0.273045	HBD
SNTG2	0.272999	SNTG2.AS1
EEF1A1P12	0.272961	EEF1A1P29
IGHV4.39	0.272891	IGKV3.20
GRIN2C	0.272836	TMEM104
ESPL1	0.272781	KIFC1
LINC00899	0.272637	PRR34
GTSE1	0.272556	WDR62
FTH1P7	0.272534	FTH1P8
ATAD5	0.272506	BRIP1
CCNB2	0.272451	TROAP
RPL37P6	0.272395	RPS23P8
FOXM1	0.272392	PCLAF
RPS13P2	0.272377	RPS15AP1
MCM3	0.272291	MCM6
RPL23AP43	0.272252	RPL23AP75
MCM10	0.272238	TICRR
IGLV1.44	0.272194	IGLV1.51
NOS1AP	0.271983	SPATA46
IGKV1.9	0.271978	IGLV2.11
RPL10AP2	0.271915	RPL13AP7
EPSTI1	0.271846	ZDHHC4P1
ROR1	0.271799	ROR1.AS1
PCDHB10	0.271784	PCDHB12
RPS26P47	0.27177	RPS26P8
IGKV3.11	0.271759	IGKV3.15
SELENBP1	0.271754	TMCC2
IGKV1.27	0.271738	IGKV1.5
IQGAP3	0.271618	PKMYT1
IGHV1.46	0.271559	IGKV3.15
FAM178B	0.271526	KCNH2
IGHV1.46	0.271517	IGLV2.23
HJURP	0.271463	PRC1
ATF3	0.271408	FAM71A
RPL23AP12	0.271318	RPL23AP43
CA1	0.271313	FHDC1
CDCA5	0.271311	EXO1
HJURP	0.271309	KIF22
AURKB	0.27128	CCNA2
PCDHGA4	0.271154	PCDHGA7
IFI44L	0.27104	PRAL
KIF11	0.27104	RRM1
CDCA2	0.271036	MKI67
IGHG1	0.270919	IGLV2.11
IGKV1.17	0.270879	IGKV1.9
RPL13AP3	0.27072	RPS12P23
GYPB	0.27065	RHCE
AKAP12	0.270644	RNY4P20
MKI67	0.270602	TPX2
EEF1A1P9	0.270563	TPT1P4
CDC45	0.270548	RAD51AP1
IGHV1.18	0.270547	IGLV1.47
MELK	0.270514	STIL
RPL34P27	0.270489	RPS23P8
DDX3Y	0.270485	PRKY
CDCA8	0.270419	TTK
DEFA3	0.270416	DEFA4
RPS19P7	0.270339	RPS3AP47
PCDHGA8	0.270326	PCDHGB5
RPS28	0.270284	UBA52
GZMB	0.270167	S1PR5
CIT	0.270162	STIL
ANOS2P	0.270117	PRKY
ALAS2	0.270111	HEMGN
CENPA	0.270045	PLK1
CDC45	0.269961	PKMYT1
PCDHGA5	0.26993	PCDHGB6
HBA2	0.269887	IFIT1B
HBM	0.269835	XK
PABPC3	0.269795	YBX1P1
ESPL1	0.269794	GTSE1
RPL10AP3	0.269734	RPL26P6
GMPR	0.269676	HBD
RPS26P15	0.269648	RPS26P47
CDCA3	0.269542	UBE2C
BIRC5	0.269537	ECT2
RPS15AP12	0.269533	RPS20P24
ROBO3	0.269516	ROBO4
DIAPH3	0.269495	NCAPH
RNU2.63P	0.269419	RNU5B.1
EEF1A1P9	0.269406	RPS4XP2
GATA1	0.269348	SPTB
IGHG1	0.269281	IGKV1.12
FOXM1	0.269227	WDR62
POLQ	0.269082	WDR62
CEP85L	0.269066	PLN
RPL26P37	0.269036	RPS27AP19
DPYD	0.26902	DPYD.AS1
HEPACAM2	0.268986	SLC4A1
MYL4	0.268943	XK
HBB	0.268794	HEMGN
ITGA9.AS1	0.268794	NDUFAF4P3
NUSAP1	0.268778	RACGAP1
IGKV3.15	0.26877	IGLV3.25
TRAJ3	0.26876	TRAJ4
NCAPG	0.268746	PKMYT1
CECR2	0.268711	CLCP1
EEF1A1P16	0.268697	EEF1A1P22
CCNF	0.268695	KIF18B
ANK1	0.268597	DMTN
IRF7	0.268563	MX1
IGHV4.28	0.268535	IGHV4.31
FCER1G	0.26847	SERPINA1
LRRC3	0.268419	MTND5P1
ASPM	0.268383	KIF15
RHCE	0.268348	TRIM10
BIRC7	0.268255	NKAIN4
BIRC5	0.26817	NCAPH
CIT	0.268128	KIF2C
CENPE	0.268101	CENPF
RPL34P27	0.268061	RPL37P6
DDX12P	0.26805	WDR62
AANAT	0.268043	RHBDF2
RPL38	0.268009	UBA52
EXO1	0.268006	NCAPG
IGLV1.44	0.267981	IGLV3.19
RPL34P33	0.267978	RPL34P34
CD3G	0.267912	CD8B
RPL35A	0.267875	RPL36
RPL21P16	0.267788	RPL37P2
RPL21P16	0.267693	RPS23P8
NCAPH	0.267642	TTK
BUB1B	0.267617	GTSE1
RPL12P47	0.267603	RPL18P13
EEF1A1P22	0.267568	EEF1A1P8
MCM3	0.267562	TYMS
KIF15	0.267555	RACGAP1
SLFNL1	0.267553	SLFNL1.AS1
CCL4	0.267466	CCL4L2
BIRC5	0.267461	CCNB2
CDCA8	0.267425	KIF4A
ITGA9	0.267405	RPL21P135
RHAG	0.267349	RHCE
TRAJ10	0.267302	TRAJ22
LINC01792	0.267181	RNU1.133P
PCLAF	0.267161	TYMS
RPL4P5	0.267145	TPT1P4
KIF22	0.267139	MELK
IRF9	0.267095	REC8
GYPB	0.267086	SELENBP1
IGHV3.21	0.26705	IGKV3.20
NUSAP1	0.266943	PRC1
PCDHGA5	0.266934	PCDHGA9
CDCA8	0.266714	KIF22
KIF15	0.266701	PKMYT1
GTSE1	0.266686	NCAPH
RPL12P47	0.266677	RPS19P3
HBD	0.266669	TMCC2
CDT1	0.26665	HELLS
ZNF433	0.266642	ZNF433.AS1
EEF1A1P22	0.266574	EEF1A1P7
RPL34P27	0.266558	RPSAP54
EPB42	0.266477	HBA1
IGHV3.23	0.266461	IGKV3.15
PPP2R2C	0.26643	WFS1
CIT	0.26641	TPX2
HJURP	0.266387	KIF2C
EEF1A1P22	0.266386	RPL4P5
RN7SL336P	0.266362	SRSF12
CRISP3	0.266284	LTF
PKMYT1	0.266253	WDR76
ATP5PDP4	0.26625	RPL10P12
MTND4P12	0.266169	MTND5P11
EEF1B2	0.266126	RPS21
IQGAP3	0.266065	MELK
NCAPG	0.266027	POLQ
SAMHD1	0.266019	TLDC2
RPL13AP7	0.266007	RPL34P27
RPL37P6	0.26598	RPS15AP12
RPL38	0.265908	RPLP2
RPS27AP19	0.265902	RPSAP8
RPS12	0.265847	RPS13
EEF1A1P13	0.265844	PABPC3
RPL37P6	0.265819	RPS27AP19
RPS26P11	0.265803	RPS26P8
DND1P1	0.265802	MAPK8IP1P1
LIG1	0.265786	TIMELESS
RPL10AP6	0.265783	RPS20P14
E2F8	0.265742	ESPL1
RPL7AP30	0.26565	RPL7P1
RPS27AP6	0.265621	RPS3AP40
CDCA5	0.265569	DIAPH3
IFI44L	0.265556	XAF1
BIRC5	0.265538	PRR11
RPL13AP3	0.265513	RPS23P8
CD5	0.265497	TRBV28
SPART	0.26545	SPART.AS1
PTPN7	0.265322	PTPRVP
EEF1B2P2	0.265276	RPL34P27
KIF11	0.265266	RACGAP1
CDC45	0.265253	NCAPH
EEF1A1P14	0.265143	EEF1A1P7
PCLAF	0.265032	TK1
KANSL1.AS1	0.264974	MAPK8IP1P1
PHC1	0.264968	PHC1P1
IGKV3.15	0.264946	IGLV2.11
EEF1A1P13	0.264921	RPSAP12
CCIN	0.264892	GLIPR2
RPL30P4	0.264846	RPSAP8
GFI1B	0.264837	TRIM10
IGHV1.46	0.264791	IGLV3.21
ANXA9	0.264645	MINDY1
PCDHB11	0.264607	PCDHB9
E2F8	0.264606	RRM2
EEF1A1P13	0.264598	EEF1A1P7
RPS17P2	0.264591	RPS27AP19
IGHV3.23	0.264588	IGLV3.21
ATP5F1EP2	0.264584	RPS15AP17
CDCA5	0.264567	CDCA8
E2F1	0.264536	MCM5
BPI	0.264494	LTF
IGLV1.44	0.264432	IGLV2.8
RPS15AP17	0.264407	RPS3AP47
NCAPG2	0.264407	TYMS
EEF1A1P12	0.264393	EEF1A1P16
RPS5	0.26439	UBA52
EPB42	0.264331	GYPA
TRBC1	0.264262	TRBV28
RPS12	0.264261	RPS28
CDCA8	0.264225	KIFC1
BTNL2	0.26421	TSBP1.AS1
CDC45	0.264094	TK1
TRAJ1	0.264042	TRAJ3
HBA1	0.264039	IFIT1B
MCM4	0.264014	MCM5
PCDHGA6	0.264013	PCDHGB1
EXO1	0.263939	KIF15
ARSG	0.263912	SLC16A6
FAM186B	0.2639	PRPF40B
RPL37P6	0.263806	RPL9P7
KIF11	0.263798	NDC80
IGKV3.20	0.263781	IGLV2.14
EPB42	0.26378	HEPACAM2
EEF1A1P12	0.263777	RPL4P5
IPO4	0.263747	TM9SF1
RPL5P1	0.263696	RPL7P1
BRCA1	0.263678	TIMELESS
ITGA9	0.263646	ITGA9.AS1
RORB	0.263599	RORB.AS1
PABPC3	0.263567	RPL4P5
CIT	0.263549	PKMYT1
EEF1A1P22	0.263519	EEF1A1P38
RNU5B.1	0.2635	RNU5F.1
RPS12	0.263468	RPS27A
RPS20P24	0.263454	RPS3AP40
RPL21P131	0.263404	RPS27AP19
RPL21P119	0.263362	RPL9P7
CIT	0.263343	DIAPH3
RPS16	0.263249	RPS28
NACA4P	0.263236	RPS13P2
TPTEP1	0.263219	VWFP1
LINC01819	0.263205	RNU6.242P
EEF1B2P3	0.26319	RPL4P4
RPS20P14	0.263184	RPS27AP16
ATG101	0.263153	NR4A1
AURKB	0.263147	HJURP
RPL26P6	0.263122	RPS27P21
EIF3K	0.263071	SNRPD2
BIRC5	0.263045	TPX2
KIF18B	0.26301	KIF4A
RPL37P6	0.262993	RPS27P21
RPL21P119	0.262987	RPL23AP12
IQGAP3	0.262986	NUF2
RPL10AP3	0.262963	RPS3AP44
RPL23AP12	0.262916	RPL34P26
CDCA3	0.262907	KIF15
CDC45	0.262901	DNMT1
NLRP6	0.262899	PGGHG
GRAP	0.262891	SLC5A10
GTSE1	0.262871	NUSAP1
ASPM	0.262813	TTK
EEF1A1P14	0.262787	EEF1A1P16
CCR10	0.262705	CNTNAP1
CCNB2	0.262691	NUSAP1
AURKB	0.262685	RACGAP1
MKI67	0.262652	NDC80
CCNA2	0.262645	TOP2A
KIF20A	0.262548	RACGAP1
AURKB	0.262487	MKI67
EEF1B2P2	0.262474	RPL37P6
COX6A1	0.262472	COX8A
SCARNA10	0.262456	SCARNA21
NCAPG	0.262422	TTK
AHSP	0.26241	TMCC2
IGKV3.15	0.262344	IGLV1.44
RPL7P13	0.262312	RPL7P20
EPSTI1	0.26228	UBE2L6
GMPR	0.262208	IFIT1B
CR1L	0.262151	SLC4A1
HGFAC	0.262141	RGS12
RHOT1P2	0.262112	SNX18P13
CHN2	0.262094	NANOGP4
IGHG2	0.262076	IGLV1.44
CD3E	0.261986	TRBC1
IGKV1.9	0.261984	IGLV2.14
CDCA5	0.261968	KIF11
CD3E	0.261966	THEMIS
TMSB4Y	0.261934	TTTY14
DMTN	0.26193	TRIM10
IL10RB	0.261924	IL10RB.DT
RPLP2	0.261908	RPS12
CDC6	0.261903	CLSPN
BACH1.AS1	0.2619	BACH1.IT2
IGHV1.46	0.261873	IGHV3.23
AURKB	0.261854	CDCA8
RPL14P1	0.261845	RPL4P4
RPL37P2	0.261827	RPS27P21
APOBEC3F	0.261724	APOBEC3G
DNMT1	0.261683	MCM5
IGHG2	0.261674	IGLV1.47
GMPR	0.26162	HBB
MELK	0.261612	NCAPH
TPSAB1	0.261526	TPSB2
RNU4ATAC	0.261502	RNVU1.6
EEF1A1P9	0.261476	RPSAP12
BRIP1	0.261444	POLQ
HEMGN	0.26142	SELENBP1
IGHV1.18	0.261408	IGLV2.11
IGKC	0.261338	IGKV1.16
EEF1A1P13	0.261334	RPL3P2
FTH1P2	0.261318	FTH1P20
IGHV3.79	0.261277	IGHVII.78.1
ZFP37	0.261197	ZNF883
EEF1A1P9	0.261121	PABPC3
KIF23	0.261065	NCAPG
RPL24P7	0.261042	RPS27AP19
BRCC3P1	0.260954	SIMC1
HLA.DMA	0.260948	HLA.DQA1
NUSAP1	0.260934	UBE2C
AHSP	0.260877	FHDC1
RPS19P7	0.260832	RPS27AP6
TRAJ24	0.260809	TRAJ26
C17orf49	0.260794	MIR497HG
NCAPH	0.260788	TPX2
IGHV3.11	0.260756	IGKV1.5
C6orf163	0.260741	SMIM8
CDCA5	0.260732	KIF2C
IGLV1.47	0.260727	IGLV2.8
EEF1A1P14	0.260636	TPT1P4
IFI44	0.260635	OAS1
RPL23AP75	0.260624	RPS20P24
EIF3K	0.260589	PFDN5
IGHV3.11	0.260515	IGKV3.20
BIRC5	0.260484	RACGAP1
RPL21P119	0.260466	RPL23AP43
OAS1	0.260439	XAF1
ODF3B	0.260383	TYMP
CLSPN	0.26036	TYMS
CDCA8	0.260354	TROAP
RPL7P13	0.260281	RPS3AP40
CDCA3	0.260245	CDCA8
BLVRB	0.260244	GATA1
KDM5B	0.260238	PCAT6
C1QTNF4	0.260221	FAM180B
RPS23P1	0.260213	RPS3AP40
RNU2.63P	0.260175	RNU5E.1
RPL12	0.260144	RPL35
TCF19	0.260144	TYMS
NACA4P	0.260102	RPL26P37
RN7SL493P	0.260052	RN7SL665P
CMPK2	0.260048	IFI6
ESPL1	0.26	PKMYT1
MTCO3P22	0.259892	MTND4P24
RNU11	0.25989	RNU2.63P
GAS7	0.259877	RCVRN
MX1	0.259829	XAF1
RPL26P6	0.259808	RPS3AP40
IGHV3.23	0.259803	IGLV1.44
IGLV2.23	0.259798	IGLV3.19
RPL26P6	0.259778	RPS27AP6
IGKV1.17	0.259764	IGKV3.20
HBM	0.259748	TAL1
MSH5.SAPCD1	0.259743	SAPCD1
TUBAP2	0.25974	TUBBP1
RPS12P23	0.259734	RPS27AP19
KIRREL1	0.259732	KIRREL1.IT1
IGHG1	0.259725	IGHG4
IGKV1.27	0.259697	IGKV3.15
HEMGN	0.259661	TAL1
RPL4P5	0.25965	RPL7P1
PKMYT1	0.259637	RAD51AP1
KIF15	0.259631	WDR62
HELLS	0.259628	TYMS
RPL26P6	0.259602	RPS19P7
ANLN	0.259591	NUF2
CMPK2	0.259534	RSAD2
CD5	0.259498	ITK
EPB42	0.259445	FECH
CD226	0.259444	DOK6
IFI44L	0.259395	OAS3
RPS12P23	0.259386	RPS27P21
CCNA2	0.259357	NCAPG
TRIM73	0.259355	TRIM74
GINS2	0.259266	MCM5
CDCA5	0.259241	E2F8
ANLN	0.259224	NCAPG
RPL23AP75	0.2592	RPS27AP19
CCDC92	0.259187	DNAH10OS
CDC45	0.259161	LIG1
FOXM1	0.259138	POLQ
IGHV1.18	0.259135	IGLV6.57
CDCA5	0.259133	RAD51AP1
ANLN	0.25913	MKI67
GAPDHP1	0.259116	GAPDHP63
IGKV1.12	0.259073	IGKV1.5
TRAJ6	0.259064	TRAJ8
APLP1	0.259029	RN7SL402P
LIG1	0.25901	TYMS
EPSTI1	0.259008	XAF1
HM13	0.258992	HM13.AS1
[truncated: 98,001 more rows]

## Sheet: MM_MI_100K
source	mi	target
CCDC144A	0.904226	USP32P1
FAM106A	0.902009	USP32P2
C2CD4D.AS1	0.858888	THEM5
PAX8	0.849	PAX8.AS1
ANKRD20A11P	0.813886	RHOT1P2
ANKRD20A11P	0.801911	CYP4F29P
ANKRD20A5P	0.800506	CYP4F35P
C11orf21	0.799795	TSPAN32
IGKV1.33	0.794183	IGKV1D.33
CCDC144A	0.785286	SRP68P1
SRP68P2	0.782028	USP32P2
KCNMB3	0.774216	LRRFIP1P1
SRP68P1	0.770065	USP32P1
DBH	0.766327	DBH.AS1
RPL10P6	0.764881	RPL10P9
RIC3	0.751898	TUB
FAM106A	0.745668	SRP68P2
ANKRD20A5P	0.744049	RHOT1P1
CSPG4P10	0.735269	GOLGA2P10
OLA1P2	0.710522	SCDP1
CCDC144CP	0.708729	USP32P3
ANKRD20A11P	0.704123	SNX18P13
CYP4F29P	0.69545	SNX18P13
OLA1P2	0.690114	RNFT1P3
ASMTL.AS1	0.688009	LINC00106
FAM30A	0.687157	IGHD1.1
WNT5A	0.686105	WNT5A.AS1
IGHD1.1	0.680187	IGHD2.2
WNT1	0.675415	WNT10B
EVC	0.669972	EVC2
CYP4F29P	0.669597	RHOT1P2
CUZD1	0.661614	FAM24B
CRMP1	0.657779	EVC
DBH.AS1	0.654858	SARDH
TBC1D27P	0.653707	TNFRSF13B
GATD3A	0.652979	PWP2
HBA1	0.649852	HBA2
CRYZL2P.SEC16B	0.648544	SEC16B
FCGR2C	0.644373	HSPA7
A1BG	0.642383	A1BG.AS1
SLC9A3	0.635401	SLC9A3.AS1
MIR221	0.634776	MIR222HG
HBA2	0.634209	HBB
DBH	0.625395	SARDH
C2CD4D	0.625315	C2CD4D.AS1
FAM30A	0.624531	IGHD2.2
RHOT1P2	0.622616	SNX18P13
PRG2	0.621103	PRG3
C1QB	0.61865	C1QC
UGT2B15	0.617469	UGT2B17
RNFT1P3	0.61551	SCDP1
CYP4F35P	0.611579	RHOT1P1
OLR1	0.610598	TMEM52B
TMC6	0.60828	TMC8
CACNA1C.AS1	0.604893	CACNA1C.AS2
PERM1	0.604279	PLEKHN1
HBA1	0.602007	HBB
CRMP1	0.600967	EVC2
FCMR	0.599619	IL24
SH3RF3	0.598198	SH3RF3.AS1
C1orf226	0.593037	NOS1AP
C2CD4D	0.592704	THEM5
PCDHGA6	0.592458	PCDHGB3
CACNA1C	0.575763	CACNA1C.AS1
EPX	0.57414	PRG2
CRHBP	0.570903	S100Z
ZNF137P	0.568974	ZNF701
CLCNKA	0.56884	HSPB7
HOXB3	0.565422	HOXB4
NCAM1	0.560812	NCAM1.AS1
LAMP5	0.551562	LAMP5.AS1
PEG10	0.547433	SGCE
IGKV2.28	0.546191	IGKV2D.28
C1QA	0.546025	C1QC
CSAG1	0.545961	MAGEA12
EPX	0.544847	PRG3
LINC00621	0.544536	NUS1P2
LINC02389	0.543372	TBC1D30
SRP68P3	0.543045	USP32P3
RPL31P44	0.539858	THAP12P3
SOCS2	0.538773	SOCS2.AS1
STAG3L5P	0.537894	STAG3L5P.PVRIG2P.PILRB
CERKL	0.536596	ITGA4
TMSB4X	0.536387	TMSB4XP8
HOXA.AS3	0.533248	HOXA6
AQP7P1	0.532418	BMS1P10
CCDC144CP	0.530904	SRP68P3
S100A8	0.526072	S100A9
NXPE1	0.525151	NXPE4
CDRT4	0.522321	PPIAP53
HOXA5	0.518596	HOXA6
CCDC78	0.518184	HAGHL
OR7E14P	0.516875	PLEKHA7
CA1	0.515757	SLC4A1
MCF2L	0.514346	MCF2L.AS1
SPINT1	0.510014	SPINT1.AS1
MIR23A	0.509728	MIR27A
PRG3	0.506517	RNASE3
RNF133	0.505693	RNF148
PCED1B	0.505132	PCED1B.AS1
VIPR1	0.500432	VIPR1.AS1
LINC00943	0.500271	LINC00944
TMEM176A	0.499125	TMEM176B
LINC00404	0.496838	SOX1.OT
ATP5PBP5	0.496464	JHY
GOLGA6L9	0.496389	UBE2Q2P2
CAPS	0.495205	VMAC
ZNF568	0.495073	ZNF829
PRG2	0.493923	RNASE3
PRG3	0.492136	RNASE2
HCG4B	0.487278	HLA.K
FUT8	0.486655	FUT8.AS1
PDLIM1P4	0.486382	ST3GAL6
IGHD4.4	0.483772	IGHD6.6
RNASE2	0.482756	RNASE3
C9orf116	0.480721	MRPS2
ARHGEF5	0.479565	OR2A1.AS1
EGFEM1P	0.478895	LINC02082
PRG2	0.478157	RNASE2
ZNF540	0.478107	ZNF571
CACNA1C	0.47756	CACNA1C.AS2
BVES.AS1	0.477482	POPDC3
IGKV1.39	0.476652	IGKV1D.39
PCDHGA5	0.474829	PCDHGB2
HOXA.AS3	0.474543	HOXA5
ARMC2	0.472209	ARMC2.AS1
CMPK2	0.471951	RSAD2
HOXA3	0.470165	HOXA5
UGT2B17	0.468673	UGT2B29P
ZNF10	0.467801	ZNF891
DUX4L50	0.46728	MIR4477B
CAPS2	0.465926	GLIPR1L1
IGKV3.20	0.465295	IGKV3D.20
TGFB2	0.465083	TGFB2.AS1
SNHG14	0.46415	SNRPN
DTX3L	0.46374	PARP9
PF4	0.463311	PPBP
PCDHGA6	0.461553	PCDHGA7
CCL3	0.460926	CCL4
BVES	0.453311	BVES.AS1
HNRNPA1P27	0.450079	XKRX
AHSP	0.448953	CA1
TRIM60P18	0.448242	ZNF736
C8orf88	0.44802	NECAB1
ALAS2	0.447781	HBB
ATP6V1FNB	0.44587	KCP
CYP4F25P	0.44512	SNX18P9
CYP21A1P	0.444099	TNXA
MTCO2P12	0.442842	MTCO3P12
MBL1P	0.441354	SFTPD
OSBPL10	0.440913	ZNF860
NREP	0.440194	STARD4.AS1
DKK1	0.439908	PRKG1.AS1
TRG.AS1	0.439886	TRGV2
ALAS2	0.439298	HBA1
C4A	0.439057	C4B
CAVIN4	0.436836	TMEFF1
ARHGEF34P	0.43598	ARHGEF5
CPNE8	0.434228	CPNE8.AS1
AHSP	0.43417	SLC4A1
MBL1P	0.433245	SFTPD.AS1
CCDC144B	0.432164	FAM106A
PI4KAP1	0.43206	TMEM191B
ERV3.1	0.432056	ZNF117
EPX	0.431203	RNASE2
CDRT4	0.430596	TVP23C
C1QA	0.429488	C1QB
ARHGEF34P	0.428471	OR2A1.AS1
ZNF426	0.427031	ZNF426.DT
ETV5	0.426077	ETV5.AS1
LINC01978	0.42607	LINC01979
HOXA3	0.425437	HOXA6
CMPK2	0.424176	NRIR
RRAS2	0.42381	SPON1
TRPM2	0.423715	TRPM2.AS
HOMER3	0.423683	HOMER3.AS1
TRGV4	0.421526	TRGV5
GPR89A	0.420359	GPR89B
TRG.AS1	0.418795	TRGV5
HOXA.AS3	0.418275	HOXA3
DUX4L50	0.417624	LINC01410
FIRRE	0.417472	MCRIP2P1
PILRB	0.417422	STAG3L5P
EEF1A1P13	0.417351	EEF1A1P9
CYTOR	0.416231	LINC01943
TSPEAR.AS1	0.415389	TSPEAR.AS2
MNS1	0.41505	TEX9
OR2A1.AS1	0.412423	OR2A7
IGKV3.15	0.411564	IGKV3D.15
DPY19L1P1	0.410647	LINC00997
PCAT1	0.410189	POU5F1B
PCDHGA5	0.409535	PCDHGA6
DUX4L50	0.409216	RNA5SP283
FAM149A	0.407919	RPSAP70
ALAS2	0.406222	HBA2
CCR10	0.40557	CNTNAP1
TFAP2A	0.404646	TFAP2A.AS1
MRPS6	0.403264	SLC5A3
CEP295NL	0.403027	TIMP2
PRKXP1	0.402688	RNU6.322P
IGLV1.62	0.402528	IGLVI.63
ZNF321P	0.402389	ZNF816
PILRB	0.401198	STAG3L5P.PVRIG2P.PILRB
IDH3G	0.400527	NAA10
TEC	0.400487	TXK
C3orf52	0.400197	TBILA
MIR221	0.399922	MIR222
DPY19L2P3	0.399732	ZNRF2P2
TRGV5	0.398578	TRGV5P
CASTOR3	0.397923	STAG3
CHKB.CPT1B	0.397672	CPT1B
CTSG	0.397543	ELANE
DDX43	0.397477	OOEP
PARD3	0.397408	PARD3.AS1
HSD3BP5	0.396445	LINC00622
MTND5P11	0.396069	MTND6P4
CD33	0.393962	SIGLEC22P
PCDHGC4	0.39383	PCDHGC5
ELANE	0.393204	PRTN3
PCDHGA7	0.392905	PCDHGB3
LINC01410	0.392407	RNA5SP283
HAR1A	0.391772	HAR1B
LINC01518	0.391637	VN1R54P
RPSAP53	0.390351	RPSAP61
LINC00294	0.390167	PIGCP1
PLIN4	0.389007	PLIN5
MIR570	0.388708	MUC20.OT1
GABRA3	0.388392	MAGEA6
EPX	0.388077	RNASE3
ENPP7	0.387824	LINC02078
ALDH5A1	0.386946	GPLD1
SNORA33	0.385641	SNORD100
ALAS2	0.385547	SLC4A1
LCAT	0.385455	SLC12A4
TSPEAR	0.385146	TSPEAR.AS2
TRG.AS1	0.384297	TRGV4
E2F3P1	0.383696	SLFN12L
HSPB1	0.383009	HSPB1P1
CIITA	0.382817	HLA.DRA
CYREN	0.382592	TMEM140
VN1R83P	0.38202	ZNF708
EGFL8	0.380871	PPT2
PPP1R26	0.379465	PPP1R26.AS1
ARPC4.TTLL3	0.379089	TTLL3
RHD	0.377366	SDHDP6
SMAD1	0.376329	SMAD1.AS2
HBB	0.374708	SLC4A1
RPL13AP5	0.374707	RPL18AP3
TMEM220	0.370278	TMEM220.AS1
VN1R1	0.369876	ZNF772
PRSS46P	0.369651	PRSS50
CNOT7	0.369488	VPS37A
ZNF493	0.368852	ZNF708
HBA1	0.368757	SLC4A1
CCL3L1	0.368188	CCL4L2
PPIAP53	0.368096	TVP23C
RSPH1	0.367843	SLC37A1
HAAO	0.367108	OXER1
TNFRSF10A	0.36689	TNFRSF10A.AS1
RPL5P34	0.366319	RPL5P4
PRKD3	0.364832	QPCT
CEACAM19	0.364822	PVR
LINC01502	0.364608	MRPS2
CLDND2	0.36404	ETFB
FLNB	0.364037	FLNB.AS1
CTSG	0.363853	PRTN3
BIN3	0.363513	CCAR2
AHSP	0.363476	ALAS2
OAS1	0.363433	OAS3
ELANE	0.362268	MPO
HOXB.AS1	0.362083	HOXB2
MTCO1P40	0.361973	MTCO2P12
HMGB1P5	0.361789	HMGB1P6
FCRL2	0.361562	FCRL3
TLE1	0.361469	TLE1P1
CD163	0.361289	VSIG4
CALCB	0.361093	INSC
C9orf116	0.360794	LINC01502
AMY2B	0.359922	RNPC3
CYP21A1P	0.359527	CYP21A2
ZNF528	0.358718	ZNF528.AS1
ZNF529	0.358513	ZNF529.AS1
GDNF	0.357819	GDNF.AS1
TSPEAR	0.357433	TSPEAR.AS1
UGT2B15	0.356689	UGT2B29P
FUT4	0.356609	PIWIL4
PCDHGA1	0.356277	PCDHGA2
HBA2	0.356112	SLC4A1
MTCO2P12	0.355175	MTCO2P2
OR7E12P	0.355154	TSSC2
ACOXL	0.354752	ACOXL.AS1
TRGV3	0.354343	TRGV4
IGHD3.3	0.354089	IGHD4.4
CCDC144B	0.353195	USP32P2
ZNF321P	0.353154	ZNF888
LINC01786	0.352733	SCNN1D
ANKRD36	0.351951	ANKRD36C
DNM1P47	0.351835	GOLGA8VP
CHSY3	0.350772	HSPA8P4
NHSL2	0.350582	RTL5
MRPS31P2	0.3505	TPTE2
IGLJCOR18	0.350423	IGLL3P
DUSP8P5	0.350306	GLUD1P3
SLC7A11	0.350095	SLC7A11.AS1
CCAR2	0.347114	R3HCC1
APOBEC3F	0.346889	APOBEC3G
CYP2E1	0.346793	SCART1
ZNF28	0.346645	ZNF468
PILRA	0.346397	PILRB
C1QA	0.346143	SLCO2B1
CCAR2	0.345864	XPO7
APBB1IP	0.345851	FAM238A
CTSG	0.345484	MPO
C1QA	0.34536	CD163
PCDHB10	0.345191	PCDHB9
MTG1	0.344565	SPRN
S100A12	0.343863	S100A8
ARHGEF25	0.34338	SLC26A10
ODF3B	0.343091	TYMP
HBM	0.34284	SLC4A1
TBC1D9	0.342119	TNRC18P1
PCSK4	0.341852	REEP6
SMPD5	0.340936	SPATC1
PCDHGA6	0.340146	PCDHGA8
CEACAM20	0.339231	CEACAM22P
ZNF345	0.339102	ZNF790
ABHD15	0.338838	TP53I13
GOLGA8N	0.33629	LINC02256
CD44	0.334734	CD44.AS1
AHSP	0.334378	HBM
ZNF667	0.333813	ZNF667.AS1
LCN2	0.333422	LTF
KLF7	0.332414	KLF7.IT1
OAS1	0.332332	OAS2
RPS2P46	0.332298	RPS2P7
MTCO1P40	0.331696	MTCO3P12
CXCL16	0.331176	ZMYND15
ALAS2	0.331123	CA1
EMD	0.331064	NAA10
PCDHGA2	0.330851	PCDHGA3
ZNF793	0.330752	ZNF793.AS1
ANKRD10	0.330627	ANKRD10.IT1
PTMAP2	0.32959	PTMAP5
SBDS	0.328538	SBDSP1
MSTO1	0.327985	MSTO2P
PCDHGA7	0.327861	PCDHGA8
RPS3AP26	0.327651	RPS3AP6
FAM90A1	0.326985	LINC02449
BLNK	0.326837	NPM1P25
RPL7P1	0.326833	RPL7P9
PSME2	0.325885	PSME2P2
THTPA	0.325853	ZFHX2.AS1
C1RL.AS1	0.325424	RBP5
LINC00487	0.325244	NRIR
LINC01096	0.324973	NKX3.2
ALOX15P1	0.324841	SLC13A5
CBWD3	0.324769	DUX4L50
SLC4A1	0.324273	SPTA1
C1QC	0.323598	CD163
DHRS4	0.323506	DHRS4L2
MTND4P23	0.323413	MTND5P25
CCAR2	0.323113	CNOT7
BAALC.AS1	0.322927	FZD6
EMD	0.322466	FAM3A
GAS8	0.321789	URAHP
EMD	0.321753	MECP2
IPO5P1	0.320912	ZNF724
NPIPB10P	0.320774	NPIPB15
IGHG1	0.319577	IGHGP
ADORA2A	0.319311	ADORA2A.AS1
EMD	0.319257	IDH3G
CSNK1E	0.319205	TMEM184B
RPS2P5	0.318554	RPS2P7
PGM3	0.318436	RWDD2A
SNRPN	0.31842	SNURF
RAMP2	0.318351	RAMP2.AS1
NDNF	0.318215	RN7SKP137
CCDC144B	0.318113	SRP68P2
FRG1BP	0.318111	MLLT10P1
EPB41L4A	0.317735	EPB41L4A.DT
ENAM	0.317285	JCHAIN
CCDC134	0.317185	SREBF2.AS1
CD163	0.31718	SLCO2B1
A1BG	0.316857	ZNF497
BVES	0.316545	POPDC3
MYL12A	0.31631	MYL12B
GOLGA6L10	0.316165	UBE2Q2P2
NUB1	0.316095	WDR86
ALAS2	0.315938	HBM
MTCYBP21	0.315422	MTND5P1
DUSP8	0.314219	KRTAP5.AS1
AK1	0.313859	ST6GALNAC6
UQCRH	0.3135	UQCRHL
RNU5D.1	0.312882	RNU5F.1
ANKRD45	0.312198	SLC9C2
HSPA1A	0.311996	HSPA1B
SLCO4A1	0.311603	SLCO4A1.AS1
LEF1	0.311244	LEF1.AS1
DDIT3	0.310918	MIR616
FAM3A	0.310489	NAA10
PCDHGA5	0.310294	PCDHGA7
CCAR2	0.309976	PPP2R2A
SNHG14	0.309959	SNORD116.4
CA1	0.309789	RHAG
ZNF816	0.309469	ZNF888
AHSP	0.309273	RHAG
DCBLD2	0.309117	ST3GAL6
EEF1A1P22	0.308803	EEF1A1P9
RPS3AP6	0.308624	RPS7P1
LTB4R	0.308271	LTB4R2
EEF1A1P11	0.308258	EEF1A1P13
IFIT1	0.30821	IFIT3
LBX2	0.308073	LBX2.AS1
ZFP2	0.307025	ZNF354B
MECP2	0.30687	NAA10
RNU11	0.306814	RNU5E.1
AHSP	0.306811	HBA1
CD244	0.306496	LY9
ABI3	0.306336	GNGT2
GTF2H2	0.306105	OCLNP1
AMPH	0.306018	TRG.AS1
PWAR5	0.305947	SNHG14
LINC00689	0.305112	VIPR2
IGLL1	0.3051	IGLL3P
PWAR5	0.304738	SNRPN
EIF4BP3	0.304536	EIF4BP6
BTLA	0.304039	CD200
A1BG.AS1	0.303992	ZNF497
CA13	0.30292	CA3
ANXA9	0.302863	MINDY1
FCN1	0.302668	LYZ
CDKN2A	0.30222	CDKN2B.AS1
HOXA3	0.302176	HOXA4
RHAG	0.301777	SLC4A1
STPG3	0.301718	STPG3.AS1
C4A	0.301301	CYP21A1P
ALG1L6P	0.301192	FAM86DP
GAK	0.30042	MAEA
SEMA6A	0.300381	SEMA6A.AS1
RPL23AP42	0.300323	RPS7P1
SNORD100	0.300125	SNORD101
P2RY11	0.299704	PPAN
CFTR	0.299603	CTTNBP2
HMGN2P15	0.299453	RAMP2.AS1
RNU11	0.299171	RNU5E.4P
RPSAP19	0.299062	RPSAP47
ZNF701	0.29905	ZNF808
APOBEC3D	0.298918	APOBEC3F
MID1IP1	0.298882	MID1IP1.AS1
CCAR2	0.298367	PPP3CC
MPO	0.298363	PRTN3
LYSMD2	0.29783	TMOD2
PACERR	0.297696	PTGS2
SNORA33	0.297546	SNORD101
CYP21A2	0.297428	TNXA
CALML4	0.296994	CLN6
AGAP9	0.296784	BMS1P2
GALNT6	0.296471	SLC4A8
PPP2R2A	0.29614	XPO7
FAM50A	0.296016	NAA10
CEPT1	0.295984	DRAM2
RPL13AP5	0.295954	RPS7P1
RPL23AP42	0.295662	RPS3AP6
TSIX	0.295513	XIST
C1QC	0.295235	SLCO2B1
RPL13AP5	0.295087	RPL23AP42
PRR34	0.295023	PRR34.AS1
ALG1L10P	0.294933	LINC02449
SNRPG	0.294785	SNRPGP2
IGHA1	0.293803	IGHA2
ZNF32	0.29365	ZNF32.AS2
RPL23AP42	0.293647	RPL39P3
HSP90B2P	0.293501	HSP90B3P
NBPF15	0.293265	PFN1P6
NALCN	0.292521	NALCN.AS1
RPL18AP3	0.292441	RPL23AP42
ZNF559	0.29243	ZNF559.ZNF177
ATP6V1B2	0.292388	CCAR2
ANG	0.292269	RNASE4
ANKRD18CP	0.291803	FAM220CP
IMPG1	0.291688	MYO6
CCAR2	0.291602	CHMP7
LRRC3	0.291182	MTND5P1
PCDHGA12	0.291125	PCDHGB8P
PHC1	0.290919	PHC1P1
ATP5PF	0.290791	ATP5PO
HOXA4	0.290748	HOXA5
MIR4527HG	0.290557	TPMTP1
FAM86GP	0.290491	TSSC2
MIR600HG	0.290367	STRBP
RPL23AP42	0.290179	RPL7P1
PCDHGA6	0.290109	PCDHGB2
NOS2P3	0.290057	USP32P3
RN7SL473P	0.289533	RN7SL600P
CA1	0.289462	HBM
GDI1	0.289333	NAA10
SFTPD	0.288986	SFTPD.AS1
NLRP14	0.288926	RBMXL2
IGHD3.3	0.28871	IGHD6.6
PPP2CB	0.288333	SARAF
CXXC1	0.287707	MBD1
AP1B1	0.287692	ASCC2
ARHGAP4	0.28764	NAA10
PDCD4	0.2876	PDCD4.AS1
ASGR1	0.286788	DLG4
MRPL18	0.286582	TCP1
RTL8A	0.286221	RTL8C
PCDHGA8	0.286093	PCDHGB3
RPL15P3	0.285991	RPL6P27
IGHV5.78	0.285668	MIR5195
SLC44A3	0.285602	SLC44A3.AS1
RPL15P3	0.285184	RPL23AP42
SAMD9	0.285064	SAMD9L
HLA.DPA1	0.284822	HLA.DPB1
DLGAP1.AS1	0.284768	DLGAP1.AS2
RPL3P2	0.284679	RPL3P7
IGHG2	0.284398	MIR8071.2
MTCO3P29	0.284232	MTND4P15
PSME1	0.284201	PSME2
CIAPIN1	0.284049	COQ9
LINC01686	0.284024	RGS16
KDM5B	0.283417	PCAT6
LINC00861	0.283399	SOD1P3
MIR4538	0.283364	MIR4539
CA1	0.28331	HBB
INTS10	0.28327	XPO7
RPL7AP30	0.283268	RPL7AP6
ZNF600	0.283048	ZNF611
OBSCN	0.282871	OBSCN.AS1
AHSP	0.282778	HBB
PCDHB13	0.282511	PCDHB14
DCTN6	0.281938	LEPROTL1
RNU5E.4P	0.281905	RNU5F.1
DDX60	0.28186	DDX60L
MTCO3P12	0.281831	MTRNR2L12
CCDC122	0.281706	LACC1
C2	0.281666	C2.AS1
CCDC142	0.281665	MRPL53
CNOT7	0.281542	INTS10
MKI67	0.281283	TPX2
FOXD2	0.281014	FOXD2.AS1
HBE1	0.280668	OR51B5
C1orf147	0.28042	IKBKE
ASPHD1	0.280298	SEZ6L2
STUB1	0.280134	TSR3
FBXL15	0.279902	PSD
ITFG2	0.279753	NRIP2
ZNF468	0.279687	ZNF816
EEF1A1P4	0.279572	EEF1A1P9
CCDC144CP	0.279396	NOS2P3
ZNF140	0.279384	ZNF84
EMD	0.279255	GDI1
CA1	0.279079	SPTA1
CBWD3	0.278741	CBWD6
PABPC4.AS1	0.278696	SNORA55
HOXA.AS3	0.278335	HOXA4
HOXA4	0.278296	HOXA6
TRGV3	0.278069	TRGV5
PPP3CC	0.277801	R3HCC1
KIF23	0.277781	MKI67
SNRPG	0.277774	SNRPGP10
ASNS	0.277768	PSAT1
EMD	0.277764	LAGE3
ADHFE1	0.277616	VXN
RPL39P3	0.277416	RPS3AP6
MIR222	0.277336	MIR222HG
GATD3A	0.277232	GATD3B
CBY3	0.277029	HMGB3P22
EEF1B2P3	0.276923	RPL23AP42
ACY3	0.27653	TBX10
CNOT7	0.276527	R3HCC1
CNOT7	0.276442	XPO7
ELFN1	0.276294	ELFN1.AS1
EIF3E	0.276119	EIF3H
CA1	0.275368	HBA1
HBB	0.275187	HBM
CHDH	0.27516	IL17RB
ELOB	0.274947	NDUFB10
MNX1	0.274759	MNX1.AS1
MIR621	0.274631	SLC25A15
LCN2	0.274586	MMP8
RPS2P46	0.274412	RPS2P5
CCAR2	0.274326	PPP2CB
GPAT2	0.274287	GPAT2P1
PRDM5	0.273821	RNU6.550P
DKC1	0.273767	NAA10
CCAR2	0.27369	MTMR9
ARL17B	0.273487	LRRC37A
RPL15P3	0.27348	RPL39P3
PARD6G	0.273402	PARD6G.AS1
HSPD1P11	0.273398	RHOBTB3
SCAF8	0.27334	WTAP
ASPM	0.273251	CENPF
GLYCTK	0.27307	GLYCTK.AS1
BTN2A2	0.272845	BTN2A3P
RPL15P3	0.272747	RPL18AP3
MTCO1P40	0.272612	MTCO2P2
RBMX2	0.272601	UTP14A
EEF1A1P13	0.272553	EEF1A1P4
MPST	0.272473	TST
EMD	0.272419	FAM50A
ATP6V1B2	0.272348	R3HCC1
TTN	0.272203	TTN.AS1
IGHV4.28	0.271989	IGHV4.55
CCAR2	0.271891	TNKS
HBA1	0.271803	HBM
PCDHGA8	0.271423	PCDHGB4
RPL6P27	0.271408	RPS7P1
SNHG14	0.271112	SNORD116.24
EEF1A1P13	0.271111	EEF1A1P22
AHSP	0.270834	SPTA1
ALAS2	0.270743	SPTA1
HSD3BP5	0.27046	ZNF697
KIF20A	0.270403	KIF23
BLOC1S5.TXNDC5	0.270265	BMP6
LINC00294	0.270156	TCP11L1
RPL6P27	0.27008	RPL7P9
MTATP6P1	0.270008	MTND2P28
RPL14P1	0.269779	RPL23AP42
TTLL7	0.269476	TTLL7.IT1
LRRC3	0.269335	MTCYBP21
CCDC25	0.26915	CNOT7
IGLJ1	0.269111	IGLL5
P2RX5	0.269083	P2RX5.TAX1BP3
TRGV2	0.26908	TRGV4
RPL39P3	0.268838	RPL6P27
CCAR2	0.268603	INTS10
EEF1A1P29	0.268509	EEF1A1P4
ITGA2B	0.268235	PPBP
IGHV1OR16.3	0.268195	IGHV1OR21.1
MKI67	0.268128	TOP2A
DUXAP8	0.268081	DUXAP9
SAPCD1.AS1	0.267922	VWA7
CCAR2	0.267713	KCTD9
TBCEL	0.267677	TECTA
HLA.DPB1	0.267543	HLA.DRA
RPL15P3	0.267496	RPL7P1
LEPROTL1	0.267358	SARAF
RPL15P3	0.266871	RPL7P9
CDK3	0.266833	TEN1.CDK3
NDUFA2	0.266742	UQCRQ
MIR2052HG	0.266629	PI15
ALG1L10P	0.266559	FAM90A1
CADPS2	0.266242	RNF133
MIR4477B	0.266034	RNA5SP283
C1QA	0.265852	VSIG4
KLC1	0.265642	XRCC3
EMD	0.26539	SLC10A3
CCAR2	0.26533	CCDC25
PSAT1	0.265308	SLC6A9
SLC10A3	0.265034	UBL4A
ACSM4	0.264886	CD163L1
BIN3	0.264592	R3HCC1
ZNF611	0.264563	ZNF83
EEF1A1P11	0.264535	EEF1A1P4
DPY19L1P1	0.264387	DPY19L1P2
IGKV3.7	0.264386	IGKV3D.7
EEF1A1P12	0.264187	EEF1A1P9
AHSP	0.264039	HBA2
BEAN1	0.26403	BEAN1.AS1
EAF2	0.263307	SLC15A2
FNDC11	0.263222	SRMS
RNU4.1	0.263107	RNU4.2
SLC25A51	0.262951	TMX2P1
MRPS2	0.2628	PPP1R26.AS1
GOLGA8R	0.262787	LINC02256
NCF1	0.262786	NCF1B
TCP1	0.262763	WTAP
ZNF321P	0.262738	ZNF468
EEF1A1P11	0.262722	EEF1A1P9
MGAT3	0.262627	MGAT3.AS1
MTCO2P12	0.262552	MTRNR2L12
RPL3P2	0.262512	RPL3P4
FAM50A	0.262506	IDH3G
PIGCP1	0.262346	TCP11L1
PCDHGA5	0.262224	PCDHGA8
ARHGAP8	0.262164	PRR5.ARHGAP8
HLA.DPB1	0.262155	HLA.DRB1
CNOT7	0.26203	PPP3CC
RPL39P3	0.262003	RPS7P1
DCTN6	0.261901	PPP2CB
ZNF468	0.261758	ZNF611
ARHGEF34P	0.261665	CTAGE4
SIDT2	0.261622	TAGLN
ZNF468	0.26154	ZNF600
LINC01502	0.261493	OBP2A
TNFRSF18	0.261341	TNFRSF4
EEF1B2P3	0.261152	RPS3AP6
SERPINB9	0.261128	SERPINB9P1
C1QA	0.260977	FOLR2
ALG1L13P	0.260915	FAM86B3P
RPL23AP42	0.260689	RPL6P27
RPL23AP42	0.26028	RPL26P19
RPL3P4	0.260177	RPL3P7
POU5F1	0.259945	PSORS1C3
FCGR2B	0.259942	RPL31P11
GSR	0.259865	PPP2CB
RHAG	0.259792	SPTA1
MTCO1P40	0.259753	MTCO1P53
PCDHGA5	0.259709	PCDHGB3
RASSF8	0.259656	RASSF8.AS1
RPL15P3	0.259517	RPS7P1
NOS2P3	0.259451	SRP68P3
MORF4L1	0.259424	MORF4L1P1
CCAR2	0.259284	ELP3
CCDC200	0.259105	TMEM106A
IDH3G	0.259056	VBP1
FAM3A	0.25864	UBL4A
NBPF4	0.258629	SLC25A24P1
LINC01410	0.258603	MIR4477B
DPY19L1P1	0.258501	ZNRF2P1
TRAPPC5	0.258368	UQCRFS1P1
ZNF503	0.258152	ZNF503.AS2
IGLJCOR18	0.25779	IGLL1
LINC01006	0.257783	RNF32
LATS1	0.25774	SCAF8
GATD3B	0.257579	PWP2
LILRB5	0.257567	SLCO2B1
AGGF1P1	0.257459	AGGF1P2
CCAR2	0.257416	GSR
CYP4F25P	0.257393	FAM95B1
HLA.DQB1	0.257195	HLA.DQB1.AS1
RPL18AP3	0.25707	RPL39P3
SNRPD3	0.256825	UBE2L3
HOXA2	0.256793	HOXA3
RPL13AP5	0.256753	RPL7AP6
BMP8A	0.256514	OXCT2P1
IGLV2.33	0.256502	IGLV2.34
RPL13AP5	0.256299	RPL14P1
RPL18AP3	0.256118	RPL7AP6
EEF1A1P12	0.256082	EEF1A1P19
KIF23	0.256065	TOP2A
DIAPH2	0.256059	RPA4
EEF1A1P19	0.255939	EEF1A1P9
SNHG28	0.255849	VSIG8
CLC	0.255691	PRG3
CCAR2	0.255588	DCTN6
RPL23AP42	0.255514	RPL4P4
C9orf116	0.255304	PPP1R26.AS1
BTN3A1	0.255161	BTN3A2
HBM	0.255159	SPTA1
APOBEC3C	0.255138	APOBEC3D
ID1	0.255005	ID3
CCAR2	0.254701	INTS9
MTMR7	0.254543	VPS37A
IDH3G	0.254386	NSDHL
CHMP7	0.254344	XPO7
EMD	0.253989	UBL4A
MIR3936	0.25388	MIR3936HG
HLA.DRA	0.253593	HLA.DRB1
ARHGEF34P	0.253562	OR2A7
TPT1P4	0.253506	TPT1P9
PIK3AP1	0.253505	RPS2P36
PSMB8	0.253479	PSMB9
HOTAIRM1	0.252859	HOXA1
FAM50A	0.252775	GDI1
ERLIN2	0.252768	PLPBP
RNU5B.1	0.252447	RNU5E.1
RPL23AP42	0.252442	RPL7P9
FAM215A	0.252395	MPP2
ANKRD20A10P	0.252302	RNF17
HLA.DMB	0.252153	HLA.DRA
CA15P1	0.252072	DGCR5
FAM3A	0.252004	FAM50A
ATP6V1B2	0.25195	CNOT7
S100A12	0.251915	S100A9
IDH3G	0.25182	MECP2
HJURP	0.251574	KIF23
ATP6V1B2	0.251502	XPO7
RHOQ	0.250693	RHOQP2
ZNF84	0.250645	ZNF891
DEFA4	0.250488	ELANE
ELP3	0.250453	INTS9
COL4A3	0.250354	COL4A4
CCAR2	0.250298	VPS37A
MTCO2P12	0.250259	MTND4P12
BNIP3P11	0.250137	ZNF107
GPHA2	0.25009	MAJIN
IDH3B	0.250077	VPS16
NOMO1	0.250054	NOMO2
SLFN12L	0.249991	TOMM20P2
VN1R81P	0.249952	ZNF714
BIRC5	0.249829	MKI67
ASPDH	0.249769	LRRC4B
KIF20A	0.249733	MKI67
GDAP2	0.249469	WDR3
RTEL1	0.249415	RTEL1.TNFRSF6B
HMBOX1	0.249403	INTS9
APOE	0.249009	C1QA
R3HCC1	0.248983	XPO7
CA1	0.248917	HBA2
FUT2	0.248885	MAMSTR
DBNDD1	0.248706	GAS8
LINC00622	0.248649	ZNF697
TRG.AS1	0.248607	TRGV5P
CCNQ	0.248477	NAA10
LEPROTL1	0.24841	PPP2CB
ANXA2	0.248349	ANXA2P2
ARMCX5	0.248322	ARMCX5.GPRASP2
CTSG	0.248254	DEFA4
ALAS2	0.248114	RHAG
FAM3A	0.248033	IDH3G
EAF2	0.247744	IQCB1
DCTN6	0.247721	SARAF
LAMC1	0.247589	LAMC1.AS1
MMGT1	0.247452	SLC9A6
RNU5F.1	0.247395	RNVU1.15
EEF1A1P22	0.247373	EEF1A1P4
RNF157	0.247176	RNF157.AS1
PSAT1	0.246974	SLC1A5
FDXR	0.24655	PHLDA3
SLC8A1	0.24651	SLC8A1.AS1
ARHGEF25	0.246462	DTX3
ABCA6	0.246413	ABCA9
RPL18AP3	0.246224	RPL6P27
EEF1B2P3	0.246203	RPS7P1
NAA10	0.245857	VBP1
INTS6.AS1	0.245819	RPS4XP16
TOP2A	0.245683	TPX2
CTDSPL	0.245496	ITGA9.AS1
HBA2	0.245476	HBM
LINC00674	0.245315	LRRC37A16P
KANSL1.AS1	0.245205	LRRC37A2
ATXN7L1	0.245118	CDHR3
RPL6P27	0.245111	RPLP0P6
PCDHGA7	0.244966	PCDHGB4
PKP4	0.244949	PKP4.AS1
ENAM	0.244871	JCHAINP1
ZNF140	0.24483	ZNF891
LMF2	0.244771	NCAPH2
MUC20.OT1	0.244771	SDHAP1
CD226	0.244719	DOK6
STAG2	0.244599	THOC2
DCTN6	0.244488	INTS9
RPL39P3	0.244466	RPL7P9
PITRM1	0.244158	PITRM1.AS1
GPT2	0.243952	PSAT1
FADS1	0.24387	FADS2
DCTN6	0.243856	PPP2R2A
ZNF432	0.2438	ZNF841
EEF1B2P3	0.243756	RPL15P3
ELOCP19	0.243529	PKN2
BTNL2	0.243492	TSBP1.AS1
RNF224	0.243463	SLC34A3
CAPN14	0.243376	EHD3
DKC1	0.243258	EMD
HSD17B1	0.242958	HSD17B1P1
ARHGEF5	0.24294	OR2A7
POLR3D	0.242759	XPO7
FTLP2	0.242708	FTLP3
MORF4L2	0.242663	PSMD10
RPL13AP5	0.242644	RPS3AP6
LINC01572	0.242618	PMFBP1
MZT2A	0.24258	MZT2B
LRRC49	0.242369	THAP10
AGAP13P	0.242226	BMS1P1
IGKV1.13	0.242081	IGKV1D.13
C19orf18	0.241989	ZNF606
CBWD3	0.241982	CBWD5
APOBEC3C	0.241971	APOBEC3F
DYRK1A	0.241948	POFUT2
IGKV2.30	0.241935	IGKV2D.30
RPL7P1	0.241914	RPS7P1
CD163	0.241536	VCAM1
LRRC37A	0.241499	LRRC37A2
ARL17A	0.241365	LRRC37A2
LAGE3	0.241116	UBL4A
DCTN6	0.24105	HMBOX1
RPL7P9	0.240907	RPS7P1
BIN3	0.240792	CNOT7
MTCO2P2	0.240739	MTCO3P12
NAA10	0.240715	UBL4A
CELF2	0.240673	CELF2.AS1
RPL39P3	0.240609	RPL7P1
POLR2J3	0.240568	SPDYE2
LINC00298	0.240551	LINC00299
C1QC	0.240498	VSIG4
CLC	0.240454	PRG2
MT1X	0.240445	MT2A
RPS27AP16	0.240366	RPS3AP6
IGHV3OR16.8	0.240362	IGHV3OR16.9
ABCA10	0.24034	ABCA5
C4B	0.240287	CYP21A2
APOBEC3C	0.240277	APOBEC3G
ITGA2B	0.240271	PF4
GDI1	0.240223	IDH3G
CCDC148	0.240198	PKP4
GAS8	0.240051	GAS8.AS1
MT1E	0.240003	MT2A
CCAR2	0.239987	HMBOX1
MTMR9	0.239917	TNKS
DCTN6	0.239857	ELP3
MTA1	0.239516	PACS2
LAGE3	0.239475	NAA10
DTL	0.239462	EXO1
MTCO1P40	0.239391	MTND4P12
EEF1B2P3	0.239384	RPL18AP3
RPRD1A	0.23934	SMAD2
GIMAP8	0.23932	LINC00996
CHMP7	0.2393	R3HCC1
CEP128	0.239187	TSHR
KIF23	0.239027	NUSAP1
CADPS2	0.239023	RNF148
LINC02575	0.239007	TSPEAR.AS1
EPHA1	0.238989	ZYX
ORC3	0.238953	RARS2
CHMP7	0.238939	PPP2R2A
ADGRG5	0.238872	CCDC102A
EEF1A1P12	0.238834	EEF1A1P13
IGLVI.70	0.238767	PRAMENP
GADD45GIP1	0.238697	NDUFB7
CUL4A	0.238688	PCID2
RPL6P27	0.238521	RPS3AP6
NAALADL2	0.238278	NAALADL2.AS2
ARHGEF35	0.238254	ARHGEF5
EIF3D	0.238186	EIF3L
EEF1B2P3	0.238141	EEF1B2P6
C5orf58	0.23801	LCP2
HBM	0.237968	RHAG
BIRC5	0.237886	KIF23
RNPS1	0.237797	UBE2I
PCDHGA11	0.237716	PCDHGB7
IGHD2.2	0.237692	IGHD3.3
ZNF28	0.237572	ZNF600
CDC16	0.237384	UPF3A
RNU5D.1	0.237375	RNU5E.4P
CKAP2L	0.237349	KIF20A
LINC00997	0.237194	ZNRF2P1
MTMR9	0.236997	PPP2R2A
CCAR2	0.236899	POLR3D
INTS10	0.23688	PPP3CC
CHN2	0.23685	CPVL
CCDC25	0.23665	R3HCC1
GYPA	0.236602	HBM
LINC00571	0.236562	LINC02334
CLC	0.236557	RNASE2
CCT8P1	0.236384	FMO5
MMP9	0.236317	S100A12
RANBP1	0.236301	SNRPD3
RPL12P4	0.236204	RPL7AP6
CCDC25	0.236158	ELP3
LTF	0.236061	MMP8
RPL7P1	0.236014	RPS3AP6
LINC01484	0.235855	LINC01942
IGLV1.44	0.235702	IGLV1.47
BASP1	0.235547	BASP1.AS1
PSMB8	0.235542	PSMB8.AS1
RPL13AP5	0.235537	RPL15P3
RNU5E.1	0.235359	RNU5E.4P
ZNF137P	0.235329	ZNF808
MUC20.OT1	0.235315	MUC20P1
CFAP44	0.235276	SPICE1
DSTNP2	0.235239	RPL13P5
PSMB9	0.235197	TAP1
CCDC25	0.235193	PPP2CB
FKBP10	0.235044	P3H4
CCDC169	0.235043	SOHLH2
PRAL	0.234909	XAF1
RNU11	0.234742	RNU5D.1
ZNF160	0.23474	ZNF816
FAM3A	0.234641	MECP2
POLR2J3	0.234637	SPDYE6
PPP2CB	0.234573	R3HCC1
INTS10	0.234555	R3HCC1
DKC1	0.234503	MECP2
WRN	0.234228	XPO7
EMD	0.234149	VBP1
ABCA10	0.234113	ABCA9
CHMP7	0.233896	PPP3CC
BTG3	0.233803	BTG3.AS1
AMT	0.233607	NICN1
RPL18AP3	0.233604	RPS7P1
LIMK2	0.233584	PIK3IP1
ATP6V1B2	0.233499	INTS10
GDI1	0.233473	MECP2
C1QB	0.23346	CD163
FMR1	0.233373	VMA21
RPL35P5	0.233333	RPL7AP6
CAMTA2	0.233314	MINK1
KCTD9	0.233199	PPP2R2A
CHMP7	0.233121	CNOT7
HMBOX1	0.232998	XPO7
EEF1B2P3	0.232956	RPL13AP5
RWDD4	0.232918	RWDD4P2
EMD	0.232567	G6PD
CLSTN3	0.232527	RBP5
PPP3CC	0.232413	XPO7
CENPF	0.232378	MKI67
ZNF442	0.232101	ZNF844
ZC3H12B	0.23207	ZC4H2
MTATP8P1	0.232057	MTND4P35
SCGB1B2P	0.232053	SCGB2B2
MTCO2P2	0.231995	MTND4P12
DDX20	0.231982	RSBN1
IGHV4.55	0.231924	IGHV4OR15.8
CRNDE	0.231857	IRX5
IL22	0.23185	IL26
NBPF4	0.23174	NBPF6
CLC	0.231711	EPX
ZBTB40	0.231711	ZBTB40.IT1
MTHFD2	0.231524	PSAT1
RPL39P3	0.231402	RPL7AP6
IKBKG	0.231367	NAA10
RPL14P1	0.23136	RPL7AP6
CASTOR3	0.231346	PVRIG
PVRIG	0.231307	STAG3
CTBP1	0.231304	TMEM129
RPL23AP42	0.231297	RPS27AP16
ANKRD18EP	0.231288	SAYSD1
PCDHGB2	0.231246	PCDHGB3
CACNG6	0.231213	CACNG8
CCAR2	0.231149	PCM1
EXTL3	0.231114	PPP2CB
RPL6P27	0.231039	RPL7AP6
HTATSF1	0.230977	MMGT1
S100A4	0.230914	S100A6
EGR1	0.230906	EGR2
NEK2	0.230805	TOP2A
GYPA	0.230761	SLC4A1
RPS3AP26	0.230724	RPS7P1
CNOT7	0.230639	MTMR9
METTL26	0.23063	STUB1
RPL23AP42	0.230307	RPL7AP6
KIF4A	0.230241	TOP2A
INTS9	0.230172	LEPROTL1
GTF2E2	0.23009	PPP2CB
BAGE2	0.230062	FAM230C
FAM3A	0.23003	GDI1
IGHV4.61	0.229991	IGHV4OR15.8
HMBOX1	0.229988	WRN
EFR3B	0.229948	POMC
RPL7P9	0.229832	RPS3AP6
OVOL1	0.229824	OVOL1.AS1
RPL7AP6	0.229791	RPS3AP6
HMBOX1	0.229729	PPP2CB
SPART	0.229556	SPART.AS1
DDX19A	0.229548	VPS4A
CTAGE4	0.229476	OR2A1.AS1
NRIR	0.229447	RSAD2
BAIAP2L2	0.229402	SLC16A8
C4A	0.229389	CYP21A2
PDCD2	0.229372	WTAP
MTCO2P12	0.229204	MTND5P11
ANKRD18A	0.229153	FAM201A
LYSMD1	0.229056	SEMA6C
BIN3	0.229001	DCTN6
CHD8	0.228818	SUPT16H
CDCA2	0.228815	PBK
CCDC25	0.228794	PPP3CC
AP1B1	0.228602	NF2
RNVU1.3	0.228507	RNVU1.4
IGHM	0.228421	MIR4539
YBX1	0.228383	YBX1P10
PCDHGA4	0.228366	PCDHGB1
ERH	0.22818	SLIRP
AHSP	0.228085	TRIM10
RPL13AP5	0.228027	RPL7P1
IGKV2D.28	0.227944	IGKV2OR22.4
LRRC8C	0.227846	LRRC8C.DT
CNOT7	0.227831	PPP2R2A
RPL26P19	0.22776	RPL39P3
OAS2	0.227747	OAS3
HCP5	0.227624	PSMB8.AS1
RN7SL834P	0.227519	SP100
CNOT7	0.227482	PCM1
CCDC25	0.227428	EXTL3
KIF4A	0.227409	TPX2
DKC1	0.227329	IDH3G
CCAR2	0.227303	SARAF
BIN3	0.227298	PPP3CC
BTN3A1	0.22723	BTN3A3
KIF20A	0.227177	TOP2A
ELOB	0.227152	METTL26
RGPD1	0.227077	RGPD2
GPT2	0.22679	MTHFD2
TNKS	0.226785	XPO7
GSR	0.226768	LEPROTL1
CDK1	0.226667	MKI67
CCAR2	0.226439	REEP4
SEMA3B	0.22635	SEMA3B.AS1
HMGN2P46	0.226145	SLC30A4
IGHV4.28	0.226118	IGHV4.31
GPRC5D	0.22597	GPRC5D.AS1
LAMTOR5	0.22583	PSMA5
ELP3	0.225787	HMBOX1
SETP9	0.225777	SLAMF1
LATS1	0.225777	VTA1
FBXW4P1	0.225686	RN7SL263P
BIN3	0.225627	XPO7
CCDC25	0.225508	HMBOX1
CNOT7	0.225457	TNKS
BIRC5	0.225429	CKAP2L
ZNF569	0.22541	ZNF570
CXCR1	0.225358	CXCR2
RPL14P1	0.22526	RPL15P3
CEP128	0.225259	DIO2
IDH3G	0.225221	IKBKG
ZBED3	0.225207	ZBED3.AS1
EEF1A1P38	0.225037	EEF1A1P9
LINC01534	0.224808	ZNF567
CAPN3	0.224735	GANC
AHSP	0.224707	GYPA
C12orf4	0.224689	DYRK4
RNU11	0.224592	RNU5F.1
FGF17	0.224529	NPM2
RBM14.RBM4	0.224526	RBM4
IPO5P1	0.224473	ZNF91
IRAK1	0.224398	NAA10
CNOT7	0.224313	PPP2CB
CCAR2	0.224276	EXTL3
COX6A1	0.224205	NDUFA12
RPL35P1	0.224202	RPL35P5
ATP6V1B2	0.224135	CHMP7
PPP6R2	0.224127	SBF1
RPL13AP5	0.224075	RPLP0P6
INTS9	0.224032	XPO7
RNU11	0.224013	RNU5B.1
CHMP7	0.224005	INTS9
CA1	0.223956	GYPA
RPL7AP6	0.223954	RPL7P1
LSM1	0.223882	PLPBP
BIRC5	0.223693	KIF18B
NBPF10	0.223692	NOTCH2NLA
FUOM	0.223643	PRAP1
ZNF10	0.223603	ZNF140
IDH3G	0.223567	VAMP7
MTCO3P12	0.223559	MTND6P4
EEF1B2P3	0.223472	RPL39P3
MCTS1	0.223425	NDUFA1
SPECC1	0.223242	USP32P3
FOLR2	0.223215	SLCO2B1
SAMD12	0.223197	SAMD12.AS1
PWAR5	0.223183	SNURF
RPL22P1	0.22314	RPL23AP42
DDX20	0.223037	STRIP1
ZNF226	0.22303	ZNF227
PCDHGA1	0.222946	PCDHGA3
TTC30A	0.22288	TTC30B
ANKRD20A1	0.222878	FAM95B1
CHMP7	0.222753	PPP2CB
DEFA4	0.222742	PRTN3
ARHGAP4	0.222735	FAM3A
U2AF1	0.222684	U2AF1L5
S100A1	0.222663	S100A13
CD300E	0.22261	FCN1
ARHGAP4	0.222468	IDH3G
DCTN6	0.222406	WRN
RPL6P27	0.222267	RPL7P1
RPL18AP3	0.222246	RPL7P1
LINC01480	0.2222	PLEKHA3P1
PCDHGA7	0.222129	PCDHGB2
AMPH	0.222073	TRGV2
G6PD	0.222014	NAA10
RPL34P18	0.221968	RPS3AP6
CLC	0.221924	RNASE3
CTBP1	0.221551	GAK
CCAR2	0.221529	WRN
ACSF2	0.221509	CHAD
RN7SL2	0.221477	RN7SL4P
C4A	0.221437	TNXA
PPP2CB	0.22143	WRN
DKC1	0.221414	UBL4A
EEF1B2P3	0.22138	RPS27AP16
BRCC3	0.221313	VBP1
CXCR2	0.221159	FCGR3B
KIF23	0.221118	TPX2
OLFM5P	0.221043	UBQLNL
STAT5A	0.221036	STAT5B
RN7SL268P	0.22099	SLC2A11
GNB3	0.220985	P3H3
TERF2	0.22094	VPS4A
RPL36A	0.220904	RPL39
PPT2	0.220893	PRRT1
PTPRG	0.220832	PTPRG.AS1
ZNF605	0.220776	ZNF84
CCAR2	0.220768	LEPROTL1
RPL26P19	0.220755	RPS3AP6
DERL2	0.220726	MIS12
RPL23AP3	0.220627	RPL26P37
ELP3	0.220575	PPP2CB
KATNA1	0.220406	LATS1
EEF1B2P3	0.22036	RPL7P9
CBWD3	0.220326	LINC01410
KDM5D	0.220168	TXLNGY
IGLV2.28	0.220144	IGLV2.34
RPL13AP5	0.220084	RPL39P3
ATP8B5P	0.220084	UNC13B
PPP2CB	0.220046	XPO7
IGHEP2	0.219996	TCF3P1
WDFY3	0.219936	WDFY3.AS2
DKC1	0.219916	FAM3A
ASB16	0.21989	ASB16.AS1
GART	0.219875	RRP1
DPY19L1P2	0.219855	LINC00997
MRPS2	0.21971	OBP2A
DRG1	0.219601	UBE2L3
ATG4A	0.219468	PSMD10
VN1R83P	0.219437	ZNF493
RPL10P16	0.219406	RPL39P3
FAM3A	0.219402	SLC10A3
RPL22P1	0.219398	RPS3AP6
ELP3	0.219278	PPP3CC
CKAP2L	0.219244	MKI67
C6orf120	0.219229	PDCD2
NCF1	0.219214	NCF1C
ZNF675	0.219214	ZNF681
RNU1.1	0.21908	RNU11
LATS1	0.219021	WTAP
INHBC	0.218988	INHBE
ZNF383	0.218764	ZNF420
CNOT3	0.218616	SCAF1
ATP6V1B2	0.218593	BIN3
HLA.DQA2	0.218545	HLA.DRB6
OBP2A	0.21833	PAEP
CHMP7	0.218329	ELP3
MTND6P4	0.218257	MTRNR2L12
FAM81A	0.218253	MYO1E
CDK1	0.218225	KIF23
KIFC1	0.218182	TPX2
MTCO3P12	0.218084	MTND4P12
CCAR2	0.218075	MCPH1
NKAP	0.217966	UBE2A
MCM3AP	0.217905	TRAPPC10
CKMT2	0.21781	CKMT2.AS1
GAS6	0.217782	GAS6.DT
ZNF28	0.217767	ZNF611
NADK2	0.217761	NADK2.AS1
IGHV3.30	0.21769	IGHV3.33
GOLGA2P10	0.21769	UBE2Q2P2
C1QA	0.217671	VCAM1
R3HCC1	0.217654	SARAF
CKAP2L	0.217653	KIF23
DPYSL4	0.217591	JAKMIP3
RPL14P1	0.217484	RPL4P4
IDH3G	0.217474	MTMR1
ZNF260	0.217461	ZNF566
CMTM5	0.217357	PF4
LINC01534	0.217251	ZNF461
RPL13AP5	0.217226	RPL6P27
FAM3A	0.217178	LAGE3
ZNF611	0.217177	ZNF808
IGHD2.2	0.217134	IGHD6.6
MATN1	0.216998	MATN1.AS1
RPS2	0.216947	RPS2P46
LRRC37A	0.216902	NSFP1
SLC25A5P1	0.216792	WBP2NL
DHX38	0.216753	ZC3H18
ZNF320	0.216747	ZNF888
EEF1A1P13	0.216741	EEF1A1P29
DDX19A	0.216663	SF3B3
LINC01502	0.216647	PPP1R26.AS1
KIFC1	0.216643	MKI67
FCGR2B	0.216612	FCGR2C
TMEM191B	0.216566	TMEM191C
BIRC5	0.216556	KIF20A
RPL14P1	0.216459	RPL7P1
CBWD3	0.216456	MIR4477B
CDC73	0.216399	RO60
IGHV3OR16.10	0.216369	IGHV3OR16.11
DKC1	0.216333	VBP1
HNRNPH2	0.216312	PSMD10
MTCO3P12	0.216266	MTND5P11
LINC01402	0.216255	RHOXF1
NAA10	0.216251	NSDHL
TBPL1	0.216179	VTA1
RNU11	0.215917	RNU5A.1
PPP2R2A	0.215834	PPP3CC
LY6E	0.215734	LY6E.DT
SIKE1	0.215734	TRIM33
TMEM160	0.215707	TRAPPC5
RPL14P1	0.215704	RPL18AP3
FMR1	0.215607	FMR1.IT1
VPS37A	0.215468	XPO7
MCPH1	0.215339	MCPH1.AS1
IGHV1OR15.1	0.215202	IGHV1OR16.3
ADSL	0.215164	XRCC6
ZNF28	0.21515	ZNF816
ZNF468	0.215133	ZNF888
CNOT7	0.215047	HMBOX1
DLEU2L	0.215034	EFCAB7
AP1G1	0.215009	IST1
LINC01284	0.214939	NUDT10
TBC1D13	0.214782	ZER1
ZNF429	0.214773	ZNF708
INTS10	0.214686	PPP2R2A
RPL23AP42	0.214668	RPLP0P6
MTND6P3	0.214666	MTND6P4
KATNA1	0.21452	PCMT1
PRKCZ	0.214483	PRKCZ.AS1
PPP2CB	0.214362	PPP3CC
CCDC25	0.214336	LSM1
BCAP31	0.214205	NAA10
PFKL	0.214193	RRP1
EEF1A1P4	0.214042	RPL23AP3
KIF23	0.213931	KIF4A
ASCC2	0.213889	PI4KA
ABCA11P	0.213882	ZNF721
BIRC5	0.213866	TPX2
LAGE3	0.213724	MECP2
ELP3	0.213706	PPP2R2A
KIF4A	0.213695	MKI67
DYRK1A	0.213647	SON
FRAT1	0.21359	FRAT2
CYP2D6	0.21358	NDUFA6.DT
SLC1A5	0.213521	SLC6A9
RNU5E.1	0.213415	RNU5F.1
ABHD12	0.213409	PYGB
HSPA8P1	0.213389	HSPA8P8
DRG1	0.213316	SNRPD3
MAPK11	0.213275	MAPK12
COG8	0.213267	VPS4A
DAD1	0.213158	NEDD8
CCNB2	0.213118	TPX2
IGHJ2	0.213019	IGHJ2P
PDCD2	0.212945	PSMB1
BIRC5	0.212897	TOP2A
RNF113A	0.212842	ZBTB33
ENTPD4	0.212803	R3HCC1
TMEM14B	0.212735	TMEM14C
BRICD5	0.212698	PGP
RPS7P1	0.212695	RPS7P10
CCDC25	0.21264	XPO7
CNOT7	0.212504	MTMR7
ITPRIP	0.212478	ITPRIP.AS1
MTHFD2	0.212466	SESN2
LRIG2	0.212368	TRIM33
C8orf58	0.212351	CCAR2
HBB	0.212248	SPTA1
CNOT7	0.212246	POLR3D
GTF2E2	0.212066	LEPROTL1
RPL4P4	0.211982	RPL4P5
ABCE1	0.21192	NAA15
GTF2IP23	0.211888	LINC02604
CCNB2	0.211803	KIF23
RPL7AP30	0.211802	RPL7AP66
RPL13AP25	0.211756	RPL37P2
SPDYE2	0.211748	SPDYE6
SELENOF	0.211728	SH3GLB1
KLHL5	0.211712	TMEM156
ANLN	0.211698	KIF20A
RPL15P3	0.21166	RPS3AP6
IGKV2.28	0.211657	IGKV2OR22.4
TRGV2	0.211525	TRGV5
ACTR5	0.211502	RN7SKP173
MAMDC4	0.21134	PHPT1
PTPRA	0.211262	VPS16
VAMP7	0.211228	VBP1
MCM3AP	0.211139	PCNT
CXCR1	0.211123	FCGR3B
CD163	0.211116	SIGLEC1
DLGAP5	0.21105	TOP2A
CNOT7	0.21095	MCPH1
DAD1	0.210929	MRPL52
PTOV1	0.210905	PTOV1.AS2
CCAR2	0.210886	ENTPD4
AQP9	0.210838	FCGR3B
HOXB9	0.210716	LINC02086
FER1L4	0.210711	RPL37P1
ERICH1	0.210685	FBXO25
DNTT	0.21057	VPREB1
APOBEC3D	0.210416	APOBEC3G
SLCO2B1	0.210397	VSIG4
IL12A	0.21039	IL12A.AS1
SRGAP2	0.210387	SRGAP2B
EEF1B2P3	0.210283	RPL7P1
RPL7AP6	0.210242	RPS7P1
DLGAP5	0.210216	TPX2
IGHD2.2	0.210199	IGHD4.4
CA2	0.21016	CA3.AS1
MTND4P12	0.210157	MTND5P11
IDH3G	0.210098	TMLHE
IGKV1.12	0.209965	IGKV1D.12
CAPZA1	0.209945	CEPT1
CCDC180	0.209925	SUGT1P4.STRA6LP
ZNF233	0.209902	ZNF235
HOXA.AS2	0.209895	HOXA3
STXBP5	0.209891	STXBP5.AS1
FAM30A	0.209841	IGHD3.3
DCAF11	0.209808	RNF31
ANKRD6	0.209797	RRAGD
HIPK1	0.209648	TRIM33
TEKT3	0.209549	TVP23C
NAA10	0.209549	VAMP7
ZNF350	0.209538	ZNF350.AS1
LSM1	0.209516	NSD3
PCDHGA8	0.209452	PCDHGB2
NDUFA4L2	0.209382	SHMT2
HOXA2	0.209312	HOXA5
IGSF22	0.209232	TMEM86A
C1QB	0.209168	SLCO2B1
NEDD8	0.209137	NGDN
ACTA2.AS1	0.209051	STAMBPL1
DNASE1L1	0.208968	FAM3A
ZNF213	0.208965	ZNF213.AS1
CMTM5	0.208942	ITGA2B
ZNF224	0.208937	ZNF225
MRPL40	0.208929	SNRPD3
PPP3CC	0.208899	VPS37A
F12	0.208874	GRK6
HMBOX1	0.208851	LEPROTL1
EEF1A1P13	0.208799	EEF1A1P19
UBE2A	0.208757	ZBTB33
MRPS18AP1	0.208741	ZNF589
CSDE1	0.208586	TRIM33
MRPL18	0.208553	PCMT1
MTND6P22	0.208526	MTND6P4
IGKV3D.20	0.208489	IGKV3D.7
ATP5PB	0.208432	CEPT1
MECP2	0.208368	UBL4A
HBM	0.208315	TRIM10
CATSPER2P1	0.208293	PDIA3
ANAPC2	0.208251	NDOR1
MECP2	0.208232	VBP1
HJURP	0.208136	MKI67
PCM1	0.208131	XPO7
SNHG14	0.208062	SNURF
TRG.AS1	0.20806	TRGV3
RPL13AP5	0.208055	RPL4P4
NRGN	0.207853	PPBP
RPL18AP3	0.207851	RPLP0P6
LMF2	0.207831	SBF1
HOXA.AS2	0.207792	HOXA.AS3
TPX2	0.207681	UBE2C
RNU5D.1	0.207605	RNVU1.15
MRPL40	0.207542	UQCR10
FMR1	0.20754	MTMR1
LINC00623	0.207533	LINC00869
CLUH	0.207505	MYBBP1A
RSBN1	0.207483	TRIM33
LATS1	0.207408	TBPL1
ZNF320	0.207395	ZNF468
DRG1	0.207251	PES1
MTMR1	0.207227	VMA21
MTMR1	0.207154	NAA10
PRR7	0.207119	PRR7.AS1
RPL24P2	0.207099	RPL41P5
C3orf52	0.207019	GCSAM
CCDC25	0.207019	INTS9
HELLPAR	0.20693	IGF1
BIRC5	0.206904	KIFC1
EXTL3	0.2069	R3HCC1
BRWD1	0.206879	DYRK1A
CHMP7	0.206852	LEPROTL1
CHMP7	0.206845	DCTN6
MTCO1P40	0.2066	MTND5P11
ITPKB.AS1	0.20659	ITPKB.IT1
EEF1A1P11	0.206586	EEF1A1P12
ARMCX3	0.206581	MORF4L2
FUT8.AS1	0.206464	PTBP1P
CCDC25	0.206428	INTS10
FBXW5	0.206425	RABL6
RTCA	0.206376	SLC35A3
MTCO1P40	0.206355	MTRNR2L12
MTHFD2	0.20633	SLC1A5
PCDHGA4	0.206293	PCDHGA5
NUTF2	0.206285	VPS4A
GNG5	0.206206	RPF1
MECP2	0.206203	SLC10A3
LTN1	0.206142	USP16
GSR	0.205999	SARAF
MLF2	0.205943	ZNF384
ENTPD6	0.20587	PYGB
TRGV4	0.20586	TRGV5P
SLCO2B1	0.205844	VCAM1
NBPF11	0.205836	NBPF12
CKAP2L	0.205759	TPX2
ATP5PB	0.205706	WDR77
ZNF419	0.205657	ZNF773
KCTD9	0.205512	PPP3CC
INTS9	0.205461	PPP2CB
ARSG	0.20546	MIR635
EEF1B2P3	0.205426	RPL6P27
TSC22D1	0.205357	TSC22D1.AS1
ALOX5	0.205333	OR13A1
HCAR2	0.20531	HCAR3
MCPH1	0.205291	R3HCC1
VAMP7	0.205256	VMA21
RNU6.216P	0.205206	SRSF10
VLDLR	0.205191	VLDLR.AS1
FAM50A	0.204955	VBP1
CMTM5	0.204948	PPBP
CIAPIN1	0.204946	POLR2C
FTCD	0.204941	SPATC1L
CCNB2	0.204919	NEK2
ATP6AP1	0.204874	BCAP31
R3HCC1	0.204861	VPS37A
EMD	0.204781	VAMP7
ZKSCAN7	0.204779	ZNF660
GDI1	0.204767	VBP1
DCTN6	0.204718	GSR
DIP2A	0.204486	PRMT2
DCST1	0.204478	DCST2
ZBTB6	0.204429	ZNF830
CCNQ	0.204418	IDH3G
ASPM	0.204369	KIF14
RPL14P1	0.204364	RPS3AP6
FER1L4	0.20423	SPAG4
GOLGA7	0.204182	GPAT4
MUC20	0.204151	MUC4
ZNF429	0.204111	ZNF493
FAM120B	0.20404	TBP
DDX19A	0.203803	UTP4
PNKP	0.203767	PTOV1.AS2
MIRLET7BHG	0.203709	PRR34.AS1
CCAR2	0.203684	TRIM35
HOXA2	0.203626	HOXA6
ANGPTL1	0.203566	RALGPS2
IDH3G	0.203496	LAGE3
RPL26P19	0.203477	RPL7P1
ALKBH1	0.203456	SNW1
PPP6R2	0.20341	ZC3H7B
POLR3D	0.203406	PPP3CC
BIN3	0.203396	INTS9
GTF2E2	0.203343	PPP3CC
PRPF38B	0.203338	STXBP3
NAA10	0.203298	VMA21
RNU2.63P	0.203252	RNU4ATAC
VPS4A	0.203184	WWP2
IL10RA	0.20317	TMPRSS13
E4F1	0.203144	RHOT2
G6PD	0.203138	SLC10A3
ATP6V1E1	0.203099	MRPL40
CRELD2	0.203021	SDF2L1
RPS24P17	0.203011	SLC12A3
RPSAP47	0.202999	RPSAP53
PSAT1	0.202995	SESN2
SLC30A7	0.20297	SLC35A3
ATP6V1B2	0.20294	CCDC25
BIN3	0.202936	INTS10
CIAPIN1	0.202908	DDX19A
CMPK2	0.202894	LINC00487
COX16	0.202867	ERH
THOC2	0.202829	UPF3B
BRF1	0.202783	MTA1
BIN3	0.202752	KCTD9
PCDHGB9P	0.202736	PCDHGC5
SARAF	0.202735	XPO7
BMPR1B	0.202733	UNC5C
C1RL.AS1	0.202613	CLSTN3
EXO1	0.202612	PKMYT1
ZNF10	0.202604	ZNF84
EIF3G	0.202599	GTF2F1
ZNF433	0.202555	ZNF442
GYPA	0.202486	SPTA1
ZNF320	0.202483	ZNF816
AIFM1	0.202472	SLC25A14
FRG1HP	0.202439	PGM5P2
CDC20	0.202293	CDCA8
EXTL3	0.202269	GSR
AFG3L2	0.202248	VAPA
HNRNPH2	0.202231	MORF4L2
EEF1B2P3	0.202154	RPL7AP6
RPL13AP5	0.20213	RPL24P4
ZNF571	0.202119	ZNF571.AS1
TCAF1	0.202095	TCAF1P1
PPP2R2A	0.202095	TNKS
GTF2H2B	0.202089	OCLNP1
MTND3P23	0.20207	MTND4P15
C17orf107	0.202056	CHRNE
GRAP	0.20177	SLC5A10
CNOT7	0.201674	SARAF
DCTN6	0.201671	GTF2E2
ISG15	0.201622	XAF1
COMMD7	0.201616	DNMT3B
C4B	0.201577	CYP21A1P
MRPS34	0.201565	NUBP2
USP18	0.20153	XAF1
KIF20A	0.201526	KIFC1
NPIPA1	0.201436	NPIPP1
NBPF6	0.201422	SLC25A24P2
DCTN6	0.201324	XPO7
EMC4	0.201321	EMC7
PIR	0.201272	VEGFD
CRYBA4	0.201241	CRYBB1
MRPS34	0.20116	STUB1
RPS27AP16	0.201111	RPS7P1
MTMR1	0.20106	VBP1
SMAD2	0.201059	TRAPPC8
NBPF10	0.201027	NBPF14
GSR	0.200954	WRN
FAM50A	0.200921	MECP2
PPP2R2A	0.200895	VPS37A
DHX38	0.200867	EDC4
HHIP	0.20077	HHIP.AS1
DPM2	0.200735	URM1
CATSPER2	0.200699	PPIP5K1
MTMR9	0.200689	XPO7
AKR1C1	0.200666	AKR1E2
DEFA4	0.200652	MPO
MMP8	0.200621	MMP9
LRRC28	0.200616	TTC23
BIN3	0.200578	PPP2R2A
HSPD1	0.200547	HSPE1
PNKP	0.200546	PTOV1
ABCA5	0.200515	SNRPGP4
CNOT7	0.200461	DCTN6
WASHC2A	0.200444	WASHC2C
CIP2A	0.200308	MYH15
DIP2A	0.200287	PCNT
DCTN6	0.200243	R3HCC1
RPS2P46	0.200198	RPS2P55
E2F3P1	0.20011	TOMM20P2
BIN3	0.200108	CCDC25
CDK1	0.200108	TOP2A
ATP6V1B2	0.200062	LEPROTL1
IGKV1.5	0.199933	IGKV1D.42
C4orf19	0.199923	RELL1
HOXA.AS3	0.199921	HOXA2
C1orf52	0.199896	GNG5
KIF20A	0.199841	TPX2
PILRA	0.199816	STAG3L5P
GOLGA6L10	0.199759	GOLGA6L9
TCEAL1	0.199705	TCEAL4
CAMTA2	0.199608	RNF167
ATP5PB	0.199559	LAMTOR5
ARMCX3	0.199508	ARMCX6
EEF1B2P3	0.199503	RPLP0P6
METTL26	0.199446	NDUFB10
PDCD2	0.199433	TBP
DYRK1A	0.199405	VPS26C
ALG11	0.199394	UTP14C
F12	0.199362	PRR7
DHCR24	0.199239	SREBF2
DHX38	0.199238	WWP2
HOXA.AS2	0.199234	HOXA5
MCM3AP	0.19916	USP16
MIGA1	0.199114	USP33
RPL7AP6	0.199106	RPLP0P6
KLHL9	0.19882	RANBP6
ANLN	0.198808	BIRC5
RANGAP1	0.198803	ZC3H7B
SIRPB1	0.198795	SIRPD
ABCA1	0.198787	MYLIP
FUNDC2	0.198748	NAA10
NAA10	0.198746	SLC10A3
IFIT1	0.198727	IFIT5
ABCB11	0.198719	DHRS9
RTCA	0.198661	SLC30A7
DVL1	0.198638	INTS11
PDCD2	0.198609	TCP1
MTMR1	0.198602	TMEM185A
CCAR2	0.198597	KIF13B
AFAP1	0.198538	AFAP1.AS1
LEPROTL1	0.19851	R3HCC1
ZNF107	0.198502	ZNF138
FBXW5	0.198435	SSNA1
CAPN14	0.198415	GALNT14
SRRD	0.198364	TFIP11
STAG2	0.198359	WDR44
AQP9	0.198334	FFAR2
BTBD19	0.198226	PLK3
CHMP7	0.198214	INTS10
SCFD1	0.198177	SRP54
RPL21P116	0.198172	RPL23AP3
C1QC	0.198164	FOLR2
RPL18A	0.198158	RPL36
BIN3	0.198149	CHMP7
GSR	0.198113	XPO7
SCARNA10	0.198074	SCARNA5
EEF1A1P4	0.198048	RPL37P6
PDE1B	0.198001	PPP1R1A
NAMPT	0.197964	NAMPTP1
MTCO2P2	0.197957	MTRNR2L12
RHAG	0.197906	TRIM10
MRPS34	0.1979	TSR3
MTCP1	0.197891	NAA10
MAP3K4	0.197887	SCAF8
NDUFB10	0.197837	STUB1
PILRA	0.19783	STAG3L5P.PVRIG2P.PILRB
BIN3	0.197797	TNKS
PCMT1	0.197778	PSMB1
ZNF577	0.197735	ZNF649
CABP4	0.19773	GPR152
DKC1	0.197677	SLC10A3
MIR320E	0.19765	PRKD2
SLC4A1	0.19765	TRIM10
APOE	0.197626	C1QC
ALAS2	0.197598	GYPA
ADGRF5	0.197589	ADGRL4
SNRPD3	0.197496	UQCR10
ZNF439	0.197433	ZNF440
PCDHGA6	0.197425	PCDHGB4
NCAPH2	0.197412	SBF1
DIP2A	0.197349	POFUT2
ATP6AP1	0.197257	EMD
DIP2A	0.19725	MCM3AP
FBXO39	0.19724	XAF1
ERH	0.197237	MED6
RNU11	0.197211	RNU2.63P
HLA.DPA1	0.197104	HLA.DRB1
KATNA1	0.197012	VTA1
ANAPC2	0.196977	RABL6
ATP6AP1	0.196847	GDI1
GINM1	0.196815	KATNA1
FAM120B	0.196763	PDCD2
POLR3D	0.196761	VPS37A
PSMB4	0.19675	PSMD4
ADAP2	0.196747	RN7SL138P
IGHV4.28	0.196745	IGHV4OR15.8
MTMR9	0.196664	R3HCC1
RPL18AP3	0.19662	RPS3AP6
ATP6AP1	0.196601	IDH3G
KIF11	0.19658	MKI67
SCAF4	0.196538	TRAPPC10
PCDHGA11	0.196529	PCDHGB8P
RPL35P5	0.196486	RPL39P3
LAGE3	0.196478	SLC10A3
PCMT1	0.196453	PEX3
GNAI3	0.196435	STRIP1
ATP5PO	0.196435	USP16
TCF20	0.196384	ZC3H7B
GCNT1	0.196359	PRUNE2
ASCC2	0.19631	NF2
EIF3E	0.196305	UQCRB
NKAP	0.196296	XIAP
CHMP7	0.196277	KCTD9
RPL36	0.196214	RPS15
FAR2P2	0.196196	PTPN18
C1QA	0.19617	LILRB5
ATP6V1B2	0.196136	MTMR9
DR1	0.196115	MTF2
ZNF134	0.196112	ZNF776
UTP4	0.196062	VPS4A
LLGL2	0.196024	TSEN54
CENPF	0.196007	TOP2A
FAM50A	0.195994	UBL4A
CNOT7	0.195975	GTF2E2
XRCC6	0.195947	ZC3H7B
NUDT13	0.19587	SNORA11F
R3HCC1	0.195851	TNKS
KIF23	0.195748	KIFC1
UBL4A	0.195746	VBP1
BCAP31	0.195673	IDH3G
STXBP3	0.195664	TRIM33
GABPA	0.19564	USP16
PEX26	0.195636	RANBP1
RPL24P8	0.195517	RPS13P2
CA1	0.195483	TAL1
HCP5	0.195392	HLA.F
MAP3K14	0.195296	MAP3K14.AS1
DCAF11	0.195284	TINF2
ENTPD4	0.195259	XPO7
RPL15P20	0.195227	RPL21P116
RNF167	0.195173	SLC25A11
G6PD	0.195172	IDH3G
RRP7BP	0.195164	SERHL2
MTND4LP30	0.195149	MTND4P35
POLR3D	0.19514	R3HCC1
NRGN	0.19513	PF4
RPL21P116	0.195102	RPL26P37
PITPNB	0.195101	UBE2L3
RPL14P1	0.195028	RPL24P4
NAE1	0.195005	VPS4A
BIN3	0.19496	HMBOX1
MYBBP1A	0.194948	PELP1
IDH3G	0.194922	UBL4A
FAM30A	0.1949	IGHD4.4
NECTIN3	0.194839	NECTIN3.AS1
PPP2R2A	0.194812	WRN
RNU1.1	0.194795	RNU5F.1
MTCO2P12	0.194791	MTND6P4
FBXL8	0.194737	TRADD
AANAT	0.194734	RHBDF2
ELP3	0.194723	KIF13B
ENAM	0.194714	RUFY3
POLR3H	0.19471	ZC3H7B
AMIGO2	0.194647	PCED1B
RNU5A.1	0.194503	RNU5E.1
RPL18AP3	0.194479	RPL4P4
LINC02035	0.194454	SLC49A4
ATP6V1B2	0.194422	INTS9
MAP3K20	0.194332	MAP3K20.AS1
FAM3A	0.194281	VBP1
EIF2S1	0.194193	ERH
C1QC	0.194144	VCAM1
ASH2L	0.194112	LSM1
CHMP7	0.194089	EXTL3
CHMP7	0.194076	POLR3D
GSR	0.194074	R3HCC1
DR1	0.194001	TMED5
GOLGA6L5P	0.193983	UBE2Q2P1
ZNF165	0.19397	ZSCAN12P1
OGFR	0.193964	OGFR.AS1
HMBOX1	0.193909	TNKS
GTF2E2	0.193842	HMBOX1
CBWD5	0.193793	CBWD6
RPL10AP6	0.193789	RPL6P27
ATP5PB	0.193774	PSMA5
RNU5D.1	0.193699	RNU5E.1
MIR635	0.193694	WIPI1
MAP3K4	0.193665	WTAP
NKAP	0.193623	STAG2
RPL18AP3	0.193577	RPL7P9
FAM3A	0.193572	IKBKG
HBA1	0.193541	SPTA1
MRPL40	0.193522	RANBP1
ZNF611	0.193507	ZNF701
MTMR9	0.193462	PPP3CC
ETFB	0.193439	VSIG10L
RPSAP15	0.193421	RPSAP19
POFUT2	0.193341	VPS26C
GSR	0.19334	HMBOX1
C16orf54	0.19329	RN7SKP127
ATP6V1B2	0.19328	EXTL3
ZNF468	0.19327	ZNF808
BCL2L13	0.193248	PEX26
CARD16	0.193229	CASP1
SLC4A1	0.193226	TAL1
EEF1A1P38	0.193218	EEF1A1P4
MCPH1	0.193192	XPO7
KIF18B	0.193167	KIF23
CCDC125	0.193091	CFL1P5
RNU5D.1	0.193063	RNVU1.6
PCM1	0.19297	PPP3CC
C1QB	0.19292	VSIG4
ADAMTS17	0.192879	SPATA41
IGKV2.40	0.192861	IGKV2OR22.3
IGHV4.28	0.192856	IGHV4.61
LEPROTL1	0.192843	PLPBP
SIGLEC1	0.192819	SLCO2B1
BCR	0.192765	FBXW4P1
SEMA5A	0.192729	SNHG18
KLC1	0.192672	MARK3
CNOT7	0.192664	LEPROTL1
ACBD3	0.192645	ACBD3.AS1
ADSL	0.192644	SLC25A17
CDC16	0.192641	CUL4A
ELP3	0.192617	WRN
PPP2R2A	0.192602	R3HCC1
RPL13AP5	0.192599	RPL7P9
DKC1	0.192583	LAGE3
TMEM185A	0.192563	VAMP7
IDH2	0.19256	ZNF710.AS1
REPS1	0.192479	TCP1
KIF4A	0.192403	NEK2
SCAF8	0.192379	TCP1
AURKB	0.192349	BIRC5
IGIP	0.192332	PURA
ERMARD	0.19232	FAM120B
MTMR1	0.19231	VAMP7
RPL4P4	0.192305	RPS3AP6
LARP1B	0.192189	NFXL1
CCNB2	0.192178	TOP2A
LZTR1	0.192172	ZDHHC8
CSPG4P10	0.192137	GOLGA6L9
MC5R	0.192131	ZNF519
NUP62CL	0.192094	RBM41
CCDC25	0.19206	WRN
LMF2	0.192058	PPP6R2
HMBOX1	0.192043	SARAF
DLST	0.191958	SNW1
HMGCR	0.191949	HMGCS1
MMP8	0.191912	S100A12
EEF1A1P8	0.191902	EEF1A1P9
LINC02541	0.191872	MARCKS
OTOGL	0.191851	PTPRQ
ENDOU	0.191842	RAPGEF3
IGHD1.1	0.191837	IGHD4.4
MRPS34	0.191809	NDUFB10
IFI44	0.191807	IFI44L
CA1	0.191678	TRIM10
ADAMTS15	0.191677	LINC02551
PCM1	0.191644	VPS37A
LINC00957	0.191643	RASA4CP
VAT1L	0.191599	VPREB1
APOE	0.191576	VCAM1
KCTD9	0.191566	MTMR9
BTN3A2	0.191511	BTN3A3
KIF18B	0.19148	TROAP
FAM30A	0.191464	IGHD6.6
FXR2	0.191452	NEURL4
CIR1P2	0.191409	UGT8
GTF2H2B	0.191383	GUSBP3
ATG4A	0.191347	MORF4L2
DEFA4	0.191318	MS4A3
COL4A5	0.191313	COL4A6
RNU1.1	0.191292	RNU5E.1
ERMARD	0.191272	PDCD2
FCGR2A	0.19127	FCGR2C
RAB43	0.191154	RAB43P1
KDM7A	0.191126	KDM7A.DT
IL6R	0.191116	IL6R.AS1
C9orf116	0.1911	OBP2A
CAPZA1	0.191084	LRIG2
DKC1	0.191025	FUNDC2
PRKCQ	0.191025	PRKCQ.AS1
PPP2CB	0.191004	PPP2R2A
MPC1	0.190969	SFT2D1
NKAP	0.190932	THOC2
SSNA1	0.190929	URM1
ELP3	0.190859	XPO7
ELP3	0.190819	GSR
ERC2	0.19081	WNT5A.AS1
ATP5PF	0.190786	USP16
CKAP2L	0.190704	KIFC1
EEF1B2P3	0.190703	RPL14P1
EGFL8	0.19065	PRRT1
FAM3A	0.190641	VAMP7
MT1G	0.190626	MT1X
ANKS6	0.190612	GALNT12
DBT	0.190552	RTCA
CETN2	0.190462	NSDHL
GMPR2	0.190347	TINF2
ELP2	0.190325	PIK3C3
ARHGEF35	0.190318	OR2A1.AS1
CXCL2	0.19031	CXCL3
EXTL3	0.190268	XPO7
HLCS	0.190254	SIM2
DONSON	0.190246	POFUT2
CNOT7	0.190239	WRN
RRM2	0.190207	SPC25
RPL26P19	0.19017	RPL6P27
CNOT7	0.190146	KCTD9
CIT	0.190104	IQGAP3
HPS4	0.190098	TFIP11
ASAH1	0.190071	ATP6V1B2
COQ6	0.19004	FCF1
NSDHL	0.18999	VBP1
LINC00869	0.189887	LINC01138
MOSPD1	0.189875	SLC25A14
ANKFY1	0.189799	ZZEF1
SNHG12	0.189768	SNORD99
NIFK	0.189753	WDR43
CEPT1	0.189724	DENND2D
C2orf76	0.189684	DBI
ANLN	0.189671	CKAP2L
CPTP	0.189615	DVL1
ANLN	0.189573	KIF23
KCTD9	0.189487	XPO7
ARL17A	0.189452	KANSL1.AS1
AFG3L1P	0.18944	SPG7
ANKRD16	0.18943	FBH1
MRPL40	0.189322	THAP7
SNRPGP10	0.189293	SNRPGP2
HJURP	0.189266	KIF20A
HPS4	0.189248	SRRD
MRPL18	0.189069	PSMB1
C1orf167	0.189062	MTHFR
BIRC5	0.188992	KIF4A
DDX19A	0.188955	DHX38
ATP5PF	0.188954	SOD1
DHCR24	0.188952	SQLE
KIF13B	0.188753	PPP3CC
SNORD116.24	0.188723	SNORD116.4
CD69	0.188707	KLRF1
ZNF214	0.188707	ZNF215
MTCO1P11	0.1887	MTCO3P11
EIF3D	0.188681	TXN2
LNCTAM34A	0.188578	PHLDA3
MCPH1	0.18857	PPP3CC
BRD7	0.188466	TENT4B
RPL14P1	0.188464	RPL26P19
MCTS1	0.188462	NKAP
ZNF605	0.188377	ZNF891
E4F1	0.188374	TBL3
CHMP7	0.188332	VPS37A
RNA5SP283	0.188282	RNA5SP530
CKAP2L	0.188241	TOP2A
BMP8B	0.188221	OXCT2
IGHV4.55	0.188156	IGHV4.61
INTS10	0.188127	MTMR9
APOE	0.188088	C1QB
EEF1A1P4	0.188072	RPL13AP3
ZNF430	0.188025	ZNF431
METTL26	0.188021	NUBP2
EXTL3	0.188005	SARAF
CCT8	0.187981	USP16
HBA1	0.187966	RHAG
MLF2	0.187919	USP5
EEF1A1P11	0.187896	EEF1A1P29
NSDHL	0.187888	VAMP7
MLF2	0.187829	MRPL51
SELENBP1	0.187824	SLC4A1
BIRC5	0.18782	NEK2
CSNK2A1	0.187818	PSMF1
SARAF	0.187811	ZNF395
FAM95B1	0.187771	SNX18P9
VTI1B	0.187745	ZFYVE26
DRG1	0.187688	RTCB
RNU11	0.187615	RNU4ATAC
EIF2B2	0.187595	FCF1
HOXA.AS2	0.187567	HOXA6
GOLGA2P10	0.18753	GOLGA6L9
STRAP	0.187502	WBP11
FAM3A	0.187496	MTMR1
RPL35P5	0.187483	RPS3AP6
CSNK2A1	0.187465	TRMT6
TIGD7	0.18744	ZNF75A
TMLHE	0.187392	VBP1
NAA10	0.187353	TMLHE
STK19B	0.187349	TNXA
IGHD1.1	0.187339	IGHD3.3
CHMP7	0.187329	HMBOX1
C9orf116	0.187268	PPP1R26
IGHD1.1	0.187255	IGHD6.6
ATP5PB	0.187204	LRIG2
HDX	0.187188	RPS6KA6
AHSP	0.187185	TAL1
ALAS2	0.187181	TRIM10
[truncated: 98,001 more rows]

## Sheet: TALL_MI_100K
source	mi	target
AOX2P	0.775639	AOX3P
PCDHGA6	0.769353	PCDHGB3
ANKRD20A11P	0.730653	CYP4F29P
ANKRD20A11P	0.729695	SNX18P13
PCDHGA6	0.721095	PCDHGA7
PCDHGA8	0.71591	PCDHGB4
IGHV3.36	0.707959	IGHV3.37
DBH	0.704493	DBH.AS1
ZNF667	0.698708	ZNF667.AS1
PCDHGA5	0.698185	PCDHGB2
LINC00674	0.69533	LRRC37A16P
PCDHGA7	0.68353	PCDHGA8
CCDC144A	0.683058	USP32P1
BACE2	0.676898	PLAC4
CYP4F29P	0.667849	SNX18P13
PCDHGA7	0.665423	PCDHGB3
SNORA2C	0.664722	SNORD94
PCDHGA9	0.660023	PCDHGB5
HOXB3	0.659332	HOXB4
HOXB.AS1	0.658556	HOXB2
PAX8	0.656157	PAX8.AS1
FLG	0.653257	FLG.AS1
RORB	0.652582	RORB.AS1
TRBJ2.2	0.648126	TRBJ2.2P
PCDHGA6	0.647915	PCDHGA8
ANKRD20A11P	0.647232	RHOT1P2
RN7SL396P	0.638111	RN7SL752P
PCDHGA7	0.634148	PCDHGB2
PCDHGA8	0.632997	PCDHGB2
SNORA2C	0.630719	SNORA54
GPR171	0.627951	P2RY14
NLRP14	0.626764	ZNF215
EPHB6	0.625994	TRPV6
IGF2BP2	0.62519	IGF2BP2.AS1
PCDHGA9	0.624173	PCDHGB6
DBH.AS1	0.620367	SARDH
PCDHB13	0.619303	PCDHB14
PCDHGA5	0.616037	PCDHGA6
C8orf88	0.615828	NECAB1
BTBD6P1	0.614772	CNR2
ARL17A	0.610228	LRRC37A2
EEF1A1P11	0.609478	EEF1A1P9
EEF1A1P13	0.60924	EEF1A1P9
RPL10P6	0.60534	RPL10P9
EEF1A1P12	0.604157	EEF1A1P13
PCDHGA6	0.603911	PCDHGB2
RHOT1P2	0.603714	SNX18P13
DQX1	0.602048	TLX2
IGHV3.38	0.60188	IGHVIII.38.1
EEF1A1P11	0.601618	EEF1A1P13
PCDHGA5	0.601566	PCDHGA7
CACNA1C.AS1	0.599585	CACNA1C.AS2
KRT72	0.59686	KRT73
DMPK	0.596346	DMWD
PCDHGA10	0.59623	PCDHGB9P
PCDHGA8	0.594004	PCDHGA9
ARHGAP19.SLIT1	0.593968	SLIT1.AS1
PCDHGA10	0.592902	PCDHGA12
IGHV1.12	0.592088	IGHVIII.11.1
ALAS2	0.590734	HBA1
PCDHGA5	0.590295	PCDHGA8
SNORA54	0.589743	SNORD94
SLC7A11	0.584679	SLC7A11.AS1
PCDHGA12	0.58276	PCDHGB7
CYP4F29P	0.579218	RHOT1P2
PCDHGA10	0.579005	PCDHGB8P
CAPS2	0.578989	GLIPR1L1
PCDHGA8	0.578742	PCDHGB3
PCDHGA7	0.576064	PCDHGB4
GAPDHP37	0.575813	MCHR1
PCDHGA12	0.57562	PCDHGB8P
PCDHGA11	0.571732	PCDHGB7
S100A8	0.568568	S100A9
FAM106A	0.566789	USP32P2
PCDHGA6	0.566407	PCDHGB4
AHSP	0.565705	HBD
PCDHGB8P	0.56491	PCDHGB9P
PCDHGA12	0.564001	PCDHGB9P
PCDHGB7	0.563907	PCDHGB9P
PCDHGA10	0.56125	PCDHGB6
PEX5L.AS1	0.558791	PEX5L.AS2
TRDC	0.558756	TRDJ3
ANKRD62P1.PARP4P3	0.558386	TPTEP1
CUZD1	0.556147	FAM24B
HMGCR	0.555888	HMGCS1
CCR8	0.552887	HNRNPA1P21
FLG	0.551863	HRNR
RN7SKP71	0.551395	RN7SKP9
PCDHGA11	0.551286	PCDHGB9P
PCDHGA12	0.549941	PCDHGB6
PCDHGA7	0.547596	PCDHGA9
GPR87	0.54599	P2RY14
DUXAP8	0.545972	DUXAP9
EEF1A1P13	0.545757	EEF1A1P19
DBH	0.544812	SARDH
PCDHGA10	0.541867	PCDHGA11
RNU11	0.540363	RNU4ATAC
PCDHGB7	0.53994	PCDHGB8P
ABCA10	0.538906	ABCA5
PCDHGA10	0.538299	PCDHGB7
RNU6.3P	0.537236	RNU6.4P
RNU6.4P	0.535488	RNU6.9
PCDHGA8	0.535246	PCDHGB6
PCDHGA5	0.534336	PCDHGB3
PCDHGA6	0.533833	PCDHGA9
CEACAM19	0.533037	PVR
PCDHGB2	0.532415	PCDHGB4
LINC01097	0.532259	NKX3.2
RN7SL128P	0.531519	RN7SL767P
GOLGA6L9	0.531408	UBE2Q2P2
HBA1	0.531041	HBA2
CDKN2B	0.530893	UBA52P6
KCNK16	0.530866	KCNK17
PCDHGA11	0.530459	PCDHGA12
PCDHGB2	0.528736	PCDHGB3
LRRC37A	0.528186	LRRC37A2
RASSF8	0.528065	RASSF8.AS1
PCDHGB6	0.527484	PCDHGB9P
VN1R81P	0.526188	ZNF714
PCDHGB5	0.52614	PCDHGB6
LINC00689	0.525892	VIPR2
CDKN2A	0.525873	CDKN2B
BHLHB9P1	0.525183	NMNAT1P1
PCDHGA5	0.522594	PCDHGB4
ZEB2	0.521911	ZEB2.AS1
CDKN2B	0.521047	CDKN2B.AS1
KRT8P46	0.520438	LRRC37A15P
MED12L	0.520222	P2RY12
ANKRD20A5P	0.520153	CYP4F35P
MME	0.519896	MME.AS1
HHIP	0.519339	HHIP.AS1
HOMER2P1	0.518731	IGHV3.43
TRBJ2.1	0.518679	TRBJ2.2
DPY19L1P1	0.518637	DPY19L1P2
SNORA49	0.517971	SNORA7B
MORF4L1P3	0.517628	PDE3B
PCDHGA11	0.517191	PCDHGB8P
ZNF385D	0.517191	ZNF385D.AS2
SH3RF3	0.516822	SH3RF3.AS1
IGHV3.35	0.516436	IGHV3.37
PCDHGA9	0.515178	PCDHGB9P
IGHV3.42	0.513589	IGHV3.43
RNU5A.1	0.513227	RNU5B.1
CCDC78	0.513223	HAGHL
PCDHGB3	0.512788	PCDHGB4
EEF1A1P11	0.511276	EEF1A1P19
CCDC180	0.511219	SUGT1P4.STRA6LP
TET2	0.507707	TET2.AS1
HSPD1P11	0.506949	RHOBTB3
LINC01221	0.506935	LINC01222
PCDHGA7	0.506143	PCDHGB6
CCDC152	0.506011	SELENOP
PCDHGA4	0.505167	PCDHGB1
ASPN	0.505	ECM2
RN7SL674P	0.504026	RN7SL752P
HOMER2P2	0.503677	LINC00226
ARHGAP19.SLIT1	0.503517	SLIT1
PCDHGB6	0.502874	PCDHGB8P
KDM5D	0.502729	USP9Y
PCDHGA8	0.50215	PCDHGB5
TRBJ2.1	0.502006	TRBJ2.2P
EEF1A1P12	0.501928	EEF1A1P19
USP9Y	0.501555	UTY
MTCYBP3	0.500419	MTND5P2
DSCAML1	0.500189	FXYD2
KDM5D	0.499744	UTY
PCDHGA9	0.499721	PCDHGB4
RN7SL5P	0.49956	RN7SL674P
ALAS2	0.499521	HBB
LINC01237	0.499478	LINC01238
FLNB	0.49858	FLNB.AS1
AHSP	0.498334	GYPA
ANKRD18CP	0.498072	FAM220CP
HOMER2P1	0.49772	IGHV3.42
PCDHGA10	0.497184	PCDHGA9
SNORA79B	0.49692	SNORA7B
ZNF528	0.495831	ZNF528.AS1
LINC01291	0.495607	LINC01293
ANKRD62P1	0.494223	ANKRD62P1.PARP4P3
KDM5D	0.493908	TXLNGY
PCDHGA12	0.492908	PCDHGA9
TXLNGY	0.49208	USP9Y
IGHV3.11	0.49088	IGHV3.13
CA1	0.490293	GYPA
PCDHGA9	0.49024	PCDHGB8P
PRKY	0.489636	UTY
DPY19L1P1	0.489583	ZNRF2P1
SOCS2	0.489406	SOCS2.AS1
RN7SL674P	0.488581	RN7SL767P
BOLL	0.488393	RFTN2
SNORA71D	0.488141	SNORD94
PCDHGA9	0.487308	PCDHGB3
SNORA2C	0.487087	SNORA71D
IGKC	0.486493	IGKV3.20
AHSP	0.485693	SLC4A1
IGKC	0.485662	IGKV4.1
ZNF793	0.485381	ZNF793.AS1
ALAS2	0.484913	HBA2
PCDHGB6	0.484698	PCDHGB7
TRAJ38	0.483837	TRAJ40
RNU4ATAC	0.483812	RNU5E.4P
EEF1A1P11	0.483768	EEF1A1P12
PCDHGA6	0.483342	PCDHGB6
EEF1A1P19	0.483102	EEF1A1P9
SLIT1	0.483089	SLIT1.AS1
LINGO4	0.481848	RORC
PCDHB10	0.481749	PCDHB9
ALAS2	0.479849	SLC4A1
CSPG4P10	0.479571	GOLGA2P10
AHSP	0.478207	CA1
SNORA2C	0.478077	SNORA46
HNRNPA1P62	0.476376	LRRC28
SNORA49	0.476167	SNORA79B
PCDHGA9	0.476095	PCDHGB2
FLG.AS1	0.475382	HRNR
PCDHGB4	0.475106	PCDHGB6
TRAJ50	0.475079	TRAJ56
IGHV3.35	0.474917	IGHV3.36
TAS2R43	0.474891	TAS2R64P
SNORA46	0.4748	SNORD94
EEF1A1P13	0.474487	EEF1A1P6
PRKCA	0.474338	PRKCA.AS1
RN7SL5P	0.474124	RN7SL752P
FBXW4P1	0.473762	RN7SL263P
SNORA71A	0.473291	SNORA71D
CCDC39	0.473185	TTC14
ARL17A	0.472183	LRRC37A
CDRT4	0.472094	TVP23C
PCDHB2	0.471434	PCDHB3
IGHG1	0.471172	IGKC
RNU6.33P	0.470796	RNU6.4P
EEF1A1P12	0.470408	EEF1A1P9
IGHV3.36	0.470149	IGHV7.34.1
TRAJ50	0.469234	TRAJ51
C1RL.AS1	0.469176	RBP5
GRK5.IT1	0.468761	RN7SL749P
PCDHGA5	0.468407	PCDHGA9
TRAV39	0.468293	TRAV40
P2RY12	0.467863	P2RY14
IGHV3.33.2	0.467335	IGHVII.33.1
TRAJ46	0.467116	TRAJ48
CD74	0.466075	HLA.DRA
C6orf163	0.465636	SMIM8
HBA2	0.465044	HBB
A2M	0.464549	PZP
SNORA54	0.464548	SNORA7B
IGIP	0.464131	PURA
PCDHGB4	0.463641	PCDHGB5
PPIAP53	0.462844	TVP23C
PCDHGA7	0.46278	PCDHGB5
MALRD1	0.461284	PLXDC2
TRAJ5	0.461201	TRAJ6
RNU6.6P	0.460205	RNU6.9
RN7SL396P	0.458925	RN7SL5P
CYMP	0.458346	CYMP.AS1
BIRC7	0.457724	NKAIN4
CAPS	0.457689	VMAC
TRAJ39	0.457444	TRAJ40
TRDJ2	0.456784	TRDJ4
SNORA54	0.4559	SNORA71D
PRKCA.AS1	0.455497	RN7SL735P
ADAM3B	0.454956	ZNF423
CDCA8	0.45467	HJURP
KDM5D	0.453765	PRKY
TRBV27	0.453688	TRBVB
GYPA	0.453608	RHAG
DPY19L2P3	0.45312	ZNRF2P2
HBA1	0.452922	HBB
P2RY14	0.452122	SETP11
PCDHGB3	0.451843	PCDHGB6
TXLNGY	0.451576	UTY
SNORA2C	0.450518	SNORA7B
PCDHGA6	0.450484	PCDHGB5
RNU6.33P	0.450255	RNU6.9
SNORA12	0.44999	SNORA23
RPS3AP47	0.449181	RPS3AP5
HMGB1P41	0.448439	ZNF704
HCG4B	0.448186	HLA.K
MED12L	0.447968	P2RY14
TRAJ31	0.44796	TRAJ33
SNORA71D	0.447703	SNORA80A
BHLHB9P1	0.447649	RPL17P3
DPY19L1P1	0.447582	LINC00997
SNORA20	0.44749	SNORA54
ALKBH3	0.446985	SEC14L1P1
FGFR1	0.445672	RPS20P22
TRAJ36	0.445384	TRAJ37
BEX3	0.444959	TCEAL9
AHSP	0.444343	ALAS2
COX5AP2	0.443811	LINC02319
TRAJ42	0.443612	TRAJ43
ANKRD62P1	0.442306	TPTEP1
RNU6.4P	0.440776	RNU6.6P
IGHG1	0.439691	IGKV3.20
ALAS2	0.439652	HBD
HLA.DRA	0.43964	HLA.DRB1
RN7SL128P	0.43948	RN7SL674P
PCDHGB5	0.438947	PCDHGB9P
PTCH2	0.438922	TMEM107
SMAD5	0.438008	SMAD5.AS1
KLF3	0.43799	KLF3.AS1
ACAA2	0.437895	SNHG22
SNORD116.6	0.437467	SNORD116.7
IGKC	0.437123	IGKV1.5
PCDHGA9	0.437113	PCDHGB7
RD3L	0.437098	TDRD9
SNORD116.13	0.436863	SNORD116.14
SNORA20	0.436351	SNORA2C
PRKY	0.436141	USP9Y
ARL17A	0.436008	FAM215B
DDX3Y	0.435984	USP9Y
TRAJ37	0.43557	TRAJ40
TRAJ38	0.43528	TRAJ39
SLFNL1	0.435037	SLFNL1.AS1
IGHV3.37	0.434819	IGHV7.34.1
BIRC5	0.4346	CDCA8
RNU11	0.434577	RNU5D.1
TRBC1	0.434047	TRBV28
HOXA10	0.434021	HOXA10.AS
ARL17A	0.433435	LRRC37A3
BRCC3P1	0.433038	SIMC1
GAPDHP51	0.433005	SLC25A6P3
ANXA9	0.432914	MINDY1
RNU6.33P	0.432666	RNU6.3P
PRKY	0.432573	TXLNGY
RNU11	0.432568	RNU5E.4P
RGPD1	0.431308	RGPD2
PCDHB16	0.430973	PCDHB8
SNORA80A	0.430703	SNORA84
P2RY12	0.430287	SETP11
EEF1A1P22	0.430237	EEF1A1P8
EEF1A1P12	0.42981	EEF1A1P6
LTF	0.429403	MMP8
TRAJ45	0.429333	TRAJ46
LINC01096	0.429174	NKX3.2
GALT	0.428734	IL11RA
SNORA2C	0.428335	SNORA71A
ABCA5	0.428189	SNRPGP4
TCAF1	0.427623	TCAF1P1
TRAJ35	0.427282	TRAJ36
PCDHGB3	0.427233	PCDHGB5
HDGFL3	0.427173	TM6SF1
CA1	0.426664	HBD
HLA.DPB1	0.426649	HLA.DRA
CDKN2B.AS1	0.426595	UBA52P6
LTB4R	0.426425	LTB4R2
CD226	0.426402	DOK6
RNU6ATAC	0.4252	RNU6ATAC2P
ARHGAP32	0.42507	TP53AIP1
PEX5L	0.424397	PEX5L.AS1
TRAJ10	0.424323	TRAJ9
TRAJ18	0.423993	TRAJ20
TRAJ38	0.423951	TRAJ42
TRBV1	0.423917	TRBV2
LCN2	0.423722	LTF
IGHV1.14	0.423702	IGHV3.16
ANXA2	0.423682	ANXA2P2
LINC01572	0.42367	PMFBP1
PCDHGA11	0.423074	PCDHGB6
ZNF492	0.422924	ZNF849P
PCDHGB2	0.422691	PCDHGB6
HOXB2	0.422545	HOXB3
POM121	0.422283	POM121C
SNORA2C	0.422167	SNORA38
RNU6.3P	0.422138	RNU6.9
TRAJ39	0.4216	TRAJ41
GPR87	0.421518	MED12L
TRAJ19	0.421461	TRAJ22
SNORA5A	0.421062	SNORA5C
IGKC	0.420806	IGKV3.11
AURKB	0.419991	ESPL1
HOXA1	0.419923	HOXA2
CA1	0.419858	SLC4A1
AURKB	0.419676	CDCA3
IGKV3.20	0.419446	IGKV4.1
MTAP	0.419436	TUBB8P1
PCDHGA8	0.418762	PCDHGB9P
SNORA68B	0.418307	SNORA79B
C17orf67	0.417735	DGKE
SLC4A1	0.417649	TRIM10
RGMB	0.417428	RGMB.AS1
ADAM32	0.417076	ADAM9
PCDHGB2	0.41633	PCDHGB5
SLC9A9.AS1	0.416075	SLC9A9.AS2
TRAJ39	0.415372	TRAJ42
HBD	0.41533	SLC4A1
TRAV39	0.414953	TRAV41
DNMBP	0.414947	DNMBP.AS1
HLA.DPA1	0.414513	HLA.DPB1
LINC01949	0.414303	LINC02059
LINC00997	0.414191	ZNRF2P1
IGHV1.12	0.414016	IGHV3.11
E2F8	0.4139	SPC25
PCDHGA10	0.41351	PCDHGB5
SLC9A3	0.413406	SLC9A3.AS1
NBPF8	0.413379	PFN1P2
PCDHGA12	0.41331	PCDHGB5
LINC00029	0.412852	LINC01056
IGHV3.11	0.412827	IGHVIII.11.1
ANKRD62P1.PARP4P3	0.412796	VWFP1
IGKV1.5	0.412749	IGKV3.20
FCRL1	0.412658	FCRL2
TRAJ10	0.412117	TRAJ12
KDM5D	0.412075	RPS4Y1
TRAJ41	0.41171	TRAJ42
MTRNR2L12	0.411383	MTRNR2L8
RNU6.33P	0.411223	RNU6.6P
SNTG2	0.411167	SNTG2.AS1
TRAJ51	0.410869	TRAJ56
HOXA.AS3	0.410627	HOXA6
MAP3K20	0.409908	MAP3K20.AS1
NMNAT1P1	0.409905	RPL17P3
RPS4Y1	0.409744	TXLNGY
HAGHL	0.409361	METRN
ANKRD20A5P	0.409116	RHOT1P1
BANK1	0.408677	FCRL1
NEGR1	0.408664	ZRANB2.AS2
SNORA71A	0.40854	SNORA71C
TRBV6.7	0.408401	TRBV7.5
GYPA	0.40831	HBD
PTCH2	0.408046	RNU11
CYTOR	0.407924	LINC01943
KRT18P39	0.407821	NPM1P33
EPSTI1	0.407692	ZDHHC4P1
CHN2	0.407678	NANOGP4
TRAJ33	0.407578	TRAJ36
CA1	0.407395	CA2
RPS4Y1	0.407128	UTY
MYCN	0.40709	MYCNOS
ANKRD62P1	0.407011	VWFP1
SNORA2C	0.406965	SNORA49
RPL7P1	0.406683	RPL7P9
DPY19L1P2	0.406586	ZNRF2P1
PCDHGA11	0.406569	PCDHGA9
TRAV40	0.406434	TRAV41
PCDHGA5	0.406332	PCDHGB6
AURKB	0.40628	HJURP
PWAR5	0.406258	SNHG14
LOXL1	0.406033	LOXL1.AS1
PCDHGB5	0.405885	PCDHGB8P
AHSP	0.405836	HBM
IGHV1.45	0.405776	IGHV1.46
GPR87	0.405527	P2RY12
RNU4ATAC	0.405391	RNU5D.1
PCDHGA1	0.404805	PCDHGA2
UTY	0.404751	ZFY
SNORA46	0.404562	SNORA71D
SNORA2C	0.404454	SNORA37
HOXA3	0.403954	HOXA6
MED12L	0.403953	SETP11
TRAJ19	0.403787	TRAJ20
NBAT1	0.403687	RN7SKP240
PKIA	0.403683	PKIA.AS1
LINC01786	0.403395	SCNN1D
TRAJ40	0.403208	TRAJ41
CCDC26	0.402943	RN7SKP206
RN7SL396P	0.402818	RN7SL674P
TMEM176A	0.402789	TMEM176B
AMPH	0.402312	TRG.AS1
TRBV5.3	0.402261	TRBV8.2
CEP70	0.402256	ESYT3
EEF1A1P13	0.402227	EEF1A1P7
SNORA7B	0.402029	SNORD94
GYPA	0.401892	SLC4A1
ANKRD44.IT1	0.401821	ATP5MC2P3
HJURP	0.401793	KIF20A
TRAJ11	0.401312	TRAJ12
HOXB.AS1	0.401046	HOXB3
RNU11	0.400994	TMEM107
DIAPH2	0.400742	DIAPH2.AS1
SNORA2C	0.400646	SNORA38B
CYP4F35P	0.400442	RHOT1P1
FAR1	0.400348	RPL39P26
RN7SL128P	0.400059	RN7SL5P
TNFRSF10A	0.399959	TNFRSF10A.AS1
AKT3	0.399845	AKT3.IT1
RNU11	0.399588	WDR74
TRAJ25	0.399517	TRAJ26
HOXA10	0.399302	HOXA9
GYPA	0.399038	TRIM10
ALAS2	0.398696	SELENBP1
TRBV5.5	0.398531	TRBV5.7
ST7	0.398172	ST7.OT4
SNORA71A	0.39718	SNORD94
TRAJ18	0.397162	TRAJ22
SNORA46	0.397018	SNORA54
MIR3609	0.39671	SNORA54
C1QA	0.396177	C1QB
CDCA8	0.395757	KIF20A
HBD	0.395336	HBM
AHSP	0.395133	HBB
IGHV3.35	0.395039	IGHV7.34.1
SNORA37	0.395035	SNORA49
AHSP	0.394982	TRIM10
NRXN2	0.394871	SLC22A12
MIR3609	0.394843	SNORA49
SNORA38B	0.394345	SNORD94
TRAJ18	0.394107	TRAJ19
P2RY11	0.393974	PPAN
TRAJ19	0.393926	TRAJ21
KLF7	0.393534	KLF7.IT1
TRAJ6	0.393421	TRAJ9
PTCH2	0.393303	RNU4ATAC
CYCSP38	0.393127	RORA
BNIP3P16	0.393045	ZNF486
HLA.DPA1	0.392782	HLA.DRA
ANKRD18EP	0.392221	SAYSD1
PCDHGA5	0.392147	PCDHGB5
RPS4Y1	0.392137	USP9Y
AHSP	0.392055	HBA1
PCDHGA8	0.39198	PCDHGB8P
PDE8B	0.391972	WDR41
VLDLR	0.391692	VLDLR.AS1
EEF1A1P19	0.39164	EEF1A1P6
PCDHGA7	0.391615	PCDHGB9P
TRAJ33	0.391605	TRAJ34
PDLIM1P4	0.391272	ST3GAL6
MTATP6P1	0.391219	MTND2P28
TRAJ35	0.390529	TRAJ37
TRAJ12	0.390448	TRAJ6
AGAP9	0.390076	BMS1P2
TRAJ37	0.390017	TRAJ38
SLC25A51	0.389816	TMX2P1
CXCL2	0.389757	CXCL3
KCNK16	0.389638	KIF6
TRBV5.5	0.389444	TRBV6.8
TRAJ45	0.389355	TRAJ48
SNORA38B	0.38917	SNORA54
HMGCR	0.389165	MSMO1
SNORA2C	0.389095	SNORA84
TRAJ23	0.389027	TRAJ26
FCGRT	0.389019	RCN3
MTCO2P12	0.388634	MTCO3P12
RNU4ATAC	0.388507	TMEM107
SNORA38B	0.388424	SNORA71D
TRAJ34	0.388154	TRAJ35
RNU6.3P	0.388105	RNU6.6P
PCDHGA10	0.3881	PCDHGA8
EMX1	0.388078	SFXN5
TPRG1LP1	0.387985	ZSCAN4
IGHV3.13	0.387722	IGHVIII.11.1
SNORA53	0.387318	SNORA74A
EEF1A1P11	0.387189	EEF1A1P38
FER	0.387135	GJA1P1
TRAJ33	0.386869	TRAJ35
TRBV5.5	0.386223	TRBV7.5
SNORA37	0.385853	SNORA7B
ESPL1	0.385593	KIF18B
SNORA2C	0.385571	SNORA79B
TRAJ11	0.385162	TRAJ7
IGHA1	0.384821	IGKC
MIR181A1	0.384623	MIR181B1
TRAJ19	0.384328	TRAJ26
GPR171	0.384223	GPR87
EIF1AY	0.384149	UTY
CDC20	0.384067	PLK1
TRAJ10	0.383834	TRAJ7
HOXA.AS3	0.383408	HOXA3
TRAJ34	0.383368	TRAJ36
LINC01096	0.383215	LINC01097
SCARNA1	0.38288	SNORA23
HBA1	0.382535	SLC4A1
IGHA1	0.382514	IGHA2
EEF1A1P12	0.382315	EEF1A1P7
RAB26	0.382127	SNORD60
CERKL	0.382059	ITGA4
A2M	0.382008	A2M.AS1
TRAJ10	0.38194	TRAJ6
TRAJ36	0.381915	TRAJ40
SNORA54	0.381762	SNORA84
ECM2	0.38138	OMD
TRAJ48	0.381308	TRAJ51
PCDHGB5	0.381158	PCDHGB7
HBB	0.380804	HBD
SNORA23	0.380234	SNORA74B
HOTAIRM1	0.380013	HOXA1
SNORA38	0.379431	SNORA54
SNORA49	0.379426	SNORA54
TRAJ34	0.379334	TRAJ37
HJURP	0.379095	KIF23
OR7E14P	0.378933	PLEKHA7
TRDJ2	0.378929	TRDJ3
ELANE	0.378405	PRTN3
TRAJ40	0.378077	TRAJ42
PCDHGC4	0.378017	PCDHGC5
AURKB	0.377523	KIF2C
RN7SKP118	0.377371	RN7SKP9
ZNF571	0.377306	ZNF571.AS1
LINC00943	0.37695	LINC00944
HOXA10.AS	0.376801	HOXA9
TRAJ36	0.376628	TRAJ38
STPG3	0.376589	STPG3.AS1
HBA1	0.376325	HBD
P2RY12	0.376083	P2RY13
TRAJ4	0.375819	TRAJ6
MIR3609	0.375742	SNORA7B
PLCB1	0.375653	PLCB1.IT1
IGKV3.20	0.375536	IGLV3.21
EEF1A1P11	0.375385	EEF1A1P6
RNU6.36P	0.375181	RNU6.4P
SNORA71D	0.374969	SNORA84
RNU4ATAC	0.374692	RNU5E.1
AKT3.IT1	0.374343	FABP7P1
FTH1P24	0.374142	SETD7
PCDHGA12	0.373924	PCDHGA8
SNORA84	0.37377	SNORD94
GZMB	0.37353	GZMH
CLDN2	0.373401	MORC4
IGHG1	0.373328	IGKV4.1
PCDHGB2	0.373265	PCDHGB9P
PEX5L	0.372966	PEX5L.AS2
SNORA54	0.372684	SNORA80A
RPL31P47	0.372615	RPS26P43
TRAJ39	0.371987	TRAJ43
PRKY	0.371965	TMSB4Y
FLG.AS1	0.371889	FLG2
NCAPG	0.37174	NUF2
HBB	0.371684	SLC4A1
ZNF471	0.371617	ZNF667
TRAJ20	0.371524	TRAJ21
AURKB	0.371184	CDCA8
RNU6.1	0.371063	RNU6.33P
FAM215B	0.370815	LRRC37A2
CDKN2A	0.370761	UBA52P6
CENPE	0.370659	CENPF
PCDHGA12	0.370437	PCDHGA7
EEF1A1P38	0.370305	EEF1A1P9
TRAJ12	0.370138	TRAJ9
TRAJ30	0.370118	TRAJ31
TRBV6.8	0.370038	TRBV7.5
TRAJ31	0.370031	TRAJ35
TRAJ38	0.370031	TRAJ41
DUX4L50	0.369949	LINC01410
IGHV3.16	0.369668	SLC20A1P2
RNU6ATAC	0.369547	SNORA54
TRAJ25	0.369545	TRAJ28
CCDC200	0.369447	TMEM106A
EEF1A1P10	0.369344	EEF1A1P12
LDHAP2	0.369334	LYST
CKAP2L	0.369053	HJURP
ZNF710	0.368855	ZNF710.AS1
RNVU1.6	0.368686	TMEM107
ALAS2	0.368647	HBM
SNORA20	0.368247	SNORA46
TRAJ24	0.368214	TRAJ26
TRAJ44	0.368131	TRAJ45
SNORA71D	0.367947	SNORA80B
TRAJ34	0.367941	TRAJ39
MTND4P12	0.367837	MTND5P11
MIR646	0.367663	MIR646HG
DDX3Y	0.367594	KDM5D
DPY19L1P2	0.367552	LINC00997
TPTEP1	0.36744	VWFP1
RPL12P29	0.367349	TNPO1P1
DLG5	0.367238	IMPDH1P5
SNORA53	0.367176	SNORA74B
GAPDHP1	0.367056	GAPDHP63
ANKS6	0.366819	GALNT12
CDCA3	0.366775	HJURP
TRAJ37	0.366535	TRAJ39
MIR621	0.366222	SLC25A15
ASPN	0.366066	OMD
MTATP6P1	0.366051	MTCO2P12
PCDHB11	0.365959	PCDHB12
BIRC5	0.365912	HJURP
TRAJ23	0.365891	TRAJ24
TRAJ29	0.365679	TRAJ31
STXBP5	0.365666	STXBP5.AS1
DDX3Y	0.365585	UTY
RN7SL480P	0.364999	RN7SL769P
LINC01303	0.364955	PRKCH
SNORA37	0.364837	SNORA38B
SCARNA1	0.364789	SNORA74B
TRAJ19	0.364692	TRAJ23
PERM1	0.364375	PLEKHN1
TRAJ12	0.364366	TRAJ5
HOXB2	0.364114	HOXB4
HBA2	0.364006	SLC4A1
SNORA12	0.363899	SNORA79B
RNU1.27P	0.363831	RNU1.28P
SNORA23	0.363819	SNORA53
TRAJ34	0.363414	TRAJ40
MTND4P23	0.363386	MTND5P25
HOXA6	0.363335	HOXA7
LINC00861	0.363317	SOD1P3
ALAS2	0.3633	CA1
IGHG1	0.363263	IGKV1.5
IGKV1.5	0.363241	IGKV4.1
RN7SL672P	0.363237	RN7SL736P
HSPA8P3	0.363165	PDSS1
C3orf52	0.363081	TBILA
ZBED3	0.362843	ZBED3.AS1
TRAV16	0.362813	TRAV17
HMGCS1	0.362704	SQLE
ACTR8	0.362659	IL17RB
TRAJ43	0.362604	TRAJ44
SNORA37	0.362353	SNORD94
IGKC	0.362237	IGLC2
EEF1A1P11	0.362131	EEF1A1P7
RPL7P23	0.362035	RPL7P26
SNORA2C	0.362034	SNORA68B
TRAJ10	0.361609	TRAJ11
CCDC78	0.361262	METRN
TRAJ12	0.361177	TRAJ13
SCARNA5	0.361129	SCARNA6
SNORA71D	0.361099	SNORA7B
KDM5D	0.36095	ZFY
ANKRD18CP	0.360935	SUGT1P4.STRA6LP
BIRC5	0.360831	KIF18B
TRAJ18	0.360118	TRAJ21
MYT1L	0.360056	PXDN
SNORA54	0.359937	SNORA68B
TRDC	0.359919	TRDJ2
TRBV16	0.359865	TRBV17
RPL4P4	0.359795	RPL4P5
EEF1A1P10	0.359641	EEF1A1P13
TRBV5.7	0.35952	TRBV7.5
ERV3.1	0.359319	ZNF117
DDX3Y	0.359294	TXLNGY
CCDC141	0.359274	TTN
MTRNR2L1	0.359218	MTRNR2L8
BANK1	0.359174	FCRL2
KIF2C	0.359101	NUSAP1
GPR87	0.359096	SETP11
CCDC122	0.359074	LACC1
NMNAT1P1	0.359052	TSHR
PCDHGA8	0.359047	PCDHGB7
RPS13P2	0.359018	RPS15AP38
AKR1C7P	0.35899	LINC02561
IGHV3.35	0.358755	IGHV4.34
MIR646HG	0.358667	MTCO2P1
KBTBD11	0.358592	KBTBD11.OT1
PCDHB10	0.358464	PCDHB12
EPHX1	0.358403	TMEM63A
IGHG1	0.358216	IGLV3.21
SNORA20	0.357763	SNORA49
RN7SKP180	0.357712	RN7SKP71
CYP2R1	0.357634	PDE3B
SNORA37	0.357476	SNORA54
FOCAD	0.357411	MIR491
PRKY	0.357238	RPS4Y1
TRAJ35	0.357157	TRAJ39
SNORA20	0.357084	SNORD94
TRAJ41	0.357069	TRAJ43
RNU11	0.356928	RNU5E.1
PCDHGA10	0.35668	PCDHGA7
TRAJ31	0.356625	TRAJ36
SCARNA1	0.356612	SNORA53
PTCH2	0.356574	RNU5E.4P
TRAJ12	0.356143	TRAJ16
TRAJ40	0.356143	TRAJ43
RPS4Y1	0.35614	ZFY
ARNTL	0.356045	RN7SKP151
TRAV30	0.355858	TRAV31
EIF1AY	0.355823	TXLNGY
TRAJ12	0.355234	TRAJ7
IGHV3.30.2	0.355149	IGHV4.31
PCDHGA7	0.355052	PCDHGB8P
RN7SKP9	0.35451	RN7SKP90
DDX55P1	0.354467	LINC01252
TMSB4Y	0.35446	UTY
FAM215B	0.35411	LRRC37A3
AHSP	0.353876	HBA2
TRAJ4	0.353809	TRAJ5
BMP8A	0.35378	PPIEL
CDCA8	0.353681	TROAP
TRAJ21	0.353576	TRAJ22
IGHG2	0.353468	IGKV3.20
MTND1P9	0.353412	MTRNR2L3
GPR171	0.353248	SETP11
BIRC5	0.353152	TROAP
EEF1A1P13	0.353126	EEF1A1P4
ZNF471	0.353049	ZNF667.AS1
ATP5PBP1	0.353019	RN7SL413P
AURKB	0.352957	KIF20A
SNORA38	0.352914	SNORD94
IGKV3.11	0.352854	IGKV3.20
RN7SL752P	0.352809	RN7SL767P
RPL7AP30	0.352634	RPL7AP6
SMAD1	0.352388	SMAD1.AS2
CD74	0.352189	HLA.DPB1
TRAJ13	0.352174	TRAJ9
LRP4	0.352145	LRP4.AS1
TRAJ42	0.352128	TRAJ44
DAPK1	0.3521	DAPK1.IT1
IGSF22	0.352039	TMEM86A
CA1	0.351861	TRIM10
TRAJ6	0.351844	TRAJ7
TRAJ10	0.351812	TRAJ13
RPSAP12	0.351783	RPSAP15
RPS3AP26	0.351752	RPS3AP47
GPR171	0.35162	P2RY12
NKILA	0.35122	PMEPA1
TRAJ36	0.351176	TRAJ39
TRAJ34	0.351095	TRAJ38
PCDHGA6	0.351046	PCDHGB9P
SPATA31C1	0.350991	SPATA31E1
USP9Y	0.350846	ZFY
KDM5D	0.350778	TMSB4Y
RPL10A	0.350749	RPL12
HOXA5	0.350708	HOXA6
RN7SL273P	0.350706	RN7SL672P
TXLNGY	0.350683	ZFY
CD74	0.350655	HLA.DRB1
RPL7P23	0.350483	RPL7P9
PRKY	0.350406	ZFY
EEF1A1P13	0.350297	EEF1A1P16
MIR3609	0.350163	SNORA12
IGHA1	0.350157	IGLV3.21
LY6G6C	0.35005	MPIG6B
RPS10P3	0.34996	RPS15AP38
ELANE	0.349955	MPO
LINC00899	0.349468	PRR34
S100A12	0.349452	S100A9
HLA.DPB1	0.349438	HLA.DRB1
HLA.B	0.349269	NLRC5
TRBV6.7	0.349158	TRBV6.8
ESCO2	0.349111	SPC25
ADORA2A	0.348997	ADORA2A.AS1
EEF1A1P13	0.348958	EEF1A1P14
FLG	0.348872	FLG2
CDRT4	0.348694	PPIAP53
PCDHGA11	0.348615	PCDHGB5
SNORA20	0.348454	SNORA7B
TRAJ11	0.348343	TRAJ5
RN7SKP180	0.348317	RN7SKP9
RASA3	0.348226	RASA3.IT1
TRAJ20	0.348062	TRAJ22
HBA1	0.348042	HBM
LMBR1	0.348025	RNF32
SNORA68B	0.34802	SNORA7B
ASPM	0.347999	CENPF
SNORA54	0.347361	SNORA79B
RNU6ATAC	0.347246	SNORA2C
ESPL1	0.347244	HJURP
TRAJ13	0.346745	TRAJ6
HAAO	0.34674	OXER1
RPL7P1	0.346569	RPL7P23
RN7SKP71	0.346546	RN7SKP90
EIF4BP6	0.346482	EIF4BP7
KANSL1.AS1	0.346427	MAPK8IP1P2
IGHV3.30	0.346332	IGHV4.31
CHKB.CPT1B	0.345962	CPT1B
PCDHGA7	0.345922	PCDHGB7
LCN2	0.345799	MMP8
CNR2	0.345686	FUCA1
BIRC5	0.345556	IQGAP3
PCDHGC3	0.345438	PCDHGC5
RDH10	0.345431	RDH10.AS1
LINC02035	0.34539	SLC49A4
RNU4ATAC	0.345371	WDR74
RPS23P8	0.345366	RPS3AP47
MUC20.OT1	0.34519	SDHAP1
DMGDH	0.345116	JMY
C9orf131	0.344984	RN7SL338P
HMGN2	0.344972	HMGN2P5
MTND2P28	0.344461	MTND4P12
LRRC37A2	0.344455	LRRC37A3
TRAJ38	0.344414	TRAJ43
TRAJ24	0.344276	TRAJ29
TRDJ3	0.34427	TRDV3
CCNF	0.344121	PLK1
ANGPTL2	0.344088	RALGPS1
TRAJ46	0.343967	TRAJ51
TRBV7.5	0.343736	TRBV7.6
GNRHR	0.343719	TMPRSS11D
BHLHB9P1	0.343537	TSHR
TRAJ11	0.343484	TRAJ6
TRAJ33	0.343224	TRAJ37
GAL3ST2	0.34321	NEU4
FIRRE	0.343205	MCRIP2P1
HBM	0.343204	SLC4A1
EEF1A1P13	0.342883	EEF1A1P38
AURKB	0.342789	KIFC1
HBA2	0.342725	HBD
TRAJ35	0.342632	TRAJ38
NPM1P24	0.342595	NPM1P27
EEF1A1P6	0.342404	EEF1A1P9
AHSP	0.341947	RHAG
SNHG12	0.341911	SNORD99
SNORA63D	0.341513	SNORA84
TRAJ4	0.341513	TRAJ7
GVINP2	0.341489	ZNF215
ASPM	0.341479	NCAPG
PIGCP1	0.341367	TCP11L1
TRAJ44	0.341233	TRAJ48
RPL7AP30	0.341199	RPS15AP38
TRBV18	0.341199	TRBV19
C1orf226	0.341173	NOS1AP
PDCL3P5	0.340951	PLEKHG1
PCDHGB4	0.340912	PCDHGB9P
KCNK17	0.340834	KIF6
MIR6077	0.340571	RNVU1.3
TRAJ25	0.339926	TRAJ27
TRAJ5	0.339884	TRAJ7
KCNQ5	0.339833	KCNQ5.AS1
RPS15AP30	0.339722	TCF7L2
TRAJ27	0.339639	TRAJ28
SELENBP1	0.339552	SLC4A1
GAPDHP63	0.339462	GAPDHP65
RNU11	0.339386	RNU2.63P
DAAM2	0.339211	MOCS1
MTCO2P12	0.339125	MTND2P28
A2M.AS1	0.339087	PZP
RPS3AP26	0.339058	RPS3AP5
SNORA20	0.339032	SNORA79B
PCDHGB4	0.33895	PCDHGB7
RN7SL273P	0.338938	RN7SL736P
TRAV18	0.338938	TRAV19
TRBV7.3	0.338846	TRBV8.2
SNORA71A	0.338799	SNORA84
IGHV1.12	0.338775	IGHV3.13
BAALC.AS1	0.338668	FZD6
SNORA22	0.338664	SNORA22C
LINC00294	0.338605	PIGCP1
TRAJ33	0.338143	TRAJ38
S100A12	0.337945	S100A8
SNORA53	0.337827	SNORD17
GAS5	0.337748	ZFAS1
TRAJ13	0.33753	TRAJ16
LINC00294	0.337423	TCP11L1
DPCD	0.337368	POLL
SNORA23	0.337226	SNORA74A
PCDHB12	0.336942	PCDHB13
PCDHGB4	0.336782	PCDHGB8P
TRAJ43	0.336752	TRAJ45
TRAJ13	0.336746	TRAJ5
TRAJ3	0.336651	TRAJ6
RPL18AP3	0.336633	RPLP0P6
TRAJ42	0.336625	TRAJ45
KIF23	0.336589	NCAPG
AURKB	0.33655	KIF18B
RPL7P23	0.336443	RPL7P47
KIF15	0.33642	NCAPG
TRAJ14	0.336272	TRAJ16
SNORD116.15	0.336216	SNORD116.16
TRAJ13	0.336197	TRAJ7
SNORA80A	0.336165	SNORA80B
TRAJ26	0.336155	TRAJ28
GVINP2	0.336025	NLRP14
NOSTRIN	0.335954	SPC25
SNORA54	0.335874	SNORA71A
PCDHB12	0.335834	PCDHB9
TRAJ35	0.335704	TRAJ40
SCARNA1	0.335652	SNORA74A
CDCA8	0.335238	UBE2C
TRAJ48	0.335231	TRAJ50
ACSM1	0.335155	ACSM3
TRAJ37	0.335154	TRAJ42
SNORA46	0.334976	SNORA7B
ZNF433	0.334946	ZNF433.AS1
IGHV1.14	0.334929	SLC20A1P2
IGHG1	0.334848	IGKV3.11
RNASE2	0.334785	RNASE3
ETV5	0.334754	ETV5.AS1
KIF18B	0.334692	TROAP
FCGR2C	0.334635	HSPA7
GNRH1	0.334486	KCTD9
RN7SL408P	0.334466	RN7SL769P
PCDHGA10	0.334383	PCDHGB4
TRBV6.8	0.334368	TRBV7.7
PCDHGA5	0.33431	PCDHGB9P
RNU6.36P	0.334284	RNU6.9
TRAJ26	0.334229	TRAJ27
MTRNR2L10	0.333801	MTRNR2L12
TRAJ1	0.333749	TRAJ3
IGKC	0.333725	IGLV3.21
AZU1	0.333564	ELANE
RMRP	0.333557	SNORA71D
BANK1	0.333528	MS4A1
NOC3L	0.333364	PLCE1
GAPDHP1	0.333316	GAPDHP65
TRAJ7	0.333105	TRAJ9
C11orf21	0.332995	TSPAN32
ESPL1	0.332978	GTSE1
PCDHB10	0.332966	PCDHB11
TRAJ30	0.332885	TRAJ34
MAN1A1	0.332722	RNU6.194P
RAG1	0.332676	RAG2
TRAJ5	0.332649	TRAJ9
ESPL1	0.3325	IQGAP3
DACH1	0.33248	RPL35AP31
P2RY13	0.332475	P2RY14
SNORA49	0.332301	SNORA71D
TRAJ10	0.332147	TRAJ16
MIR3609	0.332134	SNORA79B
ITPRIP	0.331991	ITPRIP.AS1
PCDHGA10	0.33195	PCDHGB2
ALAS2	0.331696	TRIM10
EEF1A1P13	0.331687	EEF1A1P5
TRAJ10	0.331675	TRAJ14
TRAJ30	0.33164	TRAJ36
PILRB	0.331619	STAG3L5P.PVRIG2P.PILRB
LINC.PINT	0.331559	RNU6.1010P
BACH2	0.331472	RN7SKP110
LINC00452	0.331444	LINC00565
RPL23P8	0.331444	RPS7P10
PCDHGA12	0.331376	PCDHGB2
PCDHGA12	0.331365	PCDHGA5
BMPR1A	0.331328	MMRN2
TRAJ31	0.331205	TRAJ37
ST8SIA6	0.331168	ST8SIA6.AS1
U2AF1	0.330972	U2AF1L5
AURKB	0.330927	BIRC5
EEF1A1P7	0.330845	EEF1A1P9
RPS2P46	0.330817	RPS2P55
ASS1P1	0.330703	RN7SL334P
EIF1AY	0.330577	USP9Y
HBA1	0.330444	SELENBP1
ZNF577	0.330355	ZNF649
BIRC5	0.330262	CCNB2
TRBV5.7	0.330167	TRBV7.7
ITFG2	0.330106	NRIP2
RNU2.63P	0.330094	TMEM107
KIF15	0.330079	NUSAP1
ABCA10	0.330004	SNRPGP4
SNORA80A	0.329836	SNORD94
EEF1A1P4	0.329579	EEF1A1P9
HMGCS1	0.329561	MSMO1
BCR	0.329361	FBXW4P1
TRAJ28	0.329358	TRAJ29
RPS7P10	0.32934	RPS7P11
TRAJ11	0.329262	TRAJ9
RPL29	0.3292	RPL35A
FCMR	0.329176	IL24
TRBV5.7	0.329155	TRBV6.7
RMRP	0.329121	SNORA54
HJURP	0.329094	KIF2C
FAR1	0.329091	FAR1.IT1
ASPM	0.329039	NUF2
BTG3	0.32902	BTG3.AS1
HOXA.AS2	0.328843	HOXA6
ASPM	0.328787	CENPE
PGAM1P5	0.328695	USP44
OPALIN	0.328669	TLL2
CDKN2A	0.328587	CDKN2B.AS1
PCDHGA11	0.328536	PCDHGA8
KIF11	0.328497	KIF15
TRAJ13	0.328411	TRAJ14
CLIC4	0.328188	RNU6.1208P
SNORA74A	0.328112	SNORA74D
MYOT	0.328059	NPY6R
RNU6.1	0.328055	RNU6.6P
HOXB.AS1	0.327986	HOXB4
RN7SL493P	0.327966	RN7SL736P
CCNB2	0.327965	CDCA8
CCNB2	0.327879	UBE2C
PCDHGA10	0.327877	PCDHGA6
TRAJ21	0.327769	TRAJ23
IGKV3.15	0.327729	IGKV3.20
CDCA8	0.327669	KIFC1
HJURP	0.327602	NUSAP1
SNORA2C	0.327551	SNORA80B
ADAMTSL4.AS1	0.327422	RN7SL600P
RNU5E.4P	0.32725	WDR74
CDCA8	0.327129	KIF2C
EIF1AY	0.327123	KDM5D
ABCA9	0.327086	ABCA9.AS1
DRAXIN	0.327039	MAD2L2
HJURP	0.326933	TROAP
SNORA38	0.326897	SNORA7B
CNN2P6	0.326811	GADL1
BIRC5	0.326787	ESPL1
RNU4.1	0.326743	SNORA23
TRAJ10	0.326715	TRAJ5
TRAJ22	0.326693	TRAJ26
ZNF432	0.32666	ZNF841
CDY4P	0.326534	USP9Y
PCDHGC3	0.326463	PCDHGC4
GAL3ST4	0.326369	GPC2
CA1	0.326297	RHAG
RPL10P15	0.326095	RPL10P9
CA1	0.326058	HBM
PTCH2	0.32604	WDR74
ASMTL.AS1	0.325956	LINC00106
PCDHB12	0.325913	PCDHB14
TMPRSS11A	0.325912	TMPRSS11D
SCARNA12	0.325877	SCARNA6
LILRA6	0.325833	LILRB3
RPL23AP42	0.325747	RPL39P3
DHRS4	0.325695	DHRS4L2
BIRC5	0.325569	UBE2C
CFAP44	0.325394	SPICE1
HOXA.AS2	0.325285	HOXA3
PCDHGA12	0.325045	PCDHGB4
SNORA7B	0.324926	SNORA84
CA1	0.324732	HBA1
SCN1A.AS1	0.324603	SCN9A
TRAJ31	0.324528	TRAJ34
IGKV1.5	0.32449	IGKV3.11
TRAJ44	0.324331	TRAJ46
RN7SKP118	0.324279	RN7SKP71
SNORA71A	0.324172	SNORA7B
EEF1A1P12	0.323887	EEF1A1P16
TRAJ14	0.323813	TRAJ7
RPL13AP5	0.323764	RPL18AP3
RNU5E.4P	0.323501	TMEM107
IGKV3.20	0.323302	IGLV1.47
GAS6	0.323237	GAS6.AS1
STRADB	0.323201	TRAK2
ZNF569	0.323118	ZNF570
PTCH2	0.323084	RNU2.63P
GCNT1P3	0.323081	IL1RAP
COL19A1	0.323079	FCRL1
TRBV19	0.322927	TRBV20.1
DNTT	0.322859	OPALIN
SNORA74B	0.32285	SNORD17
RN7SKP203	0.322777	RN7SKP255
SRGAP3.AS2	0.322743	SRGAP3.AS3
TRAJ37	0.322596	TRAJ41
CKLF.CMTM1	0.322574	CMTM1
TRBV7.5	0.322542	TRBV7.7
RN7SL128P	0.322526	RN7SL752P
RN7SL14P	0.322516	RN7SL480P
SNORA2C	0.322445	SNORA80A
IGKV3.20	0.322432	IGLV2.23
SNORA37	0.322432	SNORA71D
FAR1.IT1	0.3224	RPL39P26
ST7	0.322349	ST7.AS2
RPL5P3	0.322291	RPL5P34
TRDC	0.322285	TRDV3
TFAP2A	0.322259	TFAP2A.AS1
FOS	0.322106	FOSB
FTH1P2	0.322061	FTH1P20
RTL6	0.322004	SHISAL1
PCDHGA6	0.321996	PCDHGB8P
TRAJ29	0.321968	TRAJ34
MTATP6P1	0.321938	MTCO3P12
TRAJ28	0.321716	TRAJ31
RPS10P3	0.321631	RPS23P8
PCDHGA5	0.321576	PCDHGB8P
SNORA80B	0.321535	SNORD94
TRAJ22	0.321333	TRAJ23
TRAJ22	0.321331	TRAJ24
GTSE1	0.321286	KIF18B
CD74	0.321227	HLA.DPA1
E2F8	0.321216	PKMYT1
TRAJ42	0.321187	TRAJ48
FAM166A	0.320933	RAB26
NCF1	0.320787	NCF1C
TRAJ39	0.320786	TRAJ44
HMGCR	0.320743	IDI1
SCARNA22	0.32066	SNORA37
E2F8	0.320559	ESPL1
RPL26	0.320479	RPL38
KIF11	0.320389	NCAPG
TRAJ12	0.320348	TRAJ3
MVB12B	0.320328	NRON
ERI2	0.320262	REXO5
PCDHGA10	0.32024	PCDHGB3
IGHG2	0.320129	IGKC
NCAPG	0.319993	SPC25
RPL10P15	0.31982	RPL10P6
ANK1	0.319728	SPTB
PCDHGB2	0.319685	PCDHGB8P
BHLHB9	0.319671	GPRASP2
CDCA3	0.319666	TROAP
RAET1K	0.31939	ULBP1
EEF1A1P10	0.319376	EEF1A1P7
RPS27AP16	0.319319	RPS3AP5
CA2	0.319297	TRIM10
TRAJ10	0.319266	TRAJ4
CD22	0.319119	FCRL1
PCDHGA12	0.319114	PCDHGA6
RPL13AP20	0.318974	RPS15AP38
RPS27AP16	0.31894	RPS3AP47
CARD16	0.318937	CASP1
TRAJ30	0.318893	TRAJ33
TCF4	0.318878	TCF4.AS1
CENPA	0.318799	PLK1
SLC16A1	0.318788	SLC16A1.AS1
TRAJ29	0.318728	TRAJ36
MTRNR2L12	0.31867	MTRNR2L9
TRAJ20	0.318466	TRAJ23
TRAJ30	0.318329	TRAJ35
TRBV5.6	0.318239	TRBV5.7
IGHA1	0.318158	IGKV1.5
TRAJ3	0.318117	TRAJ5
TRAJ29	0.318065	TRAJ30
CHI3L2	0.317979	CHIAP1
SARM1	0.317839	SLC46A1
TRAJ29	0.317786	TRAJ33
TRAJ36	0.317775	TRAJ42
TRAJ24	0.317741	TRAJ28
GPR34	0.317642	GPR82
RN7SL480P	0.317559	RN7SL736P
PRKCA	0.3174	RN7SL735P
TRAJ14	0.317325	TRAJ17
SLC8A1	0.317287	SLC8A1.AS1
TMEM179B	0.317239	TMEM223
C19orf81	0.317063	SHANK1
PCDHGB3	0.316978	PCDHGB9P
RNU5D.1	0.31694	RNU5E.4P
IGHV3.37	0.316885	IGHV4.34
SNORA38	0.316782	SNORA71D
DDI1	0.316748	PDGFD
CACNA1C	0.316708	CACNA1C.AS2
CYP4F3	0.316695	LCN2
CYP2T1P	0.316658	EGLN2
CD44	0.316562	CD44.AS1
RPS23P8	0.316439	RPS27AP16
TRAJ11	0.316408	TRAJ14
XCL1	0.316269	XCL2
PCCA	0.316239	PCCA.AS1
TRAJ14	0.316205	TRAJ6
TRAJ14	0.316123	TRAJ5
RNU4.2	0.316118	SNORA23
CDCA5	0.316076	PKMYT1
DDX3Y	0.316076	RPS4Y1
TRBV5.5	0.315998	TRBV6.7
RN7SL5P	0.315925	RN7SL767P
RPL3P2	0.315922	RPL3P4
PLK1	0.315883	UBE2C
SNORA20	0.315673	SNORA71D
CACNA1C	0.315639	CACNA1C.AS1
ESCO2	0.315534	NCAPG
RN7SL736P	0.315528	RN7SL769P
RNU6.1	0.315515	RNU6.9
LINC01504	0.315401	MMACHC
SNORA38	0.31538	SNORA38B
TRAJ7	0.314958	TRAJ8
RPL10A	0.314879	RPS17
MTCO1P12	0.314702	MTCO1P40
RNU6.1	0.314627	RNU6.3P
RPL26P19	0.314613	RPS23P8
TRBV5.7	0.314444	TRBV6.8
TRAJ33	0.314386	TRAJ39
HJURP	0.314279	NCAPG
HOXA.AS2	0.314246	HOXA.AS3
IGHV3.32	0.314223	IGHV3.33
TRAJ4	0.31419	TRAJ9
TRAJ30	0.314116	TRAJ37
LINC02319	0.31409	NID2
IGHG1	0.31401	IGHG2
TRAJ20	0.313995	TRAJ26
AURKB	0.313935	NUSAP1
PCDHGA10	0.313823	PCDHGA5
TRAJ16	0.313799	TRAJ19
AHSP	0.313465	CA2
KIF2C	0.313347	KIFC1
KIF15	0.313327	KIF4A
HOXA.AS3	0.313326	HOXA5
CDCA3	0.313224	ESPL1
ASB15	0.313134	LMOD2
MIR3609	0.313009	SNORA20
ABCA12	0.312995	SNORA70I
BCAS2P2	0.312956	CDC14A
TRAJ31	0.31291	TRAJ38
SCARNA22	0.312898	SNORA2C
SNORA38B	0.312778	SNORA84
RN7SKP118	0.312765	RN7SKP8
DTX1	0.312665	RASAL1
SCARNA23	0.312626	SNORA79B
TRDJ2	0.312456	TRDV3
SCARNA23	0.312429	SNORA2C
TRAJ16	0.312419	TRAJ21
SNORA23	0.31238	SNORA79B
CEL	0.312262	GTF3C5
RNU6ATAC	0.31213	SNORD94
TRAJ48	0.312112	TRAJ56
RNU6.1	0.312106	RNU6.4P
BRIP1	0.312064	RBL1
CDCA5	0.312024	SKA1
E2F8	0.311932	NCAPG
SNHG25	0.311849	SNORD104
LRRC37A9P	0.311848	RDM1
IGHA1	0.311835	IGKV3.20
SNORA38	0.311834	SNORA71A
IGHV1.24	0.311821	LINC00226
DENND5B	0.311771	DENND5B.AS1
GPR171	0.311706	MED12L
TMSB4Y	0.311643	TXLNGY
RN7SKP8	0.311614	RN7SKP9
TRAJ35	0.311587	TRAJ41
TRAJ22	0.311505	TRAJ28
PSMB8	0.311415	TAP1
RMRP	0.31136	SNORA2C
HNRNPA1P48	0.311163	HNRNPA1P7
SNORD100	0.311043	SNORD101
TRAJ26	0.310882	TRAJ33
TNK2	0.310856	TNK2.AS1
NEURL1	0.310689	SH3PXD2A
IGHG1	0.310676	IGLV2.14
PCDHB11	0.310641	PCDHB9
FCRL1	0.310619	MS4A1
SNORA74A	0.310345	SNORA74B
CKAP2L	0.310327	KIF23
TRAJ26	0.310284	TRAJ29
HBD	0.310267	TRIM10
SNORA7B	0.310183	SNORD15B
DCUN1D4	0.310182	DUTP7
RPL7P23	0.310136	RPL7P6
ALAS2	0.310124	GYPA
NBPF10	0.310074	NOTCH2NLA
RHAG	0.310026	TRIM10
MTATP6P1	0.309884	MTND4P12
IGKC	0.309718	IGLV2.14
BIRC5	0.309586	KIFC1
APEX1	0.30958	RPS16
MED25	0.309508	PTOV1.AS1
IGKV1.5	0.309313	IGLV3.21
FAM215B	0.30929	LRRC37A
FAM90A1	0.309067	LINC02449
PRR11	0.309057	TPX2
IGHV3.36	0.309017	IGHV4.34
PDE1A	0.308853	PPP1R1C
CDCA3	0.308798	KIF20A
IGHV4.34	0.308764	IGHV7.34.1
BMI1	0.308593	COMMD3
CCNF	0.308591	KIF18B
CA2	0.308556	HBD
CCIN	0.30851	GLIPR2
IGSF10	0.308478	P2RY12
EIF4BP3	0.3084	EIF4BP6
RPL10A	0.308287	RPL37A
ANLN	0.308231	NCAPG
TRAJ18	0.308182	TRAJ26
TRAJ19	0.308164	TRAJ25
CDCA3	0.308141	KIFC1
AURKB	0.308094	NCAPG
FSD1L	0.308085	SLC44A1
IGHV3.33.2	0.307836	IGHV4.34
IGKC	0.307833	IGLV2.23
ESPL1	0.307757	TROAP
TRAJ34	0.307685	TRAJ41
TRBV10.3	0.307681	TRBV13
CDY4P	0.307671	KDM5D
RNU1.11P	0.30763	RNU1.27P
TRAJ23	0.307602	TRAJ28
HLA.A	0.307538	HLA.B
IGHV3.29	0.307516	IGHV4.31
RNA5SP141	0.307507	RNA5SP370
IGHV3.16	0.3075	IGHVII.15.1
SNORA37	0.307491	SNORA71A
TRDJ3	0.307405	TRDJ4
FOXD2	0.307289	FOXD2.AS1
DGKH	0.30723	MAPK6P3
TRAJ14	0.307159	TRAJ22
RPL13AP25	0.307088	RPS23P8
HOXA10.AS	0.306969	HOXA7
PTCH2	0.30692	RNVU1.6
IGKC	0.306868	IGLV1.47
CIT	0.306836	KIF4A
RMRP	0.306691	SNORA80A
RN7SL408P	0.306686	RN7SL480P
AGGF1P1	0.306674	AGGF1P2
RN7SL336P	0.306609	SRSF12
SNORA71C	0.306517	SNORA71D
EEF1A1P19	0.30632	EEF1A1P7
A2M	0.306204	LINC00612
MFSD6L	0.306124	PIK3R6
MCTP1	0.306028	MCTP1.AS1
RPL29	0.305952	RPS15
E2F8	0.305912	ESCO2
RPS24P8	0.305876	RPS7P10
EFR3B	0.305875	POMC
HLA.DPA1	0.30587	HLA.DRB1
PCDHGA6	0.305859	PCDHGB7
EEF1A1P11	0.305816	EEF1A1P14
NTN4	0.305731	PGAM1P5
TRAJ28	0.305731	TRAJ33
BPI	0.305638	CEACAM8
RPS27AP16	0.305532	RPS3AP26
ID1	0.305486	ID3
RN7SL493P	0.305431	RN7SL769P
LRRC37A	0.305399	LRRC37A3
TRAJ4	0.30538	TRAJ8
IGSF10	0.305356	MED12L
TRAJ10	0.305332	TRAJ19
YBX1P1	0.305302	YBX1P10
CA1	0.305234	HBB
EEF1A1P5	0.305214	EEF1A1P6
TRBV7.3	0.305008	TRBV8.1
HOXA3	0.304865	HOXA5
HMGA2	0.304779	HMGA2.AS1
HLA.DMA	0.30468	HLA.DMB
SNORA49	0.304502	SNORA71A
GRK3	0.304477	YES1P1
TRAJ33	0.304434	TRAJ40
CLEC11A	0.304428	SHANK1
TRBV5.4	0.304319	TRBV6.6
CDCA3	0.304285	CDCA8
WT1	0.304283	WT1.AS
EEF1A1P19	0.30426	EEF1A1P4
JAM3	0.304259	PTP4A2P2
SPTB	0.304207	TRIM10
NCF1	0.303999	NCF1B
AGAP12P	0.303973	BMS1P7
ESPL1	0.303908	NCAPG
HBD	0.30378	RHAG
TRAJ24	0.303731	TRAJ31
PLK4	0.303631	POLQ
ACTA2	0.303603	ACTA2.AS1
EEF1A1P10	0.303535	EEF1A1P19
KIAA0408	0.3034	SOGA3
HNRNPCP7	0.303312	ZNF680
PILRB	0.303279	STAG3L5P
SNORA49	0.303275	SNORA68B
OR2W3	0.30324	TRIM58
RPL10A	0.3032	RPL8
DDX3Y	0.303159	ZFY
RPL29	0.302926	RPS10
TRAJ16	0.302902	TRAJ7
IGKV3.11	0.302761	IGKV4.1
AURKB	0.302738	NUF2
RNU4.1	0.302545	SNORA12
TAS2R46	0.302413	TAS2R63P
ASPM	0.302395	KIF14
TRBV5.5	0.302254	TRBV7.7
ANLN	0.302198	FBXO5
EEF1A1P12	0.302193	EEF1A1P14
RNY3	0.302183	RNY3P1
TRAJ17	0.302146	TRAJ4
KRT73	0.302135	KRT73.AS1
BMPR1B	0.302061	UNC5C
KIF20A	0.301954	KIF23
CDCA8	0.30191	ESPL1
TRAJ12	0.301728	TRAJ14
MED12L	0.301682	P2RY13
SNORA74A	0.30152	SNORD17
TRAJ13	0.30147	TRAJ20
MPO	0.301322	PRTN3
RNVU1.3	0.301301	RNVU1.4
PCDHGB2	0.301292	PCDHGB7
HLA.DQA2	0.301246	HLA.DRB6
IFI44L	0.301199	OAS1
APOBEC4	0.301176	RGL1
C10orf55	0.301052	PLAU
KIRREL1	0.301049	KIRREL1.IT1
SNORA38	0.301005	SNORA46
TTTY14	0.300949	ZNF839P1
GPR87	0.300934	P2RY13
CDCA3	0.300917	KIF2C
SNORA37	0.300851	SNORA84
IGKV3.20	0.30077	IGLV2.14
MIR3609	0.300735	SNORA2C
PCDHGA11	0.300733	PCDHGA7
ALAS2	0.30065	TMCC2
RPL10A	0.300514	RPL32
GAPDHP2	0.300365	TASP1
SNORA23	0.30028	SNORD17
HMGCS1	0.300247	IDI1
FCN1	0.30024	SERPINA1
TRBV14	0.300151	TRBV15
CPSF1P1	0.299919	SLC5A4.AS1
TRAJ36	0.299909	TRAJ41
RPL10A	0.2999	RPL21
CDCA8	0.29987	PLK1
IGKV3.20	0.299835	IGLL5
PKMYT1	0.299712	WDR62
RPL38	0.299627	RPS10
KIFC1	0.299576	NCAPH
IGLC2	0.299564	IGLV3.21
TRAJ13	0.299508	TRAJ17
RPL12	0.299501	RPS17
CA2	0.299495	GYPA
RNU5E.1	0.299465	RNU5E.4P
ARHGEF10	0.299362	KBTBD11
CENPF	0.299325	TOP2A
CD96	0.299317	ZBED2
IGHV1.17	0.299259	IGHV1.18
IGKC	0.299248	IGKV3.15
TRGV6	0.29916	TRGV7
RN7SL342P	0.299125	RN7SL769P
CCNA2	0.298937	KIF20A
EEF1A1P12	0.298935	EEF1A1P5
RN7SKP180	0.29886	RN7SKP90
EEF1A1P19	0.298858	EEF1A1P38
TRAJ31	0.298858	TRAJ40
SNORA20	0.298759	SNORA37
IGHA1	0.298712	IGKV4.1
PVT1	0.298683	RNU4.25P
ZNF350	0.298572	ZNF350.AS1
GYPA	0.298559	GYPB
IGLV2.23	0.298544	IGLV3.21
FRAT1	0.298466	FRAT2
FADS1	0.298463	FADS2
RN7SL273P	0.298426	RN7SL480P
RN7SL14P	0.298415	RN7SL736P
RPL4P5	0.298406	RPS13P2
CDCA8	0.298293	KIF18B
IGHV5.78	0.298217	MIR5195
MTCO1P40	0.298175	MTCO2P12
PCDHGA12	0.298173	PCDHGB3
RPL7AP6	0.298067	RPS15AP38
C4orf19	0.29804	RELL1
SNORA38B	0.297977	SNORA46
ABCA10	0.297863	ABCA6
DDX3Y	0.297851	PRKY
TRAJ3	0.297742	TRAJ4
CCNB2	0.297686	TROAP
TRGV3	0.297605	TRGV4
EEF1A1P11	0.29753	EEF1A1P4
TRAJ29	0.297482	TRAJ35
TRDC	0.297399	TRDJ4
RPL13AP5	0.297376	RPLP0P6
RN7SL473P	0.297366	RN7SL600P
KRT72	0.297365	KRT73.AS1
TRAJ17	0.297339	TRAJ7
RNU6.42P	0.297268	RNU6.9
SNORA38	0.297245	SNORA79B
ESPL1	0.29713	NUSAP1
RN7SL480P	0.297091	RN7SL672P
HOXA.AS2	0.297007	HOXA2
TRAJ23	0.297003	TRAJ25
EEF1A1P14	0.296983	EEF1A1P6
TRAJ16	0.296914	TRAJ22
HBB	0.296834	HBM
GATD3A	0.29681	PWP2
KIF15	0.296764	NUF2
CYP4F3	0.296723	LTF
TRAJ30	0.296712	TRAJ38
TRAJ10	0.296541	TRAJ22
TRAJ26	0.296511	TRAJ31
GYPA	0.296421	HBM
RPL7P26	0.296267	RPS3AP5
RPL13AP20	0.296106	RPL13AP25
GRK5	0.296102	RN7SL749P
RBM14.RBM4	0.29605	RBM4
RPL13AP25	0.295774	RPS3AP26
RNU2.36P	0.295754	SNORA2C
TRAJ21	0.295735	TRAJ26
CA2	0.295584	RHAG
RPL36	0.295552	RPS15
ZNF568	0.295465	ZNF829
RN7SL296P	0.295414	RN7SL480P
EEF1A1P12	0.295368	EEF1A1P38
RNU12.2P	0.295332	SCARNA1
RPS15	0.295325	RPS5
PCDHGB3	0.295324	PCDHGB8P
NCAPG	0.295187	NUSAP1
SNORA49	0.295065	SNORD94
TAS2R19	0.294996	TAS2R31
GUCY1A1	0.294977	GUCY1B1
AZU1	0.294952	MPO
TRBV5.5	0.294912	TRBV6.6
CDCA3	0.294895	KIF23
TRAJ21	0.294894	TRAJ25
TRAJ24	0.294888	TRAJ25
GTSE1	0.294848	IQGAP3
HBM	0.294846	SELENBP1
TRAJ24	0.294822	TRAJ33
TMEM107	0.294804	WDR74
TRBV21.1	0.294757	TRBV23.1
TRAJ34	0.294736	TRAJ42
PCDHGB9P	0.294715	PCDHGC4
RPL26P19	0.294626	RPS10P3
HOTAIRM1	0.29426	HOXA2
WDR86	0.294164	WDR86.AS1
IGKV3.20	0.293998	IGLC2
IGHG1	0.293925	IGLV1.47
TRAJ11	0.293762	TRAJ4
SNORA20	0.293756	SNORA68B
TMEM26	0.293622	TMEM26.AS1
CAHM	0.293507	QKI
A2M.AS1	0.293351	LINC00612
TRAJ16	0.293159	TRAJ17
MTATP6P1	0.293144	MTND5P11
BIRC5	0.293119	GTSE1
SCARNA23	0.293079	SNORA49
TRAJ31	0.293052	TRAJ39
IGKV4.1	0.293041	IGLV3.21
ESCO2	0.292959	KIF15
SNORA71A	0.292879	SNORA80A
TRBV5.5	0.292814	TRBV5.6
RPL4P5	0.292781	RPS7P10
RPS3AP26	0.29273	RPS3AP6
CYTOR	0.292487	MIR4435.2HG
ANLN	0.292322	HJURP
RMRP	0.292221	SNORD94
AKR7A2P1	0.292153	SLC16A1
BRD4	0.292148	NCOA6
TRAJ10	0.292068	TRAJ18
ANK1	0.291976	RHAG
RPL29	0.291961	RPS5
CIT	0.29195	NUSAP1
HMGCR	0.2919	SQLE
FTH1P2	0.291878	FTH1P8
RPL41P2	0.291866	RPS15AP38
TRAJ21	0.291797	TRAJ27
RN7SL300P	0.291699	RN7SL480P
CDY4P	0.291676	DPPA2P1
HMGN2P3	0.291639	HMGN2P5
BTBD6P1	0.291601	FUCA1
CASC15	0.291427	NBAT1
ESPL1	0.291398	KIF2C
ASPM	0.291387	KIF15
RNU6.33P	0.291351	RNU6.36P
CCNA2	0.291332	KIF23
RN7SL480P	0.291318	RN7SL493P
TRAJ28	0.291248	TRAJ30
EPHA1	0.291229	EPHA1.AS1
RNU2.36P	0.291208	RNU6ATAC
EEF1A1P16	0.291108	EEF1A1P19
LINC01126	0.291058	ZFP36L2
ARSG	0.291034	WIPI1
RPL5P3	0.290901	RPS3AP44
HJURP	0.290779	KIFC1
TRAJ16	0.290765	TRAJ18
ASPM	0.290702	DLGAP5
SEMA6A	0.290667	SEMA6A.AS1
SNORA20	0.290659	SNORA84
MYADM	0.290501	PRKCG
PTMAP2	0.290477	PTMAP5
TRAJ19	0.290466	TRAJ9
TRAJ23	0.290372	TRAJ29
LINC01252	0.290307	PRB4
RPL12P12	0.290284	RPL7AP30
ALAS2	0.290249	EPB42
RPL37P18	0.290222	RPS12P16
TRAJ11	0.290184	TRAJ13
TRAV12.3	0.290128	TRAV16
ATP5PDP4	0.289885	SNORA70G
RPL26P19	0.289839	RPS15AP38
HOXA10	0.289786	HOXA7
MIRLET7BHG	0.289751	PRR34.AS1
IGKV1.5	0.289728	IGLV2.14
TMSB4Y	0.289693	USP9Y
KIF18B	0.289657	KIFC1
TRAJ18	0.289632	TRAJ23
KIF20A	0.289603	PLK1
FKBP5	0.289601	MIR5690
ADRA2B	0.289531	ASTL
EEF1A1P16	0.289275	EEF1A1P7
HOXA2	0.289257	HOXA3
EEF1A1P10	0.288787	EEF1A1P16
RPL35A	0.288714	RPS10
CREB3	0.288695	GBA2
IGLV2.14	0.288644	IGLV3.21
RPSAP3	0.288569	RPSAP54
MPO	0.288562	MS4A3
RPL30	0.288506	RPS10
FSIP2	0.288449	LINC01473
TRAJ46	0.288446	TRAJ50
RN7SL273P	0.288419	RN7SL769P
GOLGA8H	0.288391	ULK4P2
EIF1AY	0.288333	RPS4Y1
TRAJ16	0.288221	TRAJ9
TRAJ11	0.288179	TRAJ8
BUB1B	0.288084	KIF15
HOXA3	0.287895	HOXA7
IGHV3.29	0.287886	IGHV3.30
TRAJ3	0.287866	TRAJ7
AHSP	0.287864	EPB42
HJURP	0.287864	KIF18B
GRK6P1	0.287814	LINC00539
EEF1A1P6	0.287765	EEF1A1P7
CCNA2	0.287575	HJURP
RN7SL14P	0.287552	RN7SL300P
RNU5D.1	0.287483	RNU5F.1
COL19A1	0.287175	MS4A1
IGKV3.11	0.287162	IGLV3.21
HEBP1	0.287064	HTR7P1
RNU4.2	0.287003	SNORA12
CENPF	0.28699	DLGAP5
SNORA37	0.286973	SNORA38
RPLP0P6	0.286842	RPS23P8
TRAV12.3	0.286794	TRAV8.6
TRAJ19	0.286706	TRAJ24
IGKC	0.286697	IGLV1.44
CD22	0.286663	MS4A1
SNRPN	0.286655	SNURF
DIAPH2	0.286641	RPA4
GK3P	0.286573	KLHL2
RPL7P6	0.286522	RPL7P9
PCDHGA5	0.286474	PCDHGB7
ANKRD18CP	0.286468	CCDC180
LINC02649	0.286354	LINC02656
RNU6.42P	0.286261	RNU6.4P
PUM3	0.286165	RCL1
PTCH2	0.286149	RNU5D.1
RNU2.63P	0.286084	RNU4ATAC
LRP12	0.286071	NDUFA5P2
SNORA71A	0.286019	SNORA80B
GYPA	0.285904	HBB
CKLF	0.285828	CMTM1
CD44	0.285788	SLC1A2
TMEM107	0.285776	TTI2
CCDC196	0.285543	GPHN
RPS15A	0.285366	RPS17
CCDC144B	0.285244	FAM106A
ESCO2	0.285223	KIF11
TRAJ1	0.285183	TRAJ6
TRAV36DV7	0.285134	TRAV39
ITGA6	0.285053	ITGA6.AS1
TRAJ41	0.285043	TRAJ44
RPL13AP25	0.285031	RPL26P19
CMPK2	0.284949	RSAD2
TRAJ24	0.284934	TRAJ27
RPL10P16	0.284918	RPS23P8
PCDHGB3	0.284832	PCDHGB7
CYREN	0.284787	TMEM140
RNU6ATAC	0.284782	RNY1
HJURP	0.284719	PRC1
RPS7P10	0.284704	RPSAP15
TRAJ14	0.284629	TRAJ9
HLA.B	0.284617	HLA.C
ASPM	0.284611	HJURP
RN7SL151P	0.284592	RN7SL296P
KIF2C	0.284582	NUF2
TRAJ12	0.28448	TRAJ8
BIRC5	0.284426	CDCA3
RPL14P1	0.284392	RPL4P5
PF4	0.284369	PPBP
AKT3	0.28424	FABP7P1
ZNF324	0.284099	ZNF446
FOXM1	0.284097	TROAP
GRIN1	0.284067	LRRC26
HNRNPA1P10	0.284056	HNRNPA1P48
HSPA8P8	0.283936	HSPA8P9
IGLV1.47	0.283915	IGLV3.21
RPL7AP6	0.283907	RPL7AP66
TRBV6.7	0.283864	TRBV7.7
QRSL1P1	0.283848	XCL1
EEF1A1P12	0.28382	EEF1A1P4
RN7SL296P	0.28374	RN7SL493P
SNORA20	0.283631	SNORA38B
RPS20P15	0.283575	SLC4A7
SNORA20	0.283488	SNORA38
TRAJ40	0.28346	TRAJ44
CAPSL	0.283421	IL7R
TRAJ13	0.283373	TRAJ19
KRT18P29	0.283347	PPP1R1C
CCNA2	0.283141	CDCA8
TRAJ46	0.283014	TRAJ56
ASPG	0.282922	TDRD9
RPL10A	0.282724	RPL35A
RNA5SP141	0.282692	RNA5SP514
RN7SKP71	0.282627	RN7SL396P
BIRC5	0.282596	FOXM1
RPL29	0.282571	RPL37A
SNORA38B	0.282554	SNORA71A
TRBV5.5	0.282526	TRBV7.6
KIF14	0.282498	KIF23
ATP5PBP1	0.282454	WDFY2
RPL26P19	0.282436	RPS3AP6
RNU2.36P	0.282435	RNU6ATAC2P
RN7SL296P	0.282428	RN7SL665P
RNU6.36P	0.282355	RNU6.3P
BANK1	0.282339	CD22
PCDHGA11	0.282323	PCDHGB4
EIF1AY	0.282236	ZFY
TRAJ16	0.282164	TRAJ6
EEF1A1P14	0.282093	EEF1A1P7
SNORA68B	0.282061	SNORD94
FCRL2	0.282055	MS4A1
RN7SL273P	0.282016	RN7SL342P
RPS10	0.281985	RPS17
CDCA8	0.281945	IQGAP3
CDCA8	0.28194	KIF23
FSD1L	0.281896	RALGAPA1P1
TRAJ35	0.281884	TRAJ42
ATP5PDP4	0.281873	RAP1B
TRAJ17	0.281865	TRAJ18
EEF1A1P11	0.281817	EEF1A1P5
RPL6P27	0.281787	RPL7P9
TRAJ30	0.281688	TRAJ40
CDCA8	0.28165	CKAP2L
AURKB	0.281611	SPC25
PCDHGA11	0.281604	PCDHGA6
GPR171	0.28137	P2RY13
ANK1	0.281361	SLC4A1
HBB	0.281361	TRIM10
TRAJ41	0.281122	TRAJ45
RPL23AP42	0.281102	RPL7P9
RPL26	0.280998	RPS17
PCDHGA11	0.280923	PCDHGB2
HJURP	0.280799	UBE2C
CDCA5	0.280753	ESPL1
TRAJ42	0.280721	TRAJ46
RPL7P1	0.280678	RPL7P26
EPB42	0.280633	TRIM10
ACAD8	0.280621	GLB1L3
SNORD116.16	0.280601	SNORD116.24
APPL1	0.280566	ASB14
PCDHGA11	0.280561	PCDHGA5
DLGAP5	0.280543	KIF4A
GTPBP8	0.280543	NEPRO
TRAJ25	0.280508	TRAJ31
RN7SL14P	0.280474	RN7SL769P
TROAP	0.28047	UBE2C
RPL10P16	0.280446	RPL13AP25
TRBV12.5	0.280373	TRBV7.5
RNU2.63P	0.28034	RNVU1.6
TRGV10	0.280339	TRGV9
RPL23P8	0.280334	RPS15AP38
RN7SL300P	0.280321	RN7SL736P
RPL5P1	0.280319	RPL6P27
TRAJ11	0.280284	TRAJ16
RPL13AP25	0.280258	RPL13AP5
TRAJ3	0.280218	TRAJ9
IGHV1.45	0.280216	IGHV3.47
RPSAP12	0.28019	RPSAP3
IGHV3.33.2	0.280117	IGHV7.34.1
EIF1AY	0.280077	PRKY
CDY4P	0.280062	UTY
AZU1	0.280004	PRTN3
TRAJ27	0.279969	TRAJ30
RPL12	0.279958	RPS10
AURKB	0.279807	KIF23
OAS1	0.279789	OAS2
RPL35	0.279775	RPS10
TRBV5.7	0.279712	TRBV7.6
FGFR1	0.279555	LETM2
ASTN2	0.279542	TRIM32
AHSP	0.279425	MYL4
GTF2H2	0.279386	OCLNP1
DENND4C	0.279352	HAUS6
RPL10AP6	0.279296	RPL6P27
SNORA12	0.27927	SNORA49
AURKB	0.279243	TROAP
SRP72P2	0.279186	TULP4
SNORA2A	0.279142	SNORA2C
MYO1A	0.279139	TAC3
FKBP4P1	0.279127	NDST3
KIF20A	0.27906	KIFC1
PTPRG	0.279016	PTPRG.AS1
IGKC	0.279	IGLL5
PRKCZ	0.278994	PRKCZ.AS1
HOXA4	0.278943	HOXA6
GPR17	0.27888	MYO7B
RN7SKP71	0.278839	RN7SL752P
TRAJ24	0.278826	TRAJ37
AURKB	0.278784	E2F8
TAS2R20	0.278738	TAS2R50
TRAJ45	0.278737	TRAJ51
CDC6	0.278723	EXO1
EEF1A1P11	0.278694	EEF1A1P16
KIF20A	0.278682	NUSAP1
RNU2.36P	0.278676	SNORA38
TRAJ43	0.278653	TRAJ46
ESRP2	0.278577	RPS12P27
GALT	0.278555	PIGO
MPST	0.278544	TST
HBA2	0.278454	HBM
MCCD1	0.278352	RPL15P4
ODF3B	0.278275	TYMP
TRAJ33	0.278229	TRAJ41
PRR12	0.27821	SETD1B
KIFC1	0.278208	NUSAP1
EEF1A1P1	0.278124	EEF1A1P38
IGHVIII.11.1	0.277971	SLC20A1P2
MKI67	0.277958	NCAPG
ELOVL2	0.277912	SYCP2L
FAM220CP	0.277894	SUGT1P4.STRA6LP
CD1B	0.277842	CD1E
RPL26P19	0.277767	RPL7AP6
IGKV1.5	0.277713	IGKV3.15
RN7SL480P	0.27769	RN7SL665P
TRAJ22	0.277666	TRAJ27
TRAJ22	0.277512	TRAJ25
EEF1A1P10	0.277491	RPL4P5
TTC30A	0.277467	TTC30B
RPL12P12	0.27743	RPL12P4
GNLY	0.277413	KLRD1
GNLY	0.277386	GZMB
RPL10P15	0.277385	RPL10P3
HOXA.AS2	0.277383	HOXA5
TRAJ12	0.277379	TRAJ4
RPL7P9	0.277284	RPS3AP26
TRAJ12	0.277283	TRAJ22
RNU5D.1	0.277271	WDR74
CENPE	0.277237	DLGAP5
CCNB2	0.277218	TPX2
SNORA37	0.277201	SNORD89
RPL26P19	0.277077	RPL39P3
IFI44L	0.277027	IRF9
PLK1	0.277001	TROAP
CCNB2	0.276987	PLK1
TRBV7.6	0.276967	TRBV7.7
KIF2C	0.276941	NCAPH
TRAJ17	0.276817	TRAJ6
TRAJ43	0.276789	TRAJ48
RNU5D.1	0.27673	TMEM107
ESPL1	0.27669	KIF4A
RPL7P9	0.276682	RPS27AP16
RPL7P26	0.276646	RPL7P9
ANKRD37	0.276626	LRP2BP
ZNF765	0.276566	ZNF845
RN7SL14P	0.27626	RN7SL672P
SNORA20	0.276257	SNORA23
KIF4A	0.276252	RACGAP1
SNORA38B	0.276231	SNORA80A
MBD6	0.276175	SP2
HOXA.AS2	0.276148	HOXA4
RPL10A	0.276046	RPS15A
RN7SL14P	0.276	RN7SL273P
RPL26P19	0.275963	RPL7P9
PALD1	0.27592	YY1P1
IGHG1	0.275912	IGLV3.25
RNU2.36P	0.275901	SNORA54
SNORD101	0.275899	SNORD99
CCNB2	0.275885	KIF4A
IGLV3.21	0.275865	IGLV3.25
DLGAP1.AS1	0.275854	DLGAP1.AS2
RPL18	0.275822	RPL8
IGLV1.40	0.275713	IGLV3.21
GTSE1	0.275657	KIFC1
RPL37A	0.275578	RPS15A
MFSD13B	0.275568	RRN3P3
CKLF	0.27538	CMTM2
DDX12P	0.275375	LINC02367
GRIN2C	0.275372	TMEM104
CSGALNACT1	0.275335	SH2D4A
PRSS12	0.275282	RAB26
GAPDHP40	0.275194	GAPDHP63
CCNB2	0.275157	KIF2C
CIB2	0.274893	SH2D7
TAS2R14	0.274858	TAS2R15P
IGHA1	0.274854	IGLV2.23
KIF2C	0.27483	KIF4A
TRAV5	0.274689	TRAV8.1
TRAJ10	0.274638	TRAJ3
ZNF134	0.274567	ZNF551
RPL6P27	0.274539	RPS7P10
BAHCC1	0.274523	MIR3186
RPL7P26	0.274512	RPL7P47
TRBV5.4	0.274505	TRBV5.6
LIPC	0.274495	LIPC.AS1
SNORA79B	0.274485	SNORD94
RPL7P15	0.274357	RPL7P23
CCNB2	0.274316	HJURP
SNORA38	0.274254	SNORA68B
AURKB	0.274253	IQGAP3
KIF20A	0.274217	KIF2C
ESPL1	0.274154	SPC25
SNORA33	0.274143	SNORD101
MIR570	0.273992	MUC20.OT1
ASPM	0.273943	TROAP
HMGCR	0.273933	LDLR
TRAJ29	0.273928	TRAJ37
KIF4A	0.273892	TPX2
TRAJ18	0.273845	TRAJ24
COX5AP2	0.273832	NID2
TRAJ10	0.273813	TRAJ17
CCL5	0.273724	GZMH
TRAJ39	0.273591	TRAJ45
RPL7P9	0.273561	RPS23P8
TRAJ17	0.273498	TRAJ20
IGKV4.1	0.273451	IGLC2
SCARNA1	0.273451	SNORD17
BIRC5	0.273424	NUSAP1
RPL7AP30	0.273421	RPS7P10
BUB1B	0.273393	NCAPG
RPL10P12	0.273351	SNORA70G
ESPL1	0.273279	PKMYT1
RN7SKP71	0.273252	RN7SKP8
KIF4A	0.273223	NUSAP1
RPS15AP38	0.27321	RPS7P10
PIK3AP1	0.273153	RPS2P36
SNORA37	0.273112	SNORA79B
TRAV16	0.27305	TRAV8.6
IGKV3.11	0.273049	IGLV2.14
RNU6ATAC	0.273031	SNORA20
HMGB1P5	0.272877	HMGB1P6
LINC00612	0.272813	PZP
TRAJ13	0.272811	TRAJ21
BIRC5	0.272792	KIF20A
TRAJ30	0.272746	TRAJ39
RN7SL14P	0.272735	RN7SL408P
RPS13P2	0.272729	RPSAP15
BIRC5	0.272711	CKAP2L
HSPA8P1	0.272703	HSPA8P8
RNU2.36P	0.272691	RNY3P1
IGLV1.47	0.27268	IGLV2.14
TMSB4Y	0.272612	ZFY
CA2	0.272553	SLC4A1
TRAV13.1	0.272533	TRAV8.2
RNA5SP141	0.27253	RNA5SP221
TRAJ21	0.272337	TRAJ28
CYP51A1	0.272326	CYP51A1.AS1
TRAJ30	0.272323	TRAJ41
PCDHGB8P	0.272289	PCDHGC4
RNU6ATAC	0.272275	SNORA38
SNORA33	0.272272	SNORD99
DIPK1B	0.272201	SNHG7
TRAJ1	0.272179	TRAJ13
RNU6.433P	0.272171	RTN4
CKAP2L	0.272112	NUSAP1
CKAP2L	0.271976	NCAPG
RPS23P8	0.271966	RPS3AP5
MLLT10	0.27196	SKIDA1
RN7SL128P	0.271934	RN7SL396P
RPS15	0.271934	UBA52
TRAJ1	0.271929	TRAJ4
RN7SL672P	0.271926	RN7SL769P
KIF18B	0.271909	KIF4A
PITPNM2	0.271903	PITPNM2.AS1
IGLL5	0.271854	IGLV3.21
MTCO1P40	0.271809	MTCO3P12
TAS2R20	0.271701	TAS2R31
RPL4P5	0.27168	RPS15AP38
CASTOR1	0.271674	TBC1D10A
RPL10AP6	0.271659	RPS18P12
TRBV5.6	0.271628	TRBV6.8
ICAM2	0.271615	PRR29
SH3BP5	0.271603	SH3BP5.AS1
RNU2.36P	0.271572	RNY1
TRAJ20	0.271561	TRAJ28
[truncated: 98,001 more rows]

## Sheet: NormalBMvsAML_MI_100K
source	mi	target
AOX2P	0.503212	AOX3P
IFI44	0.50211	IFI44L
PAX8	0.496881	PAX8.AS1
CPSF1P1	0.49357	SLC5A4.AS1
TMEM176A	0.492582	TMEM176B
LCNL1	0.490162	PTGDS
IFIT1	0.480093	IFIT3
IFI6	0.478901	OAS3
FAM106A	0.477172	USP32P2
IFI44	0.472436	IFI6
ANKRD20A11P	0.471277	CYP4F29P
KDM5D	0.471018	UTY
IFI44	0.47064	OAS3
IFI6	0.469997	SIGLEC1
EIF2AK2	0.469269	OAS3
ANOS2P	0.46827	ZNF839P1
CCNL2P1	0.466395	HNRNPA3P15
ANKRD20A11P	0.46521	RHOT1P2
IFI44L	0.463535	IFI6
IFI44	0.462629	SIGLEC1
ANOS2P	0.461773	TTTY14
IRF9	0.460408	PARP9
OAS3	0.458938	SIGLEC1
IFI44	0.457226	IFIT1
IGHV3.21	0.455014	IGKV3.11
IGKV3.11	0.454582	IGKV3.20
DDX60	0.454399	UBE2L6
TSIX	0.454345	ZNF839P1
HLA.DQA2	0.454169	HLA.DQB2
EIF2AK2	0.453993	IFI6
PTPRF	0.4535	TNS1
MTCYBP3	0.453414	MTND5P2
ARF1P2	0.452268	TSPYL6
PARP9	0.451158	STAT1
E2F3P1	0.450999	TOMM20P2
STAT1	0.450253	UBE2L6
HNRNPA1P15	0.44965	KLC1
IRF9	0.448997	XAF1
DDX3Y	0.448716	KDM5D
IFI44L	0.448529	SIGLEC1
IGHV3.23	0.44831	IGKV1.5
LINC02227	0.448151	MYO3A
DCUN1D1	0.447889	PHF21A
IRF9	0.447192	SAMD9L
ABCB10	0.446022	SLC22A16
TENT5C	0.445874	UBE2O
IGKV3.11	0.445812	IGKV3.15
IFI44L	0.44579	OASL
ASPN	0.445677	OMD
RAG1	0.445318	ROR1
MYO3A	0.445191	ROR1
IFIT3	0.445029	OAS1
OAS3	0.443887	PARP9
C1QBPP2	0.44349	DUSP10
LLGL2	0.44296	NKG7
CDC42EP3	0.442776	CREM
RPL21P127	0.442635	RPL21P42
IFI44L	0.442557	OAS3
TXLNGY	0.442317	USP9Y
IGKV1.33	0.441855	IGKV1D.33
IFI44	0.441714	OASL
PSMA6P1	0.441539	TSIX
ATP5MC2P3	0.441429	ZBTB12BP
NFAT5	0.441047	TSN
UTY	0.440549	ZFY
OAS3	0.440349	UBE2L6
TNS1	0.440058	TRAK2
AEBP1	0.439909	RASAL1
IFI44	0.439094	USP18
E2F3P1	0.439084	SLFN12L
CEACAM1	0.439028	LOXL3
KRT72	0.438992	KRT73
IFIT1	0.438483	OAS3
IGHV3.23	0.438117	IGKV3.20
HOXB.AS1	0.438089	HOXB2
ABHD17A	0.438035	LLGL2
RAG1	0.437466	RAG2
JRKL	0.43723	MTA2
GBE1	0.437196	TTC7B
IFIT2	0.436946	IFIT3
GEMIN4	0.435825	LPP
EIF2AK2	0.434759	SIGLEC1
IGHV3.21	0.434586	IGKV3.20
SH2D2A	0.434482	TGFBR3
EVA1C	0.434468	LEXM
HMGB1P23	0.434384	RN7SL756P
IFI44	0.434252	IFIT3
RNF123	0.434026	TNXB
ZBTB39	0.433149	ZFYVE26
OAS3	0.433105	USP18
EIF2AK2	0.432839	IFI44
MTCYBP3	0.432546	MTND6P18
IFI44	0.4324	XAF1
CXCL2	0.432282	CXCL3
DMPK	0.432123	DMWD
C1orf74	0.431932	PWWP2A
ATP5PDP4	0.431688	NFAT5
KDM5D	0.431502	ZFY
MME	0.431411	RAG1
RAG1	0.431231	RAPGEF5
ANKRD36C	0.431118	FTX
IRF9	0.430877	TRIM22
ANOS2P	0.430751	TSIX
FCGR2C	0.430573	HSPA7
SCARNA12	0.430327	SCARNA13
BNC2	0.429708	ERBB2
IL2RG	0.429517	LPP
TTTY14	0.429515	ZNF839P1
NEU3	0.429471	SEPHS2
SNORD62B	0.429306	TMEM198B
PF4	0.429247	PPBP
IFI6	0.429191	UBE2L6
PIGQ	0.428883	TANGO2
IFI6	0.428622	XAF1
ATP8B1	0.428488	FTX
MTCYBP23	0.428416	MTND5P32
CCDC144A	0.428126	USP32P1
HELZ2	0.428068	USP18
TXLNGY	0.427957	UTY
RN7SL756P	0.427735	RPL21P123
PARP9	0.427638	XAF1
C1orf226	0.427427	NOS1AP
ANKRD44.IT1	0.427071	MRTFA.AS1
IFIT1	0.427009	OAS1
DMTN	0.426451	OSBP2
PRKY	0.426297	UTY
SOX6	0.426224	TLN2
CARMIL2	0.426189	REPS2
FCRL6	0.426105	GZMH
IGHV5.51	0.426084	IGKV1.5
MIR647	0.426062	UCKL1
MX1	0.42598	MX2
HOXB3	0.425937	HOXB4
FAM171A1	0.425921	USP31
ELOCP19	0.425785	RAB22A
RPL22P10	0.425283	RPL23AP31
IGHV3.11	0.425104	IGHV3.21
GPATCH8	0.425099	NFAT5
EIF2AK2	0.424808	PARP9
OAS3	0.424479	STAT1
ARHGAP33	0.424457	M1AP
IGKV1.5	0.424349	IGKV3.20
CYP4F29P	0.424276	RHOT1P2
SIGLEC1	0.42425	XAF1
IFI6	0.423632	LY6E
EIF1AY	0.423625	TXLNGY
EPB42	0.423551	TRIM10
IGHV5.78	0.423234	MIR5195
ISG15	0.423175	OAS3
ATP5PDP4	0.423088	TMEM198B
CCDC159	0.422569	TMEM175
IFI6	0.422398	PARP9
ADAMTSL4.AS1	0.422156	RN7SL600P
DDX3Y	0.422111	ZFY
KXD1	0.422103	PHF21A
PHF21A	0.421981	PTEN
LINC02227	0.421914	ROR1
AJM1	0.421891	MATK
CXCL2	0.421672	CXCL8
CHCHD10	0.421615	EVI2B
IGKV1.5	0.421577	IGKV3.11
EBF4	0.421537	MATK
RPL41P1	0.421426	SH3BGRL3
IFI35	0.421223	IFI44L
CYB5RL	0.420901	RIMKLBP2
IFI6	0.420687	OASL
MBD6	0.420545	PRR14
ALDH18A1	0.420522	CHTF8
HARS2	0.420389	SIRT7
ATP5MC2P3	0.420303	MRTFA.AS1
IFI44	0.420185	ISG15
ODF3B	0.420137	TYMP
GAPDHP61	0.419893	HNRNPA1P15
ITPRIP	0.419849	PDGFB
CD22	0.419633	CD79A
CTDP1	0.419351	HNRNPA1P15
SH3BP5L	0.419108	ZBTB34
MAPK8IP3	0.418932	ZMIZ2
EIF2AK2	0.418921	STAT1
AREG	0.418629	ZNF331
IRF9	0.418459	STAT1
POU5F1P4	0.418237	ZBTB12BP
EIF2AK2	0.417894	UBE2L6
P2RY13	0.417714	ZNF217
GBP2	0.417702	GBP5
FBXO48	0.417366	TES
SLC6A9	0.41735	UBAC1
CMKLR1	0.416739	IL12RB1
AEBP1	0.41659	RAPGEF5
ACTG1P10	0.416581	SNORD62B
ALG1L2	0.416507	FAM86HP
A2M	0.416403	SLFN12L
RPL41P1	0.416394	TMSB10
ISG15	0.416331	USP18
FBXO6	0.416259	SAMD9L
OAS3	0.416238	XAF1
DHX40	0.41605	MRTFA.AS1
ATN1	0.416014	TMEM198B
PARP9	0.41599	TRIM25
KRT17P8	0.415959	LINC00612
PNISR	0.415867	PNN
CLDN18	0.415867	SLC26A6
HLA.DQA2	0.415828	HLA.DRB6
ARG1	0.41563	CLDN9
C19orf84	0.415385	TTC13
PARP9	0.415219	SIGLEC1
LINC00174	0.415202	SNORD62B
RPL22P10	0.415056	RPL7P27
AAR2	0.415034	C1QBPP2
BCORP1	0.41499	USP9Y
LARP7	0.41481	NOP58
NKG7	0.414704	PODN
MME	0.414627	RAG2
GPATCH8	0.414561	TMEM198B
ATP5PF	0.414538	GNG5
GADD45B	0.414425	JRK
MSANTD2	0.41439	TTC13
DPY19L4P1	0.414344	TMEM52B
HELZ2	0.414327	IFI44
GALNT1	0.414326	SLC39A3
SLC14A1	0.413993	SOX6
DDX3P1	0.413954	UHRF2P1
CROCC2	0.413831	MS4A7
ANOS2P	0.413818	USP9Y
EIF1AY	0.413796	KDM5D
SAMD9L	0.413778	XAF1
IFI6	0.41365	IFIT1
MCU	0.413596	VPS54
CA2	0.413557	TAL1
SIDT2	0.413472	TAGLN
PTPRF	0.413381	TRAK2
NAPEPLD	0.413371	PWWP2A
AREG	0.413326	SYAP1
CHCHD4P5	0.41306	SRMP2
IRF9	0.413047	OAS3
ARPP21	0.412615	ROR1
EIF2AK2	0.412583	USP18
GIMAP6	0.412451	GIMAP8
KLC1	0.412419	PCGF2
A2M.AS1	0.41237	LINC00612
DHX58	0.412332	ISG15
ARG1	0.412242	CLDN18
CLDN9	0.412022	INAVA
MRNIP	0.411987	SLC7A6
HMGB1P23	0.41188	RNU6.959P
IFI44	0.411768	PARP9
IGHV5.78	0.411684	MME
NUDT4	0.411472	PGM2L1
ADGRG5	0.411132	SCML2
TRMT13	0.411101	XYLT1
IFIT1	0.410962	PARP9
GIMAP8	0.41087	PHF23
LGR5	0.410657	ROR1
ERMAP	0.410601	TANGO2
GALNT1	0.410517	KCTD7
IFI6	0.410474	IRF9
PARP15	0.410304	TIMP2
RAPGEF5	0.410259	ROR1
EVA1C	0.410185	PODN
RPL21P123	0.410106	SHF
RPL6P27	0.410088	RPS3AP26
SAMD9L	0.410084	STAT1
IGHV1.46	0.410022	IGHV3.15
DDX60	0.410022	STAT1
ISG15	0.409969	SIGLEC1
PDE4D	0.409699	PFKFB3
BCL2L1	0.409577	NFIX
TTTY14	0.40954	UTY
RN7SKP203	0.409408	RN7SKP255
DPYSL3	0.409356	SOX9
FTX	0.409346	MVB12B
RLIMP1	0.409271	RPS27AP7
FAM86HP	0.409151	LINC02021
IFIH1	0.408621	TRIM25
DNAJC3	0.408577	SLC39A9
ARG1	0.408432	SLC26A6
IGHV5.78	0.40842	RAG2
ATP5PDP4	0.408383	GPATCH8
MX2	0.408348	OAS2
MBD6	0.408249	WIZ
IFI44L	0.408103	MX1
ADGRG1	0.407953	AJM1
ACTG1P10	0.407832	HNRNPA1P68
EIF2AK2	0.407724	ZCCHC2
KCTD7	0.40769	PCCA
FUT4	0.407554	RCOR1
FTX	0.407267	NFAT5
KLC1	0.40722	PHBP19
OMD	0.407007	TAS2R30
ACHE	0.406888	PPOX
PIK3CG	0.406884	PIK3R4
IFI44L	0.406626	ISG15
PRAF2	0.406515	TRAPPC1
ANOS2P	0.406474	UTY
RNU6.1280P	0.406389	RPL21P123
TIRAP	0.406259	TLR6
MVB12B	0.406174	RLIMP1
HNRNPA1P68	0.406164	TMEM198B
ZNF138	0.406155	ZNF720
BATF2	0.406105	IFIH1
IFI35	0.40609	IFI6
RPL27A	0.406002	RPS15
CEACAM1	0.405783	CEACAM8
BCL2L1	0.405765	BPGM
ATN1	0.405726	SNORD62B
ARRDC3	0.405631	CYB5RL
ATP8B1	0.405574	MFSD4B
PLN	0.405557	RNU6.1188P
RN7SL665P	0.405551	RN7SL769P
IGHV1.46	0.405532	IGHV5.51
A2MP1	0.405364	LINC00987
C19orf84	0.405244	USP28
HCAR3	0.405187	IL1B
OVCH1	0.405019	OVCH1.AS1
PARP9	0.405019	SAMD9L
TBC1D20	0.404826	TLR6
LPP	0.40482	SLC45A3
IFI44	0.404791	STAT2
IFI44L	0.404747	IFIT3
ARHGAP23	0.404583	NT5M
RN7SL493P	0.404405	RN7SL665P
IFIT3	0.404384	XAF1
KDM5D	0.404345	USP9Y
MX1	0.404312	OAS2
OASL	0.404295	SIGLEC1
NDST2	0.404243	TRAPPC1
A2MP1	0.404079	LINC00612
MME	0.404053	RAPGEF5
USP18	0.403853	XAF1
KDM5D	0.403848	TXLNGY
RAG2	0.403763	ROR1
ABALON	0.403748	SELP
RAB3IL1	0.403738	TLN2
ARL17B	0.403728	LRRC37A
AFF3	0.403648	IGHV5.78
DUSP10	0.403529	ETV6
SCOC	0.403525	VBP1
KCNRG	0.40349	TRIM13
MIR5690	0.403483	RPL21P123
MYO3A	0.403469	RAPGEF5
FBXO6	0.403373	IFI35
ANXA3	0.40336	M1AP
KDM6A	0.403265	KLF7
IFIT3	0.403193	OAS3
RAP2B	0.403166	SUPT20H
ALPK1	0.403125	MCU
STRADB	0.403056	TRAK2
RPL5P35	0.402923	SH3BP5L
RPL15P13	0.402875	RPS15AP5
PDP2	0.402842	XIAP
HCAR2	0.402841	HCAR3
TPSB2	0.402801	TPSD1
HEPACAM2	0.402706	RPS16P5
ANKRD36C	0.402634	RN7SL648P
ITPRIPL2	0.402605	KCTD6
MME	0.402559	ROR1
PARP9	0.402539	UBE2L6
AEBP1	0.402511	ROR1
CACNB1	0.402437	CCM2
GPATCH8	0.402427	TSN
CLDN18	0.40237	CLTCL1
KLHL13	0.402358	MEX3B
RASA3.IT1	0.402339	RN7SL756P
C1D	0.402319	PSMA2
KIAA1586	0.402288	YIPF6
CDH13	0.402227	PCCA
CARMIL3	0.402201	SPON2
ABCE1	0.402181	SLC39A8
IGKV3.15	0.402117	IGKV3.20
CAMTA2	0.401966	TSN
ISG15	0.401827	ODF3B
NHLRC2	0.40179	SDC2
PAX5	0.401771	SLC9A7
IGHV3.11	0.40173	IGKV3.11
TRPC5	0.401688	TSPYL6
DHFR2	0.401674	PDP2
COQ4	0.401569	DPEP2
IFIT3	0.401488	MX1
RN7SL328P	0.40148	RPL21P123
PDE6D	0.401445	SNX33
CEP78	0.401413	TOGARAM2
RRAGC	0.401397	TMEM198B
RPL7P27	0.401353	RPL7P58
FKBP11	0.401264	PGD
EIF2AK2	0.401204	IRF9
OAS3	0.401194	TRIM25
HNRNPA1P68	0.401031	NFAT5
IFIT1	0.400942	SIGLEC1
ARG1	0.400886	TACSTD2
CAMTA2	0.400848	GPATCH8
ATP8B1	0.400774	SRGAP1
NTN4	0.400644	ROR2
BICRA	0.4006	DDRGK1
ATP5PDP4	0.400506	TSN
IFIT1	0.400462	TRIM25
TMCC2	0.400422	XPO7
IGKV1.39	0.400413	IGKV1D.39
ATP8B1	0.400412	RPS6KA5
DDX3Y	0.400395	EIF1AY
MFHAS1	0.40031	SLC1A5
MIB2	0.400293	SIGIRR
IGHV3.11	0.400247	IGKV3.15
CLDN9	0.400194	SLC26A6
ITPRIPL2	0.400181	P2RY13
LINC00299	0.400129	PODN
NFAT5	0.400086	SYNGAP1
HOXA10	0.400084	HOXA9
RPL3P6	0.400024	WNK3
PAFAH1B2	0.400019	SAR1B
CEP95	0.399905	CISD2
CHRM3	0.399862	PREX2
ATP6V1C1	0.399854	P2RY13
SCARNA13	0.39983	SNORA12
IL2RG	0.399813	SNHG29
CEP78	0.39978	NMUR1
DCAF1	0.399657	PPP1R18
GPATCH3	0.399645	HMGB3P14
RBM15B	0.399628	RPL21P123
IFI44L	0.399568	USP18
PTEN	0.399559	VPS13B
EDC3	0.399545	TES
EED	0.399513	RN7SKP296
CLDN18	0.39942	LYPD8
PDP2	0.399391	REN
LINC00612	0.39931	PZP
SAMD4B	0.399293	SCARNA10
IFIT3	0.399234	TRIM25
TRIM22	0.399209	XAF1
P2RY13	0.399184	TLR6
ERGIC2	0.399176	UBE2B
DMTN	0.399143	TNS1
IGHV5.78	0.399121	RAG1
IFI35	0.399081	MX1
ORC2	0.398965	WNK3
SCARNA10	0.39893	SCARNA13
EIF2AK2	0.39888	IFI44L
MME	0.398771	MYO3A
CD109	0.398748	SCML2
RNU6.1188P	0.398726	RNU6.82P
COG8	0.398711	UCK2
HNRNPA1P34	0.398704	VDAC2P2
AGAP6	0.398674	SMARCA5
KLRF1	0.398633	RNF165
REX1BD	0.398588	SNRNP70
SLC25A37	0.398539	TNS1
NDUFAF4P4	0.398492	OMD
AP1M1	0.398422	CYP2F2P
CDC42SE1	0.398358	REPS2
MGP	0.398355	OTUD4
GAPDHP61	0.398281	XYLT1
MRTFA.AS1	0.398237	SLC35E3
DAAM1	0.398201	FGD2
FECH	0.398155	TRAK2
MRPS6P2	0.398141	RN7SL220P
ERG	0.398131	MCU
LILRB1	0.39812	SIGLEC10
IFIT1	0.398086	OASL
BACH2	0.398049	ROR1
AGO3	0.398014	CBX4
IFI44L	0.39799	STAT2
SIGLEC1	0.397875	USP18
CDKN1C	0.397838	NEURL1
IFI44L	0.397649	XAF1
FBXO6	0.397446	TRIM22
E2F3P1	0.397442	VDAC2P2
BCL2L1	0.397386	TMCC2
RN7SL493P	0.397365	RN7SL769P
A2M	0.39733	E2F3P1
AEBP1	0.397329	RAG2
ANKRD40	0.397322	VPS37C
DDX60	0.397311	OAS3
GLB1L2	0.397279	KLRG1
DZIP1L	0.397232	LYPD8
ABTB2	0.397099	PCBP3
KLC1	0.397073	POLDIP2
RN7SL756P	0.397052	SHF
PHF12	0.39705	SNORD62B
IFIT3	0.396966	PARP9
ART4	0.396918	TRIM10
IGHV3.21	0.396885	IGLV5.45
IFT20	0.396872	SLC26A6
KIF3B	0.396843	RC3H1
SAMD3	0.396819	TGFBR3
DHFR2	0.396762	ZNF436
AXIN1	0.396742	WBP2
IFI6	0.39673	IFIT3
AZIN1	0.396717	LINC01138
ATP5PDP4	0.396703	SNORD62B
RN7SL480P	0.396696	RN7SL674P
NFATC4	0.396604	TCL6
AP1G2	0.396543	TMEM175
C1D	0.396518	SUB1
AMOTL1	0.396474	CBX2
ANXA3	0.396452	ARG1
HNRNPA1P15	0.396404	PHBP19
CD4	0.396354	MRNIP
RPS12	0.396347	RPS15
TPPP3	0.396329	UGT3A2
ANKRD50	0.396291	GATA2
USP9Y	0.396233	ZNF839P1
RPL23A	0.396211	TSPYL6
RPL11	0.396167	RPL36
MYL9	0.396058	NRGN
HELZ2	0.395931	OAS3
JRKL	0.395904	TIRAP
DNAJC13	0.395858	TEC
B4GALT6	0.395761	SPINK2
RNASE2	0.395753	RNASE3
FBXO31	0.395641	METTL16
TTC13	0.395622	USP28
C19orf84	0.395596	CCM2
MRPL3	0.395593	RUSC1.AS1
PNN	0.39559	PROSER3
A2MP1	0.395518	PZP
ARG1	0.395451	M1AP
IFI44L	0.395431	IFIT1
DTX1	0.395402	RASAL1
DUSP7	0.395374	PDE4D
HMGB3P32	0.395358	USP28
IL2RG	0.395335	WIPF1
ARHGEF37	0.395333	TNS1
NDST2	0.395331	SRM
ABCB10	0.395209	MINPP1
IFIT1	0.395209	STAT2
FAM171A1	0.395206	PCDH7
MED27	0.39515	PARL
NFAT5	0.395113	TMEM198B
LPP	0.395108	ODF2L
POLDIP2	0.394828	POLR3H
ECM2	0.394792	OMD
INIP	0.394789	RAB22A
KRT17P8	0.394695	PZP
PPP3CB.AS1	0.394642	SHF
BNC2	0.39461	KIFC3
GALNT1	0.394586	TES
ATP8B1	0.39455	ZC3H8
IFIT1	0.394481	ISG15
NFE2L1	0.394435	TLR6
KLRG1	0.394404	TRGC1
CYP4F12	0.394321	RPS6KA2
OAS1	0.394276	OAS2
DUSP22	0.394253	PTGIR
RC3H1	0.39422	SLC35G2
NFATC4	0.394072	RASAL1
EIF2AK2	0.394067	XAF1
AEBP1	0.39399	CFAP73
MIR3609	0.393976	SCARNA7
IGLV1.47	0.393956	IGLV1.51
PHLDB2	0.393955	PODN
EBF1	0.393832	ROR1
ANOS2P	0.393756	XIST
DISP1	0.393723	FBXO48
GPATCH8	0.39366	SNORD62B
SH3BGRL3	0.393571	TMSB10
LIM2	0.393559	SLC7A1
PCDH9	0.393545	TCL6
CDK12	0.393527	PARL
KCNH2	0.393521	PKLR
PHF21A	0.393519	VMA21
ARL4AP4	0.393441	HMGB3P14
RPL29	0.393361	RPS15
IFI6	0.393334	ISG15
SYNGAP1	0.393283	TSN
ATP5PDP4	0.393226	MINK1
KCNE3	0.393214	ZNF419
HNRNPA1P15	0.393199	MRTFA.AS1
GGH	0.393105	POLD4
OAS2	0.39307	TRIM25
IFI35	0.393014	IFI44
INHBE	0.392998	SLFNL1
MTCO3P23	0.392995	MTND5P32
PGD	0.392975	SLFN12L
MIR548C	0.392966	RNU6.198P
CSNK2A1	0.392937	RPL7P58
RPL41	0.39291	RPL41P1
TLR6	0.392864	ZNF217
CDH13	0.392834	SOS1.IT1
EEF1A1P9	0.39281	RPLP0P6
FBXO44	0.39279	SPON2
NHLRC2	0.392743	PDGFB
MIR5690	0.392671	RN7SL756P
KIF3B	0.392668	SLC35G2
ABCA13	0.3926	CLTCL1
IFI6	0.392556	STAT1
FCHO1	0.392528	ZNF76
KIT	0.392468	PROM1
LETM1	0.392442	MCCC2
HERC6	0.392395	IFI44L
DHFR2	0.392361	ZNF217
HNRNPA1P15	0.392331	MAK
CAND1	0.392328	PPP2R1B
HMGB1P23	0.392309	WIPF1
CDH13	0.392295	PAPOLG
IFIT2	0.392211	TRIM25
DHFR2	0.39221	XIAP
ATP5PDP4	0.392091	SNORA70G
RN7SL862P	0.392083	ZNF415P1
NAPEPLD	0.392079	ZFP14
DNAJC13	0.392062	TRAF3IP3
PRKAR1A	0.392047	SSR1
AFF3	0.392032	RAG1
CHD4	0.392026	SEH1L
C19orf54	0.392022	CRTC2
ANOS2P	0.391925	BCORP1
DTX2P1	0.391925	SRP14
CDK10	0.391896	IRF3
PLEKHA3	0.391865	RO60
MYO1C	0.391816	ROR1
ABCE1	0.391771	RUSC1.AS1
SLFN12L	0.391618	TOMM20P2
ANKRD44.IT1	0.391589	FAM180B
EGR2	0.391578	EGR3
IFI44	0.391536	LY6E
ITPRIP	0.391493	UBXN7
CREM	0.391452	PDE4D
FAM117A	0.391418	LMO4
IGHV5.51	0.391392	IGKV3.20
DDX60	0.391305	IFI6
CELF1	0.391249	DHFR2
KDM5D	0.391232	PRKY
CEP78	0.391073	MIB2
HNRNPA1P15	0.391071	XYLT1
HDAC7	0.391045	VWA7
LRRC40	0.390992	PSMD12
AMPD1	0.390945	IGHV3.23
ARHGEF37	0.390933	SLC25A37
CENPN	0.390833	FAM20B
DISP1	0.390778	XIAP
POLR3H	0.390748	POU5F1P5
PCDHGA9	0.390738	PCDHGB6
COMTD1	0.390683	OPTN
CARD8	0.390679	SRRD
IGHV3.23	0.390606	IGHV5.51
OBSL1	0.390572	SPINK2
A2M	0.390557	TOMM20P2
SCARNA12	0.39044	SNORA12
PAFAH1B2	0.390371	POLR2D
BIN2	0.390336	MYL9
PGM2L1	0.39033	STRADB
GIMAP7	0.390283	UBR7
IFIT3	0.390275	OAS2
DUSP7	0.390257	ZNF217
KCTD6	0.390245	KLHL9
MTCYBP3	0.390215	TNIK
SNORA70G	0.390204	ZNF621
DYRK2	0.390194	PFKFB3
HMGB1P23	0.390137	RPL21P123
CCND2	0.390124	SCARNA5
ATP5PDP4	0.390108	STRN
IFI6	0.390108	USP18
CREM	0.39006	SAMSN1
FOXN3.AS2	0.389893	NFAT5
AAAS	0.389892	SIGMAR1
PSMD12	0.389834	SRSF1
ALG13	0.389794	ZNF37BP
HMGB1P23	0.389773	IL2RG
RAB11B	0.389697	WASHC2C
IFIT3	0.389696	ISG15
FAM78A	0.389637	FAM98A
HNRNPA1P15	0.389534	POLR3H
C4orf19	0.389512	ITPK1.AS1
PSMD14	0.389492	UBE2J2
ATP5MC2P3	0.389462	POU5F1P4
RPL19	0.389438	UBA52
LINC01089	0.389416	MHENCR
CMPK2	0.389379	RSAD2
MX1	0.389314	PARP9
IFIT3	0.389219	IRF9
KLC1	0.389173	SLC35E3
PODN	0.389167	SCML2
ARRDC1	0.389108	RBM17
BICRA	0.389045	WIZ
GPR52	0.389041	RASA3.IT1
CDC42EP3	0.38903	PDE4D
LGALS9	0.389012	OAS1
AGO3	0.389002	GAPDHP61
RHCE	0.388971	TRIM10
AFF3	0.388904	MTMR1
C19orf84	0.388863	CACNB1
RNU4ATAC	0.388833	RNVU1.6
FBXO48	0.388829	NSF
HAX1	0.388822	TPM3P1
MAP6D1	0.388776	PIP5KL1
KLHDC4	0.388712	SCML2
PHLPP1	0.388645	TTC7B
KLRG1	0.388632	TIMP2
CRLF3	0.388609	NCSTN
RN7SL674P	0.388602	RN7SL752P
CMC2	0.388568	MICU2
IFIT3	0.388485	SIGLEC1
ADGRG3	0.388484	RILPL1
KCNE3	0.388484	ZNF217
FBXO31	0.388467	PDP2
LUZP1	0.388467	TLR6
OAS3	0.388402	STAT2
ATP6V1B2	0.3884	THAP3
DTX1	0.388373	IGHV5.78
IGHV3.11	0.388368	IGHV3.15
BNIP3L	0.388338	TENT5C
MTND2P2	0.388299	RN7SL801P
OAS2	0.388295	REC8
FCGR3A	0.388275	NEURL1
DENND5A	0.388245	GAB2
CEP126	0.388181	TGFBR3
RPL41P5	0.388173	SLC39A9
AMPD3	0.388105	DNAH10
IRF9	0.388089	SIGLEC1
FECH	0.38808	STRADB
IFI44	0.388079	IRF9
ARRDC1	0.388067	MMS19
ENPP5	0.388056	KLRF1
C1QBPP2	0.38805	XYLT1
MTA2	0.387997	SEC23IP
GEMIN4	0.387857	RPL21P123
RPL6P25	0.387803	RPL7P58
PSMA3.AS1	0.387772	ZRANB2
EVA1C	0.387742	RGS9
KLKP1	0.38774	RNU2.36P
OAS2	0.387733	PARP9
C11orf58	0.387729	TIRAP
DPEP2	0.387676	LINC00342
CDK10	0.387635	PAXX
AQP1	0.387634	RHCE
FXNP2	0.387613	LRCH3
EEF1A1P3	0.3876	VMA21
COP1	0.387589	RPS7P8
M1AP	0.387553	TPTEP2
ATP5PDP4	0.387422	LRRC37A9P
CA2	0.387417	CA3.AS1
MTATP6P19	0.387386	TSPYL6
FAM78A	0.387378	P2RY13
OAS3	0.387334	OASL
USP9Y	0.387207	UTY
EPG5	0.387198	ITCH
ERG	0.387148	TTC7B
DPYSL3	0.387133	TRIM46
LRRC37A9P	0.387106	ZBTB37
DMWD	0.386989	FCHSD1
TRAF5	0.386969	VWA7
DYRK2	0.386963	ZNF217
SPINK2	0.386925	TXNRD3
BLOC1S2	0.386905	DERL1
EML2	0.386892	FAM83F
CRCP	0.386891	TATDN2
SF3B4	0.386882	TM9SF4
GDI1	0.386878	ODF2
ODF3B	0.386875	SIGLEC1
SCML2	0.386813	TBCB
IFI6	0.386717	STAT2
FCGR3A	0.386689	MS4A7
GADD45GIP1	0.386639	MRPS34
RAB5C	0.386605	WBP11
RAB3IL1	0.386584	RFESD
NT5M	0.386572	SLC22A16
IFI35	0.386554	STAT1
JRKL	0.386527	TLR6
SCML2	0.386507	SH2D1A
ANKRD44.IT1	0.386434	TUBG1P
BICRA	0.386388	MBD6
KLC1	0.38636	MAK
EPSTI1	0.386328	IFI44L
CYTH4	0.386323	PDP2
PPP2R2B	0.386323	PRR5L
PLN	0.386294	RN7SL648P
ELMO2	0.386286	EOMES
HIGD2A	0.386252	SRP14
CXCL11	0.38623	ISG15
CD109	0.386225	CEP78
DTX1	0.386205	VPREB3
ARHGAP23	0.3862	TNXB
BCL2L15	0.386193	DPY19L4P1
LPAR6	0.386188	PDP2
RPL3P4	0.386167	RPL6P27
APOBEC3H	0.386133	LGR6
KCTD7	0.386125	TES
EVA1C	0.386118	FGFBP2
FKBP2	0.386101	RPL41P1
RPL14	0.385954	RPS15
DLEC1	0.385915	FBXO31
MIB2	0.385859	PCSK7
HOXA.AS2	0.385854	HOXA3
HLA.DQB2	0.385847	HLA.DRB6
FXNP2	0.385807	PHBP12
DUSP10	0.385771	ZNF431
IL2RG	0.385746	SERPINA1
FAM210B	0.385734	STRADB
FKBP11	0.3857	TIMP2
ALAD	0.38566	RNF123
RAG2	0.385603	RAPGEF5
FAM171A1	0.385599	RHOBTB3
CISH	0.385575	TES
LLGL2	0.385553	PODN
ANXA3	0.385537	RAB44
RNF216.IT1	0.385517	RPL21P123
GDI1	0.385497	PRR14
RN7SL801P	0.385461	SLC12A2
INAVA	0.385452	INHBA
IGHV5.78	0.385437	RASAL1
KCTD3	0.38542	TTC13
MYSM1	0.385419	TMEM198B
KDSR	0.385416	NUDT4
IGF2BP2	0.385413	LRRC41
CYP3A5	0.385412	SETD5
ANKRD50	0.385404	HGF
GAPDHP61	0.385382	KLC1
A2M	0.385303	LINC00612
DDIT3	0.385301	LY86.AS1
RPL17P41	0.385277	RPL7P27
MX1	0.385271	REC8
GLRX5	0.385253	TNS1
ELMO2	0.385188	TNFRSF1A
FAM78A	0.385098	PAPOLG
CBR4	0.385065	ZBTB21
AEBP1	0.385045	NFATC4
MINK1	0.385041	NFAT5
SENP5	0.385031	ZBTB3
ASB7	0.385005	NME7
DPY19L4P1	0.385	TACSTD2
IFIT1	0.384985	OAS2
PDE4D	0.384921	ZNF217
CXorf38	0.384914	RETREG1
RN7SL480P	0.384851	RN7SL665P
BBS4	0.384762	GABARAPL2
C11orf65	0.384751	CXCL5
AGAP1	0.384722	TRBV4.2
DUSP7	0.38469	TLR6
NUP43	0.384655	TOR1AIP2
MBD6	0.384627	RPL11
IFI35	0.384616	OAS3
DUSP10	0.384601	PHTF2
DOCK8	0.384573	EEF1A1P3
KLC1	0.384544	NR3C1
MMADHC	0.384535	VBP1
TMEM144	0.384521	USP11
INTS11	0.384413	PLA2G6
FAM210B	0.384365	KDSR
LINC00472	0.384324	LINC02227
MMGT1	0.384305	TMEM198B
ANOS2P	0.384266	PRKY
IGHV3.23	0.384261	IGKV3.11
DTX2P1	0.38426	RPL41P1
SH2D1A	0.384218	TBCB
ADGRB2	0.384199	EBF4
KLHL42	0.384197	NR1D1
ATN1	0.384126	ATP5PDP4
BICRA	0.384109	SF3A2
ERC1	0.384072	PROSER1
MRTFA.AS1	0.384034	PHBP19
FBXO39	0.383977	IRF7
SEC62	0.383947	SREK1IP1
SOS1.IT1	0.383908	ZNF397
CRTC2	0.383874	RPL10P12
ABHD13	0.383868	TMEM214
AFF3	0.38384	MME
GADD45B	0.383825	NFKBIA
HELZ2	0.383796	OAS2
ASPN	0.383756	CHCHD1
CSNK1G2.AS1	0.383748	CUEDC1
HNRNPA1P35	0.383646	RRAGD
ARL10	0.38363	REN
GNLY	0.383627	LAMC3
CEACAM1	0.383594	CLDN18
CCL5	0.383584	GLB1L2
SLFN14	0.383576	TRIM58
CALHM2	0.383568	EOMES
CLDN9	0.383547	TACSTD2
MTND1P11	0.383524	MTND4P14
PPP6C	0.383514	SPTSSA
CALN1	0.383485	CHRM3
E2F2	0.383433	FBXO30
OLFM2	0.383329	TTC9
FTX	0.383314	HNRNPA1P68
C21orf91	0.383295	ZNF646
OBSCN	0.383269	PMEL
PARP9	0.383248	STAT2
B3GALT2	0.383238	FAM78A
RNF13	0.383204	TNFRSF10A
FTX	0.38315	RLIMP1
RAG2	0.383107	RASAL1
MRPL53	0.383066	NPEPPS
CLDN18	0.383006	INHBA
REN	0.382979	WDR82
ANOS2P	0.382972	TXLNGY
TNFSF10	0.38296	TRAFD1
HMGB1P6	0.382959	HSD17B7
ITGAV	0.382944	ZBTB7B
SYAP1	0.382861	ZNF331
DCUN1D1	0.382805	TMEM33
ARL10	0.382803	CCL1
PCED1A	0.382777	PLCL1
FCGR2C	0.38277	SLFN12L
P2RY13	0.382767	TBC1D20
CCDC191	0.38275	CORO2B
ATP5PDP4	0.382727	HNRNPA1P68
APBB2	0.382688	RAG1
ACTG1P10	0.382666	ATN1
A2MP1	0.382659	SEPHS1
USP9Y	0.382655	XIST
LPP	0.382599	RN7SL756P
DMPK	0.382589	LIM2
MFGE8	0.382565	PPP1R3E
ALG1L2	0.382516	LINC02021
TSNAX	0.382498	VBP1
HNRNPA1P68	0.382482	OSMR
TOGARAM2	0.382472	YES1
GEMIN4	0.382462	KBTBD11
C1QBPP2	0.382357	RNA5SP307
CCR4	0.382338	NEFL
ANKRD44.IT1	0.382318	LINC01138
ARHGEF37	0.382298	PTPRF
HNRNPA1P68	0.382289	SNORD62B
APBB2	0.382287	ROR1
CCR2	0.382258	SEPHS2
LINC02227	0.382235	RAPGEF5
AEBP1	0.38223	DTX1
MED27	0.38221	SEC24A
IRF9	0.382178	UBE2L6
STRN	0.382171	ZBTB37
EIF2AK2	0.382129	ISG15
IFI44L	0.382089	PARP9
LZTR1	0.382086	TMEM161A
SEH1L	0.382029	TMEM248
CENPU	0.382028	EPDR1
ITPRIPL2	0.382027	KCNE3
ASAP1	0.381982	MICU1
EIF1AY	0.381965	UTY
ENOSF1	0.381954	FAM180B
HOXA1	0.381915	MTA2
CRYZL1	0.381909	EME2
CCDC159	0.381885	LINC00342
EMP2	0.381875	NFATC4
QRSL1P3	0.381868	SRP72P2
TSIX	0.381849	USP9Y
HELZ2	0.381799	IFI44L
ASPN	0.38179	TAS2R30
CD226	0.381784	TPST2
ANXA7	0.381773	SENCR
RRAS	0.381758	STX4
IQGAP3	0.381746	TROAP
PITPNM2.AS1	0.381738	SYVN1
RN7SL493P	0.381726	RN7SL732P
GPR52	0.381689	S100A11
CELF1	0.381664	MIRLET7BHG
CISH	0.381642	PARL
CASP4	0.38162	GBP2
PTPRF	0.381579	TLN2
DOCK2	0.381561	FAM126B
IFI44L	0.381541	IRF9
IGHV3.21	0.381529	IGKV3.15
BBS1	0.381499	SLC16A1.AS1
TOR1A	0.381372	ZBTB12BP
HNRNPA1P68	0.381276	SNORA70G
IFIT2	0.381275	MX1
B4GALT6	0.381257	NPR3
PSMA2	0.381234	UBE2B
AQP8	0.381226	FAM78A
DNAJC13	0.381219	LDLRAP1
STAT2	0.381214	TRIM25
BAZ1B	0.381165	FAM98A
HNRNPA1P15	0.381163	POU5F1P5
FTX	0.38115	RN7SL648P
ALAD	0.381127	ANKLE1
IFIT3	0.381107	STAT2
IGHV3.23	0.381032	IGLV2.8
ATN1	0.381019	SYNGAP1
HEMK1	0.380983	PLCG1
VDAC2P2	0.380974	ZKSCAN2
CCL5	0.380964	RABGAP1L
CMTR1	0.380961	EIF2AK2
ODF3B	0.380961	PARP9
SLC25A39	0.380927	SLC6A8
C19orf54	0.380908	DCUN1D1
HNRNPUL2.BSCL2	0.380886	RPL41
BCL11B	0.380885	UCK2
DHDDS	0.380873	MTND5P12
FITM1	0.380871	SLC7A6
P2RY13	0.380867	PDE4D
NDUFA3P2	0.380819	RNA5SP159
CCNL2P1	0.380788	DBI
IFITM2	0.380713	IFITM3
EEF1A1P3	0.380688	KXD1
CDC42EP3	0.380668	DUSP7
GRIPAP1	0.380651	SLC25A35
AP1G2	0.380638	ENO3
ARMC5	0.380635	JPX
RPL11	0.380631	RPL41
KIAA1143	0.380616	MED1
FZD5	0.380577	SLC30A1
FAM199X	0.38056	NSF
EDC3	0.380549	NSF
CCDC65	0.380542	FAAH
ARID3B	0.380524	CDK12
ZNF264	0.38051	ZNF397
KLHL13	0.380462	PCCA
ALKBH5	0.380439	NCKAP1L
ITPRIPL2	0.38043	ZNF217
CEP78	0.380402	SIGIRR
DDX60	0.380305	EIF2AK2
SLIRP	0.380292	TXNL4A
STRADB	0.380272	TRIM58
EFHD2	0.380263	PXN
SLC25A45	0.380246	ZNF37BP
TMEM198B	0.380225	TSN
RC3H2	0.380206	ULK2
MVB12B	0.380175	RPS27AP7
IGHV3.21	0.380147	IGHV3.73
RPL15P3	0.380137	RPS7P1
PTPRF	0.380105	SOX6
CARMIL2	0.380081	TRAF5
HNRNPA1P15	0.380047	RN7SKP163
ANKRD50	0.380027	KIT
EGR1	0.379959	FOSB
ARID3B	0.379955	SCAF4
CCDC65	0.379948	LGALS1
STAT1	0.379911	TYMP
KLC1	0.37981	MRTFA.AS1
LRRC37A9P	0.379774	MLLT11
PRKY	0.379774	TXLNGY
NKG7	0.379772	RGS9
IFI44L	0.379739	LY6E
OSBP2	0.379714	TNS1
DCTN1	0.379709	JMJD8
IFI44	0.379669	TRIM25
EPB42	0.379653	FOXO4
IFIT1	0.37963	IFIT2
GNA15	0.379621	MAK
RAB11FIP1P1	0.379596	TENM1
DMTN	0.379592	SLC25A39
BICRA	0.379591	PHF21A
RPL29	0.379589	UBA52
ALPK1	0.37954	WRAP73
BICRA	0.379537	PRR14
BTF3L4	0.379537	PTEN
BCL2L15	0.379492	CLDN9
MIRLET7BHG	0.379478	ST8SIA4
ASB7	0.379453	JRKL
JMJD6	0.379434	ZNF260
DDHD1	0.379386	KRIT1
CCL5	0.379379	PODN
PRKY	0.379372	USP9Y
ACTG1P10	0.379366	TMEM198B
ANKRD52	0.379342	SCAF4
DHFR2	0.379337	FUT11
ANKRD44.IT1	0.379324	ATP5MC2P3
MRTFA.AS1	0.379269	ZBTB12BP
PCSK7	0.379257	SLAIN1
RPL41P1	0.379246	SRP14
APOBEC3H	0.379236	RHOC
C21orf91	0.37923	PDE4D
BEND3	0.37922	KTI12
FAM102B	0.379214	SLC35G2
LY75	0.3792	NDOR1
SLC25A37	0.3792	TRAK2
RNU6.959P	0.379147	WIPF1
GZMB	0.379136	TGFBR3
LUZP1	0.379133	TBC1D20
RPL34	0.379114	SNORA53
CDK12	0.379073	SCAF4
CARNMT1	0.379064	YIPF6
PPP1R18	0.379029	TRAF5
CD109	0.37898	TWNK
FAM78A	0.378964	PPP1R18
EFNB1	0.37896	FAM102B
COPG2	0.378941	GLT1D1
LINC00612	0.378921	TPT1P12
NPAS2	0.378903	NRCAM
ASPM	0.378863	KNL1
IL2RG	0.378822	SLC25A23
DUSP7	0.378814	KCNE3
DUSP7	0.378789	LUZP1
VMA21	0.378735	VPS13B
AK3P5	0.37873	RN7SKP9
SCML2	0.378727	SSBP4
KLC1	0.378717	POLR3H
APCDD1	0.378682	BMP3
STX4	0.378681	TTC13
SYNGAP1	0.378646	TMEM198B
CKMT2	0.378622	INO80D
CDKN1C	0.378607	FCGR3A
APOBEC3D	0.378601	FOXD2.AS1
GPR52	0.378592	RN7SL756P
DDX3Y	0.378573	UTY
ALG6	0.378549	CHIC1
CDC42EP3	0.378516	PFKFB3
CEP78	0.378511	PAXX
IGHV3.15	0.378499	IGHV3.23
ENTPD1	0.37849	TMEM44
ATP5F1E	0.378453	RPL21P123
SLC30A1	0.378449	SOX6
DUSP7	0.378446	P2RY13
ERMAP	0.378426	PIGQ
AGPAT1	0.378417	TRAPPC1
ENDOD1	0.378379	SPPL2B
M1AP	0.378374	MTX1
DPY19L4P1	0.378352	LUNAR1
GTF3C4	0.378344	SFI1
RPS15	0.378287	UBA52
A2MP1	0.378286	KRT17P8
SLC39A3	0.378233	TES
FEM1B	0.378193	ZNF281
CARD8	0.378185	MAD2L1
MRTFA.AS1	0.37814	RPL18P10
SRP9	0.378112	UBE2B
FKBP3	0.378107	MIR5690
ALOX12	0.378075	APOL3
PPP3R1	0.378043	TIMM8A
NPIPB5	0.378028	POLDIP2
FBXO48	0.378027	KCTD7
DGCR2	0.377983	WIPF1
MYO3A	0.377964	RAG1
IFIT1	0.377945	USP18
LPAR6	0.377944	RNF145
SKAP1.AS1	0.377941	ZNF687
APOBEC3H	0.377918	COLQ
KIF4A	0.377913	SLC7A6
PRKY	0.377893	ZFY
ATMIN	0.37788	RNU1.134P
B3GAT1	0.377849	FGFBP2
NR1D1	0.377802	SP2
POLR3GL	0.377795	RHEX
SFT2D2	0.37778	SLC24A1
ADGRB2	0.377735	MATK
FOXN3.AS2	0.377734	SMYD3.IT1
RPL37P10	0.377711	RPS17P1
ADAR	0.377708	HERC5
ADGRG1	0.377706	EVA1C
DUSP7	0.377704	TLR2
SPATC1	0.377661	WRAP73
NFAT5	0.37766	SLC12A2
PGRMC2	0.377659	POLR2M
IGHV1.18	0.377654	IGHV1.24
NAGS	0.377632	RNU6.100P
GNA15	0.377609	MRTFA.AS1
S100A11	0.377573	SRM
TPP1	0.37749	TRAPPC1
CDKL5	0.377431	PHLPP1
LINC02227	0.37743	RAG1
CDC27	0.377429	GCLM
NPR3	0.377426	SPINK2
RASA3.IT1	0.377395	RN7SL328P
ERBB2	0.377394	SH2D1B
ATP5MC2P3	0.377355	CCM2
IGHV3.23	0.37735	IGKV3.15
IFI44L	0.377343	MX2
RGS1	0.377261	TNFAIP3
FBXO6	0.37726	STAT1
CREM	0.377224	SLC35G2
C11orf58	0.377221	TLR6
ARG1	0.377189	CLTCL1
UVSSA	0.37718	VRK1
BACH2	0.377179	EBF1
MTMR1	0.377175	RAG2
CCDC17	0.377139	FBXO38
SMCR8	0.377122	TMPPE
CCL5	0.377096	HEATR9
LGR5	0.377045	RAG1
IGKV3.11	0.377044	IGLV5.45
BCL2L15	0.377035	SMPD5
CELF1	0.376997	ZFP14
FAM98A	0.376951	P2RY13
SBK3	0.376934	SLCO3A1
DPEP2	0.376933	DPYSL3
B4GALT6	0.376916	TXNRD3
ARL10	0.376912	ZNF217
MS4A2	0.376906	SCML2
CDH13	0.376892	ZNF397
RAB11B	0.376881	SKP2
MX1	0.376863	OAS3
ERBB2	0.37686	KIFC3
DLGAP4	0.37683	KBTBD11
IFIT1	0.376816	XAF1
IGKV1OR2.108	0.376791	IGKV2.24
RPL21P42	0.376775	RPL31P28
RANBP10	0.376773	TNS1
GLRX5	0.376756	TRAK2
ELF4	0.376751	FGD2
MYO1C	0.376674	RAPGEF5
IGHV3.21	0.376664	IGKV1.5
CRLF2	0.376636	SOS1.IT1
MIR5690	0.376576	RASSF2
RNF103	0.376568	ZNF20
OAS3	0.37653	TRIM5
SOS1.IT1	0.376526	YAP1P1
DPY19L4P1	0.376494	LYPD8
CLDN18	0.376483	CLDN9
POLDIP2	0.376479	UCKL1
KBTBD11	0.376464	SRGAP3
CCM2	0.376461	LIM2
DGKH	0.376461	PTPRS
CCM2	0.376446	LINC00342
IFI6	0.376446	MX1
CLDN18	0.376427	DPY19L4P1
FDPSP3	0.3764	TATDN1P1
ARSB	0.376391	LARP1
ERBB2	0.376387	PRF1
C1QBPP2	0.376385	PHTF2
LY6E	0.376335	OASL
FBXO30	0.37631	TMCC2
ADHFE1	0.376262	GALT
HELZ2	0.376253	STAT1
HNRNPA1P15	0.376231	ZBED1
BACH2	0.376198	MYO3A
CLCC1	0.376181	SLC7A6
BCAS2P2	0.376175	RASSF3
CHRNB1	0.376149	PLEKHG6
LINC01278	0.376098	TMEM198B
MX1	0.376088	OASL
AEBP1	0.376086	IGHV5.78
C1QTNF4	0.376069	PROM1
C1QB	0.376066	C1QC
MTX1	0.376062	THBS3
C1QBPP2	0.376039	TRMT13
MRPL10	0.376035	PLA2G4A
ELF2	0.375991	THBS4
IL2RG	0.375988	PARP15
FOXO4	0.375987	STRADB
RRAGC	0.375953	SNORD62B
CATSPERE	0.375938	SPRY3
ARF1P2	0.375933	CTDP1
AQP8	0.375927	ZNF260
OAS3	0.375926	TYMP
PPP1R18	0.37591	REPS2
MCU	0.375883	ZNF415P1
PDLIM5	0.375871	TES
CRTC2	0.375842	PHF21A
C17orf67	0.375832	PARP15
TIMP2	0.375828	TRGC1
MTCYBP3	0.375827	RNU6.198P
ASB7	0.375793	TLR6
TLN2	0.375792	TRAK2
RHOBTB3	0.375791	SLC5A3
IFI44L	0.375788	ODF3B
HNRNPA1P37	0.375787	INIP
SCN8A	0.375786	TTN.AS1
CEP78	0.375758	PHPT1
MTSS1	0.375756	SIGLEC10
CHIT1	0.375728	CLTCL1
PHF21A	0.375648	YWHAG
MFHAS1	0.375633	SOX6
LPP	0.375615	PZP
RASAL1	0.375608	TCL6
PCED1A	0.375554	SEMA4C
MAML3	0.375554	ZBED1
KLRG1	0.375544	TRGC2
PARP9	0.375535	ZCCHC2
PPP1R18	0.375533	ZNF217
ADGRG5	0.375526	PODN
CSPP1	0.375502	PPIG
FAM78A	0.375486	XIAP
CREM	0.375485	P2RY13
FRA10AC1	0.375478	SHOC1
DAZAP2P1	0.375439	ELL3
TM9SF4	0.375421	WIZ
DACH1	0.375413	PAWR
PAPOLG	0.375399	ZNF397
KIT	0.375384	ZNF521
CDK2AP2	0.375381	SRM
PTEN	0.375342	VMA21
DGCR2	0.375333	FKBP11
ALKBH5	0.375293	SCARNA13
GAPDHP61	0.375284	MAK
ABCB10	0.375271	ARHGAP23
CBX3	0.375256	SELENOF
SNORD62B	0.37524	ZNF385A
EPDR1	0.375233	FAM171A2
KLC1	0.375216	MIR647
MED18	0.375178	TOR1AIP2
CLIC3	0.375151	SPON2
CDK8	0.375135	POLR3C
CD34	0.375116	FAAH
AGPAT5	0.375082	PM20D2
AMD1	0.375072	RBBP8
DTX2P1	0.375062	MTATP6P1
ADGRG5	0.375052	KLHDC4
EIF2AK2	0.37504	IFIT1
FAM126B	0.375013	MFSD4B
E2F3P1	0.374977	PGD
LCORL	0.374943	SNX13
IFIT3	0.374923	OASL
AEBP1	0.374916	RAG1
IFI44	0.374888	ODF3B
OLR1	0.374843	ZNF415P1
SAMD9L	0.374837	TRIM22
APOBEC3H	0.374808	PODN
CEP83	0.374782	EIF4G3
PTGFRN	0.374746	TCF19
RELB	0.37473	TRMT5
ORC2	0.37471	PLCE1
DCUN1D1	0.374695	LBR
ASB7	0.374681	TIRAP
PLEKHA3	0.37467	SAMD4B
IRF9	0.374663	ODF3B
CRTC2	0.374648	MBD6
DHX40	0.374631	DLEU1
CDKN1C	0.374622	MS4A7
IL2RG	0.374611	SLC45A3
C21orf91	0.374611	VPS37C
ACTR3	0.374569	UBE2N
DDX58	0.374544	SECTM1
APOBEC3C	0.374535	GALNT7
ADAM19	0.37453	WIPF1
GTF2E1	0.374527	SBNO1
BCORP1	0.374486	PRKY
GAPDHP61	0.37448	PRKCA.AS1
RO60	0.374477	SAMD4B
KLRG1	0.374428	SEPHS1
ARHGAP33	0.374398	GLIPR2
PGD	0.374394	ZNF138
IGKV4.1	0.374381	IGLV1.44
ODF2L	0.37437	POLR3GL
PAFAH1B2	0.374369	SUPT20H
NDC80	0.374345	PRC1.AS1
XYLT1	0.374336	ZBED1
LY6E	0.374306	OAS3
FCF1P5	0.374305	SNIP1
ATP5F1E	0.374275	DOCK2
ATAT1	0.374261	MFHAS1
KCTD7	0.37425	ZNF397
SLC25A30	0.374239	ZKSCAN2
DMPK	0.374163	FCHSD1
FAM20B	0.374161	SLC7A1
CENPP	0.374158	REPS2
COQ4	0.37414	D2HGDH
HIGD2A	0.3741	TRAPPC1
REEP4	0.374063	ZNF784
CCL5	0.374029	EVA1C
CECR2	0.374029	ROR1
LPP	0.374016	POLR3GL
CDH13	0.374011	CRLF2
ARF4	0.373993	HPRT1
IFI35	0.373989	LY6E
DNAJB14	0.373989	PTAR1
GPATCH8	0.373985	SYNGAP1
HNRNPA1P68	0.373971	PPP3CB.AS1
ELF4	0.373961	MFSD1
GEMIN4	0.373863	IL2RG
DCUN1D1	0.373823	PTEN
IGKV1.5	0.373818	IGKV3.15
EBPL	0.373763	GPT2
AP4B1	0.373762	HARS2
COPG2	0.373753	NUP98
CMTR1	0.373739	ISG15
MX1	0.373733	TRIM25
SLC33A1	0.373722	TARDBP
AGAP6	0.373721	MMS19
BLZF1	0.373694	IL27RA
CYCS	0.373691	UBE2A
AP1G2	0.373689	URB2
ATP8B1	0.373687	PHBP19
LINC02227	0.373651	P4HA2
IFI35	0.373646	IRF9
NUP133	0.37361	PALD1
RPL36	0.373603	RPS24
FAM168B	0.373602	UBA5
MMS19	0.373601	ZHX1
B3GALT2	0.373588	TLR2
GPR52	0.373508	HAX1
ARL10	0.373496	CARMIL2
STRADB	0.373452	TNS1
CD4	0.373421	RAB7B
CDKN1A	0.373413	RFC2
ATXN7L1	0.373409	PDE6D
OPTN	0.373401	PCSK7
BATF2	0.373393	EIF2AK2
MCU	0.373382	OLR1
CLDN18	0.373367	INAVA
CAMTA2	0.373338	MYSM1
APEH	0.373331	TTLL12
RPL21P42	0.373327	RPL6P25
ARHGEF2	0.373319	ZNF646
GDI1	0.37331	ZNF133
LRRFIP1P1	0.373309	RPL37
INHBA	0.373308	PRRT4
DMWD	0.373268	TUBGCP6
RN7SL480P	0.373257	RN7SL769P
GPATCH8	0.373254	HNRNPA1P68
LINC00174	0.373232	NOL4L
GPR52	0.373222	MTATP6P19
BPGM	0.373222	TENT5C
SAR1B	0.373199	SP2
JOSD2	0.373196	SFI1
CENPH	0.373179	PGRMC2
ATP5F1E	0.373161	RNU6.199P
AURKB	0.37316	WDR62
CXorf38	0.373153	TRAF5
GPBP1	0.373145	MAML3
PROM1	0.37313	TXNRD3
RASGRP2	0.373093	TMC8
CEP83	0.373091	GTF2E1
LY6E	0.373075	UBE2L6
MBD3	0.373063	TSSC4
KIFC3	0.373038	SH2D1B
PDE4D	0.373033	PPP1R18
SIK3	0.373029	TM9SF4
PLVAP	0.373012	SOCS3
IL2RG	0.373012	TRAPPC1
ELMO1	0.373009	MSRA
AFG3L1P	0.372998	MAP2K4
CDC27	0.372956	CHRDL1
PNN	0.37294	TMEM198B
ADGRG5	0.372923	AJM1
FAAH	0.372868	GRAMD4
HNRNPA1P15	0.372848	NR3C1
CREM	0.372772	RAB20
PCGF2	0.372762	PHBP19
AZIN1	0.372755	MFSD1
ABCB10	0.372737	KIF26A
CEACAM1	0.372733	DPY19L4P1
OAS3	0.37273	ODF3B
SLC25A39	0.37272	SOX6
AVL9	0.372719	TEC
LINC00299	0.372694	PHLDB2
LPP	0.372693	RAD50
POLR3GL	0.37269	RAD50
ADHFE1	0.372665	MFGE8
KCTD17	0.372645	PAXX
C8orf44	0.372599	KCNRG
LRRC59	0.372598	SRRD
C1orf74	0.372594	ZFP62
RN7SL480P	0.37259	RN7SL494P
CDKN1C	0.372582	CROCC2
NUDT3	0.372571	SP2
IFI35	0.372551	IFIT3
APOL3	0.37255	GBP4
KBTBD6	0.372541	RPL21P4
ANO10	0.372537	PIK3CB
STRADB	0.372531	TENT5C
CD19	0.37252	CD22
ANXA9	0.372488	CD7
FGFBP2	0.372475	RGS9
NDUFA3P2	0.37247	SF3A3P1
DCUN1D1	0.372458	KXD1
CCL1	0.372447	RNU6.100P
CHRM3	0.372432	NPR3
ATXN3	0.372431	CBR4
NANOGP5	0.372417	RLIMP1
UST	0.372359	XPOT
CHRM3	0.372354	SPINK2
LPP	0.37234	TRAPPC1
C19orf53	0.372328	RPL27A
CABLES1	0.372321	FAM83F
MIR17HG	0.37231	YWHAG
CD4	0.372282	CHSY1
IGHV5.78	0.372272	VPREB3
CCL5	0.37227	PZP
IGHV1.46	0.372235	IGKV3.20
JMJD6	0.372217	KCTD7
KLC1	0.372203	ST8SIA6.AS1
NDOR1	0.372171	PGRMC2
GON4L	0.372165	PPP1CB
RAB3D	0.372151	TIMP2
DDX3P1	0.372147	MUC5B
D2HGDH	0.37214	DPEP2
CCDC65	0.37213	KLHL13
CDK2AP2	0.372095	USB1
PARP9	0.372082	USP18
MTCO3P22	0.372075	MTND4P24
DDX58	0.372068	UBE2L6
HMGB1P23	0.372052	RNU6.1280P
DSC3	0.372034	LRRC28
MIR647	0.371966	MRPL44
AAR2	0.371957	PHTF2
LGR6	0.371946	TGFBR3
IGHV5.78	0.371943	ROR1
LLGL2	0.37193	ZFYVE28
ACP6	0.371923	LOXL3
OGN	0.371896	OMD
DPEP2	0.371882	ZNF44
NTHL1	0.371881	RNF32
GIMAP2	0.37185	LRRFIP2
BCL2L15	0.371848	LUNAR1
BZW2	0.371848	TRAV12.1
ANXA7	0.371839	FRA10AC1
AAR2	0.371833	MRTFA.AS1
AEBP1	0.371812	MYO1C
RASSF2	0.371812	RN7SL756P
CCDC65	0.371811	DEPTOR
FAAP100	0.371791	MCRIP1
MIB2	0.37179	SLAIN1
CXCR2	0.371771	KLF7
C19orf84	0.371738	DMPK
CDC42SE1	0.371738	MFGE8
KIAA1549	0.371732	NPR3
PCCA	0.371711	SLC25A33
PDGFB	0.371697	ZBED1
NUP43	0.371679	PEX11B
CHP1	0.371603	JARID2
DISP1	0.371594	MTA2
GNA15	0.371589	SLC35E3
CCDC86	0.371588	SNORA71B
PARP9	0.371566	REC8
RALGDS	0.371559	ZNF667.AS1
MRTFA.AS1	0.371541	ZBED1
ADGRG5	0.371525	SH2D1A
BICRA	0.371511	SP2
FDPSP3	0.371507	MTND3P12
DUSP7	0.371493	PDP2
ZNF141	0.37148	ZNF573
DOT1L	0.371476	NDOR1
PSMD12	0.371466	UNK
ATP8B1	0.371459	MAK
BAZ2B	0.371457	ESYT1
CREG1	0.371447	ZNF345
SBF1	0.371385	ZNF497
DAP3	0.371384	RPL23A
OSBP2	0.371346	STEAP3
CREG1	0.371316	TST
GON4L	0.371194	SOCS2.AS1
IFI35	0.371192	PARP9
AHCTF1	0.371166	POLR2B
CARMIL2	0.371166	ZNF442
AK3P5	0.371165	MTCYBP3
AAR2	0.371159	DUSP10
ALPK1	0.371156	RASSF3
PCBP3	0.37115	TUBG1P
ABHD13	0.371134	CD164
ABHD17A	0.371125	NKG7
AFG3L1P	0.371114	ODCP
DOCK2	0.371114	ZKSCAN2
GADD45B	0.371108	JUN
IRF9	0.371076	ISG15
RHOT2	0.37106	TRMT2A
SLA2	0.371058	SYTL3
DPEP2	0.370961	SLAIN1
EIF4EP1	0.370957	GPATCH3
ALPK3	0.370917	FBXO31
CMKLR1	0.370899	LPAL2
ENOSF1	0.370898	UBAP1L
HOXA4	0.370896	TIRAP
A2M	0.370865	A2MP1
CAP2P1	0.370843	PRKACA
AGPAT5	0.370842	CCM2
GAPDHP61	0.37084	PHBP19
DUSP10	0.370835	MRTFA.AS1
ETV4	0.370803	FBXL2
ELK4	0.370787	RPS4XP21
IFIT2	0.37074	OAS1
FCER1G	0.370736	HIGD2A
PHF21A	0.37073	RNF126
MDC1	0.370707	MED14
BTBD19	0.370673	SCRN3
CTDP1	0.370642	MRTFA.AS1
DNAJC6	0.37064	SUZ12P1
AGPAT5	0.370632	CCDC159
NR4A3	0.370615	SDC2
INTS11	0.370611	SYNCRIP
KIF3B	0.370602	ZFP14
EPHB3	0.370567	MGAT3
FBXO6	0.370555	IRF9
RPS7P8	0.370545	SHMT1P1
ZNF217	0.370518	ZNF436
FKTN	0.370514	YWHAG
MRM3	0.370512	PSMD1
HDAC7	0.370512	TRAF5
ACTG1P10	0.370491	ATP5PDP4
RHCE	0.370483	TSPO2
SP2	0.370482	UTP11
FAM151B	0.370476	SFXN5
EDAR	0.370467	VSIG1
KCTD7	0.370439	PAPOLG
AGPAT5	0.370436	AP1G2
GFI1B	0.370433	TUBG1
ADNP	0.370429	HOMEZ
MOB1B	0.370423	NUDT4
GDPGP1	0.370395	PDP2
LRCH3	0.370375	NDUFA3P2
CD37	0.370341	ZMIZ2
UBE2B	0.370332	ZNF592
GAPDHP61	0.370321	MRTFA.AS1
MX1	0.370307	SERPING1
TNFSF10	0.370285	TRIM21
CTNNBIP1	0.37028	FTX
PPP3CB.AS1	0.37028	ZNF37BP
ARHGAP4	0.370274	E4F1
C2CD2L	0.370262	ETF1P1
POLDIP2	0.370202	TSN
TXLNGY	0.370181	ZFY
ATF7	0.370169	GABBR1
LAMC3	0.370166	ZBED1
ATP5PDP4	0.370154	SCARNA10
TMEM68	0.370059	ZNF264
SLC46A1	0.370041	STON1
ANLN	0.370006	ECT2
ZBTB21	0.369999	ZHX2
HGH1	0.369981	TEC
EFHD2	0.36998	OPTN
HNRNPA1P76	0.369972	MAK
LMO2	0.369954	VANGL1
UCK1	0.369926	ZC3H8
AAR2	0.369926	ZNF225
TYMP	0.369877	UBE2L6
ATN1	0.369871	RRAGC
METTL26	0.369871	SAYSD1
PIK3AP1	0.36987	TOMM40L
FAM238A	0.369855	ITCH
CMTR1	0.369828	STAT1
PCNA	0.369827	SEH1L
PYCR3	0.369797	TRMT61A
ERGIC2	0.369783	SRP9
PAFAH1B2	0.369782	PHF21A
PKN2	0.369779	TGIF2
PCDH7	0.369771	TNFRSF10A
PCSK7	0.369767	RNU1.2
ABALON	0.369767	SLC4A7
AZIN1	0.369731	DNAJB9
FAM238A	0.369722	JRKL
LPAR6	0.36972	TRIB2
IFIT1	0.369713	MX1
EOMES	0.369702	TNFRSF1A
CLDN9	0.369682	LINC00671
FEZ2	0.369681	THOC7.AS1
GIMAP2	0.369666	ZNRF1
ITPRIP	0.369663	RC3H2
CREM	0.369657	FAM102B
IGHV5.78	0.369644	RAPGEF5
ABCA13	0.369636	PLD1
ARMC5	0.369633	ZC3H8
CLCC1	0.369626	PPIAP41
HELZ2	0.369614	TRIM25
MFHAS1	0.369605	PTPRF
ATXN2L	0.36959	CRTC2
NFAT5	0.369589	PPP3CB.AS1
AFG3L1P	0.369583	PTPN18
ISG15	0.36958	PARP9
ADGRG1	0.369563	SH2D1A
RN7SL328P	0.369549	RN7SL756P
ASPN	0.36953	NDUFAF4P4
SNORD62B	0.369508	WAS
INTS11	0.369503	PTOV1
STEAP4	0.369488	TRIM10
LPAR5	0.369483	TNFSF14
SLC25A33	0.369478	YRDC
HNRNPA1P68	0.369475	TM9SF2
PCGF2	0.369472	SLC35E3
NHLRC2	0.369463	ZNF397
GTF2E1	0.369457	PDP2
AVPI1	0.369448	CREM
GRIPAP1	0.369442	TFPT
ATG5	0.369441	PLEC
HNRNPA1P76	0.369439	RNU6.1280P
PHBP19	0.369433	ZBTB12BP
DDX42	0.369432	VPS52
ARG1	0.369388	SMPD5
JRKL	0.369385	XIAP
AFF3	0.369376	BCL7A
EEF1A1P12	0.369375	EEF1A1P13
DZIP1L	0.369364	INHBA
PALD1	0.369364	VDAC2P2
GPT	0.369357	RARRES1
PLA2G6	0.369354	TMEM175
NUFIP2	0.369304	TOB2
ATP5MC2P3	0.369296	GAPDHP61
ALAD	0.369234	TUBG1
MAK	0.369229	MRTFA.AS1
CD59	0.369217	SLC12A2
HMGB1P23	0.369185	LPP
C15orf40	0.369166	SCAND2P
DEDD2	0.369153	PPIAP72
MED7	0.36915	ZNF785
POLR1A	0.36914	TAF4B
SFI1	0.3691	ZNF37BP
KXD1	0.369092	WAS
KLRF1	0.369081	TTC38
RPL23AP44	0.369061	RPS7P8
BICRA	0.369029	RNF126
DLGAP4	0.36902	LINC01278
NUP98	0.369007	TXNRD3
KIT	0.368989	NUP98
GUCD1	0.368967	MGAT3
LRRC37A9P	0.368964	STRN
DLD	0.368957	MIR548C
MICU1	0.368949	NCSTN
IL2RG	0.368946	RASSF2
DGCR2	0.368943	PGD
PDP2	0.368929	ZNF217
ANKRD44.IT1	0.368924	B3GALNT1P1
CCM2	0.368921	TIMP2
ARHGAP23	0.368919	SLC22A16
FAM210B	0.368918	PGM2L1
RPL41P5	0.368883	TBCA
CIP2A	0.36888	KNL1
HES4	0.368868	PDGFRB
INTS11	0.368823	TMEM175
GDI1	0.368818	NUDT21
FAM238A	0.368806	ZNF260
MX1	0.3688	STAT2
BTN2A2	0.368793	TMEM170B
BPGM	0.368791	IFIT1B
GABBR1	0.368786	MRPL35P3
CEP164	0.368768	GSDMB
HOXA1	0.368705	TIRAP
LAT2	0.368691	NOMO3
ARF1P2	0.368675	RPL23A
DHX40	0.368667	LINC01138
IGHV3.11	0.368641	IGKV1.12
RIMKLBP2	0.368629	SAYSD1
BICRA	0.368623	CRTC2
EDC4	0.368576	MICU2
DTX4	0.368567	MCM5
FKBP11	0.368554	KRT17P8
PNN	0.36854	POLDIP2
MAK	0.36854	SLC35E3
RPL6P25	0.368528	RPL7P27
MVB12B	0.368507	RPS6KA5
DHX40	0.368473	SLC35E3
CD22	0.368461	MS4A1
BICRA	0.368459	MRPL39
ZCCHC3	0.368456	ZSWIM1
POGZ	0.368449	UBN2
GALNT1	0.368448	ZNF397
PTPRS	0.368415	ZKSCAN2
IFI44	0.368401	MX1
CCDC144A	0.368377	CCDC146
EP400P1	0.368367	SETD5
ICA1L	0.368365	RPL21P123
SLC25A45	0.368344	SOX9
GEMIN4	0.36834	SLC45A3
CFH	0.368336	LPAL2
STAT1	0.368316	USP18
DTX2P1	0.368315	HIGD2A
RN7SL480P	0.368313	RN7SL732P
NMUR1	0.368311	TTC38
LINC01138	0.368306	PCGF2
CCM2	0.368294	TTC13
CFH	0.36825	SCML2
DDX3Y	0.368238	TXLNGY
FAM210B	0.368231	TNS1
ARL6IP6	0.36822	SELENOF
MDM2	0.368208	PWWP2A
A2M	0.368207	PGD
ALKBH5	0.368205	DNAJC3
IL2RG	0.368205	LINC01278
GTF3C4	0.368196	ZNF37BP
CACNA2D2	0.368146	FGFBP2
DISP1	0.36813	HOXA1
FAXDC2	0.368126	HEPACAM2
IGKV3.20	0.368113	IGLV2.8
RELN	0.36811	SLC30A1
NDUFA5	0.368091	SUB1
ANXA3	0.368084	CLTCL1
FOSL2	0.368071	SEMA3F
BCL10	0.368064	MIR647
HMGB1P23	0.368031	SERPINA1
GIMAP7	0.368024	TNFAIP3
MTCO1P11	0.368015	MTND1P11
DLGAP3	0.368015	STC1
FUBP3	0.368004	LIN7C
SLC25A33	0.367998	TRIM46
EIF2AK2	0.367993	OASL
CKMT2	0.367991	NFAT5
LINC01278	0.367972	PRAF2
CCL1	0.367962	PPP1R18
PARP14	0.367959	STAT2
IGHV3.11	0.367949	IGHV5.51
DUSP7	0.367948	ITPRIPL2
FCHSD1	0.367939	PAXX
HHIP	0.367912	HHIP.AS1
HK2	0.367898	TRGC1
TJAP1	0.367884	TMEM214
RRAGC	0.367866	SAMD4B
REM2	0.36786	UNC13B
AEBP1	0.367844	CORO2B
LRRC37A9P	0.367836	TSN
CCL5	0.3678	PRSS23
HELZ2	0.367792	IFI35
IFI35	0.367768	UBE2L6
KRT18P61	0.367757	MRTFA.AS1
AVPI1	0.367736	NR4A3
PARP9	0.367721	TRIM5
IGHV1.18	0.367718	IGHV3.15
ALKBH5	0.367694	SLC39A9
PHF23	0.367687	ZNF397
COQ4	0.367675	ZNF225
ATP5PDP4	0.367635	RRAGC
LINC02227	0.367633	MME
GGT7	0.367627	SEMA4C
COQ4	0.367612	PCOLCE
LPAR6	0.367574	ST8SIA4
BICRA	0.367566	PGRMC2
ATP8B1	0.367561	PRKCA.AS1
B3GALT2	0.367561	TBC1D20
SNHG29	0.36756	SSBP4
RN7SL328P	0.367553	RNF216.IT1
DUSP10	0.367549	GNA15
NPRL2	0.367548	PAXX
AGPAT5	0.36752	PLA2G6
FAM78A	0.367519	TBC1D20
RN7SL328P	0.367519	TSPYL6
FBXO34	0.367471	NIFKP6
KLRG1	0.367444	PDGFD
DNAH10	0.367439	ITGA9.AS1
NR3C1	0.367405	POLR3H
ELMO2	0.367385	KIF3B
CDK2AP2	0.36738	TRAPPC1
LINC01138	0.367378	SLC35E3
B4GALT3	0.367366	COQ4
CRTC2	0.367362	SAMD4B
LINC00987	0.367322	PDGFD
ETV4	0.367304	SPATA32
OAS1	0.367295	REC8
IRF9	0.367291	TRIM25
DENND2C	0.367289	PSMB10
ATP8B4	0.367289	SHROOM4
JADE1	0.367277	PWWP2A
PGRMC2	0.367271	YIPF6
CENPN	0.367266	SLC7A1
COL3A1	0.367263	CXCL12
FGD2	0.36726	HOXA1
KIF13A	0.367233	PLP2
OAS2	0.367224	OAS3
DNAJA4	0.367221	SNX2
RN7SL493P	0.367161	RN7SL664P
RPL35P4	0.367157	RPSAP28
CHPF2	0.367144	WIPF1
DHRS12	0.367131	FAIM
CREM	0.367128	GIMAP8
CRTC2	0.367104	WIZ
SCARNA13	0.367092	TSPYL6
FAM102B	0.367082	LINC02390
BPGM	0.367061	NFIX
FTX	0.367053	RPS6KA5
MTND6P22	0.367045	MTND6P4
PHLPP1	0.367036	TEC
IGKV1D.16	0.367012	IGKV5.2
SAMD3	0.367001	SH2D2A
IER5	0.366959	TNF
RAVER1	0.366954	SAR1A
RN7SL665P	0.366941	RN7SL674P
SLAIN1	0.366935	SLC25A45
MAD2L1	0.366924	PCNA
KIF26A	0.366923	SLC22A16
DUSP7	0.366918	ST8SIA4
MBD6	0.366906	TM9SF4
SRRD	0.36689	TMEM248
PTPRF	0.366867	RANBP10
PWWP2A	0.366852	ZNF624
AFF3	0.366842	MIR5195
NFATC2	0.366842	PARP15
GPATCH8	0.36681	SAYSD1
SP1	0.366801	TIRAP
CISH	0.366795	GALNT1
ATXN7L1	0.366777	ZFP36
ALKBH5	0.366772	SRSF6
DCUN1D1	0.366759	PAFAH1B2
DLD	0.366757	RAD51AP1P1
AFG3L1P	0.366745	RUSC1.AS1
ADCK5	0.366725	D2HGDH
AMPD1	0.366723	IGKV3.20
JUN	0.366714	NFKBIA
AFG3L1P	0.366712	LINC01138
DUSP10	0.366712	ZBED1
PRKACA	0.366693	SAMD4B
ISG15	0.366682	STAT1
ZBED1	0.366669	ZBTB21
RNF145	0.366666	ZNF264
SLAIN1	0.366663	ZNF37BP
PDGFB	0.366661	TGDS
ALKBH5	0.366629	VPS18
UBQLN1	0.366625	ZNF646
CLTCL1	0.366615	PRRT4
C1orf74	0.366604	NAPEPLD
MAPK14	0.366588	MTX1P1
CEP78	0.366542	TMEM181
LINC00299	0.366519	TOGARAM2
RPL41P1	0.366492	YWHAQP6
SLC39A8	0.366489	ZNF44
CLIC3	0.366488	KLRC1
DGUOK.AS1	0.36648	PRPF38B
HOXA10	0.366475	SLC16A1
DSCC1	0.366474	LRR1
RPL11	0.366469	RPL41P1
FEN1	0.366443	SLC43A3
KRR1	0.36644	MYNN
CLDND2	0.366437	UPF3A
LOXL3	0.366376	M1AP
GAPT	0.366363	SALL2
LPAL2	0.366362	RHOC
HMOX1	0.366355	SERPINA1
GDPD5	0.36633	TMEM116
SLC14A1	0.366288	TLN2
C19orf54	0.366282	RPL10P12
C1RL.AS1	0.366265	RBP5
BPGM	0.366244	DCAF12
HNRNPA3P15	0.366233	YWHAQP6
EVA1C	0.366226	TOGARAM2
KCTD3	0.366205	PHLDB2
GEMIN4	0.366186	HMGB1P23
RXFP4	0.366163	SECISBP2L
FOXN3.AS2	0.366151	RN7SL648P
HMGB3P32	0.366122	TTC13
MICU1	0.366099	ZFP36
PSAP	0.36609	PTPRA
AGPAT5	0.366081	TMEM175
PARP10	0.366036	UBA7
MAP6D1	0.366035	RNF13
PIDD1	0.366021	SPPL2B
ANOS2P	0.366012	ZFY
C2CD2L	0.36601	HMGA2.AS1
ACAP3	0.365993	ZNF226
AAR2	0.365971	ZBED1
CELF1	0.365954	PDP2
SESN1	0.365954	ZNF397
MBD6	0.365938	PNN
HELZ2	0.365935	IFIT1
AVP	0.36593	EGFEM1P
DAAM1	0.36592	UBE2J2
AQP1	0.365911	EVPL
RBM15B	0.365898	RPS3AP38
IFI6	0.365877	TYMP
DYRK2	0.365863	PDE4D
CENPQ	0.365856	VBP1
RAD50	0.365842	TRAPPC1
RBMXL1	0.365826	XYLT1
JMJD6	0.365817	ZNF397
AP4B1	0.365809	SIRT7
CCNL2P1	0.365803	YWHAQP6
LINC01013	0.365779	MIR5195
DSG2	0.365768	KLRG1
ATP8B1	0.365755	ZBTB12BP
ASB7	0.365746	C11orf58
CYP4V2	0.365739	LINC01138
CISD2	0.365712	GABARAPL2
ASB7	0.365708	P2RY13
HNRNPA1P68	0.365686	ZNF37BP
AKAP12	0.365685	RASAL1
PHF21A	0.365672	PPP4R2
FECH	0.36567	TNS1
FZD2	0.365669	ZNF81
SP2	0.365665	UNK
CKMT2	0.365651	SYNGAP1
PRKY	0.365641	TTTY14
FXNP2	0.36563	RN7SL382P
MRPL10	0.365626	PAWR
DUSP7	0.365593	SLC35G2
CRISPLD1	0.365591	KLHL13
CDC27	0.365586	YIPF6
ASMTL.AS1	0.365557	FAM180B
CCDC159	0.365555	HSPBAP1
C6orf136	0.365527	HARS2
P2RX1	0.36552	PLAGL1
ITGA5	0.365515	PBX1
MYO1C	0.365512	RAG1
GLB1L2	0.36551	PDGFD
FBXO6	0.365507	XAF1
IMPDH1	0.365495	ZNF442
CEP78	0.365494	LLGL2
CD109	0.365485	KLHL23
IFI44	0.365472	UBE2L6
ATP8B1	0.365471	ZKSCAN2
MICAL1	0.365427	MTX1
ABHD17A	0.365409	ERBB2
SYNCRIP	0.365406	TXNL1
DGAT1	0.365399	E4F1
ANKRD44.IT1	0.365369	ZBED1
EPDR1	0.365367	SLC16A1.AS1
DCAF1	0.365366	REPS2
IRF9	0.365358	MX1
IFI35	0.365341	OASL
MED18	0.365333	MED28
SLC25A37	0.365329	SOX6
GAPDHP61	0.365322	ZBTB12BP
FKBP2	0.365312	SH3BGRL3
PTPN4	0.365308	YES1
AMPD3	0.365303	SLC2A5
SLC1A5	0.365292	SLC25A39
ABALON	0.365288	RHOBTB3
AAK1	0.365284	PITPNC1
PODN	0.365281	SH2D1A
AGER	0.365278	TAPT1.AS1
TOGARAM2	0.365265	TRGV7
CALHM2	0.365262	GIMAP6
JRKL	0.36525	SEC23IP
EIF2AK2	0.365247	HELZ2
ASB15	0.365243	MAP2K4
ZXDA	0.365235	ZXDB
GTF2E1	0.365208	WDCP
CA5B	0.365204	SGSH
ATP5PDP4	0.365193	MYSM1
DPYSL3	0.365186	SEMA4C
SRP9	0.36518	UBE2A
EPHA1.AS1	0.36516	TAS2R60
HNRNPA1P68	0.365145	PA2G4P6
CXCR2	0.365144	OCRL
CEP78	0.365122	PTPN4
KIF21A	0.365115	PPP2R2B
AQP8	0.365112	C21orf91
KLRK1	0.365106	TGDS
ENOPH1	0.3651	ETF1P1
SOS1.IT1	0.365086	ZNF264
AMD1	0.365079	RABL2B
LUZP1	0.365076	ZNF217
IFIT1	0.365074	UBE2L6
GLB1L2	0.365062	TRGC2
DUT	0.365046	VPS26A
DDX60L	0.36504	TRIM22
C8orf76	0.365027	ZNF609
CTNNBIP1	0.365025	LINC01359
ATP8B1	0.365019	GAPDHP61
LIN7C	0.365006	SAR1B
[truncated: 98,001 more rows]

## Sheet: NormalBMvsBALL_MI_100K
source	mi	target
OR5E1P	0.525446	OR5P1P
OR5E1P	0.524598	OR5P2
AOX2P	0.523982	AOX3P
OR5P1P	0.519991	OR5P2
TMEM176A	0.511336	TMEM176B
FAM106A	0.503862	USP32P2
TXLNGY	0.500682	USP9Y
OR5P2	0.49928	RNA5SP202
OR5P2	0.489594	RTRAF
ANOS2P	0.488163	TTTY14
OR5P2	0.486548	OR5P4P
OR5P2	0.48088	VENTXP4
RPL23A	0.480351	RPS15
OAS3	0.479892	SIGLEC1
OR5E1P	0.478702	OR5P3
IGKV3.11	0.476738	IGKV3.15
IGKV1.39	0.474559	IGKV1D.39
NDUFB11	0.473909	WDR83OS
AP2S1	0.473692	EIF3K
EIF3I	0.473484	SNRPB
OR5P1P	0.472659	OR5P3
DGKG	0.472489	SLC22A15
ATP5PF	0.472201	DAD1
OR5E1P	0.472084	RTRAF
CDKL5	0.471985	SLC27A2
ANOS2P	0.469657	TTTY10
TTTY10	0.469501	TTTY14
ELOB	0.469366	NDUFB11
OTUB1	0.468907	RAB5C
OR5P1P	0.468788	PTH2
KDM5D	0.468564	UTY
DBI	0.468352	TRAPPC1
BLCAP	0.4672	SCARNA5
KDM5D	0.467019	TXLNGY
CHCHD1	0.46659	UQCRH
OR5E1P	0.465759	RNA5SP202
CEACAM1	0.465677	DNAH10
CHCHD2	0.46537	EIF3K
ASPN	0.464463	OMD
CHCHD2	0.464449	WDR83OS
CHCHD2	0.464354	TXN
ASIC2	0.464144	BTBD6
SNRPB	0.463952	WDR83OS
OR10AB1P	0.463909	OR5P2
ASIC2	0.463794	ITGAV
AP2S1	0.463666	WDR83OS
SELENOH	0.46353	WDR83OS
EEF1DP7	0.463346	VAPB
TRAPPC2L	0.46308	UBE2I
PSMD8	0.462991	TRAPPC1
DNAJC7	0.46294	UBE2I
EIF3K	0.462732	WDR83OS
OR5P2	0.46251	PTH2
BTBD6	0.46234	TFAP2C
RNU4.1	0.462212	RNU4.2
C1orf226	0.462017	NOS1AP
ASIC2	0.461675	COMMD4
OR5P4P	0.46162	RNA5SP202
NDUFS6	0.460176	SRM
C3orf80	0.459943	SLC8A3
OR5P4P	0.459834	PTH2
PLEKHA3	0.459817	VMA21
DAZAP1	0.459691	RPL36A
NHSL2	0.459366	PTH2
RN7SL480P	0.458959	RN7SL665P
OR5E1P	0.458914	OR5P4P
AEBP1	0.458599	DTX1
OR5P4P	0.458308	RTRAF
PSMB8	0.458017	PSME1
AP2S1	0.457158	NDUFB11
BRD4	0.456903	OR5P1P
RPL38	0.456612	RPS15
RN7SL665P	0.456608	RN7SL674P
RNA5SP202	0.4566	RTRAF
ATP5MC2	0.456543	COX8A
OR5P1P	0.456314	RTRAF
PPP3CA	0.456167	SLC12A2
LIN7C	0.45613	PPP1CB
OR5P1P	0.456104	VENTXP4
ANXA3	0.455839	CEACAM1
ARRDC1	0.455691	PNPO
RING1	0.455568	RNA5SP429
CHCHD2	0.45555	NDUFA4
OR5E1P	0.455532	VENTXP4
ALG1L2	0.455121	FAM86HP
OR5P1P	0.454885	RNA5SP202
PSMB6	0.454719	WDR83OS
SNORA23	0.454631	SNORA73B
MRPS34	0.454485	NDUFS6
FBXO46	0.454481	MARK2
EIF3K	0.454232	NDUFA4
BROX	0.454217	LIN7C
LCORL	0.45419	RPE
MARCKSL1P1	0.454161	RAB5C
SCARNA10	0.454141	SCARNA13
NDUFS6	0.454062	RPL36A
OR5P1P	0.454031	OR5P4P
HNRNPA3P2	0.453898	SH2D2A
OR5E1P	0.453736	PTH2
RNA5SP202	0.453489	VENTXP4
MARCKSL1P1	0.453085	OTUB1
UBE2I	0.452919	UQCRC1
SNORA12	0.452848	SNORA73B
ELOF1	0.452834	PSMB6
RO60	0.452753	SCARNA5
LIX1L	0.452738	SYNRG
BRAT1	0.452053	FMNL1
FTX	0.451914	RN7SL648P
RPL23A	0.451851	RPL38
IGHV5.78	0.451715	MIR5195
APH1A	0.45156	SUMO3
COX4I1	0.451159	SNORA53
MSGN1	0.451152	SECISBP2L
POLR2L	0.451144	SERF2
NDUFA4	0.451101	SNORA53
UQCC3	0.450863	UQCR11
KLKP1	0.450756	LGALS7B
DNAJC7	0.450636	RTRAF
RAB5C	0.450504	RO60
CHCHD2	0.450444	PRDX1
ALKBH5	0.450289	UBE3A
NPM3	0.450156	VENTXP4
RNA5SP202	0.450078	UQCRC1
COX6C	0.450077	PPP1R9B
PSMD8	0.450033	SRM
SLIRP	0.450028	SNRPD1
OR5E1P	0.450006	RPL23AP23
AMPD3	0.449959	CLTCL1
NDUFS6	0.44988	PSMD8
KPNA6	0.449725	RAB22A
SCARNA13	0.449695	SCARNA5
AP2S1	0.449681	SF3B5
EIF3I	0.449632	UQCRQ
SGPL1	0.449609	SLC39A9
PPP1R9B	0.449461	SGPL1
DTX4	0.449452	OR5P3
ASIC2	0.449406	TFAP2C
RFX2	0.449167	ZNF787
RNA5SP202	0.4491	RNU2.48P
DBI	0.449017	PSMD8
CORO2B	0.44891	DTX1
FH	0.448879	UBA2
CHCHD2	0.448878	SNORA53
OR5P2	0.448794	RPL23AP23
MIR151B	0.448773	SCARNA5
SCARNA5	0.448721	SCARNA6
ALKBH5	0.448661	GTF2E1
NDUFS6	0.448335	TRAPPC1
MRPL40	0.448319	OR5P1P
BRD4	0.448205	OR5P2
OR5P2	0.448066	OR5P3
RTRAF	0.447911	VENTXP4
NPM3	0.447902	OR5P2
RO60	0.447834	UBE3A
DVL3	0.447771	SP2
NDUFA4	0.447404	SNORA74B
KLKP1	0.447145	L3MBTL1
ALPK1	0.447037	DNAH10
MPDU1	0.447028	PQBP1
AP2S1	0.446959	ELOB
ABCA13	0.446707	LYPD8
DCP2	0.446459	INSIG2
OR10AB1P	0.446425	OR5E1P
MRPL40	0.446424	OR5P2
COX6A1	0.446406	WDR83OS
ATP5ME	0.446386	NDUFS5
RNA5SP202	0.446304	TXNDC12.AS1
GTF2E1	0.446052	RAB22A
APP	0.446022	DYNC1LI2
ATP5MC2	0.446008	METTL25
OR5P4P	0.445957	VENTXP4
FDPS	0.445866	RPL36A
ATP6V0D1	0.445813	COPE
EIF1AY	0.445813	TXLNGY
LIN7C	0.445678	UBE3A
AP3S2	0.44552	PHKA2
SCARNA1	0.445465	SNORA23
CBX3	0.44544	SET
GOLPH3L	0.445235	TOR1AIP2
ADSL	0.445136	ARHGAP27
MRPL40	0.445114	OR5E1P
ANKRD20A11P	0.445067	CYP4F29P
NMD3	0.444997	NUDT21
ENTPD1.AS1	0.444952	ITGA9.AS1
BRD4	0.444884	VENTXP4
COX6A1	0.444719	SELENOH
COX7B	0.444654	HTR2B
BRD4	0.444645	HCFC1
ANXA3	0.444623	TPTEP2
TDP2	0.444513	UBE3A
PRIM2	0.444477	SF3B5
PPP1R3E	0.444331	TRIM17
MRPL40	0.444306	TRAPPC2L
RAB22A	0.444139	TGDS
OR52B6	0.444128	OR52H1
PTPMT1	0.443977	RING1
C1QBP	0.443967	CCT5
ASIC2	0.443868	CLIP1.AS1
DOCK2	0.443782	NRF1
OR5P2	0.443698	TXNDC12.AS1
KPNA6	0.443687	SCARNA21
PHF5A	0.443635	UBE2I
RN7SL296P	0.443492	RN7SL480P
MICOS13	0.443441	YIF1A
TTTY10	0.443418	USP9Y
RAB5C	0.443417	UBE3A
AP2S1	0.443392	CHCHD2
IGLV1.47	0.443389	IGLV3.25
COX4I1	0.443314	SF3B5
DR1	0.443289	SMARCB1
ANXA3	0.44325	SPATC1
RNA5SP202	0.443222	RNA5SP429
BANP	0.443215	OR5P4P
MRPS34	0.443186	RPL36A
EIF3I	0.443174	SELENOH
TMED9	0.443111	UQCRC1
CMIP	0.442989	RFX2
AP1S1	0.442963	VENTXP4
DHX35	0.442936	OR5P4P
MRPS34	0.442929	PHB
RPS21	0.442917	UBA52
MRPS34	0.442911	SRM
BRD4	0.442897	RING1
MYCL	0.442859	UNC5D
COX7B	0.442757	TMEM59
AP2S1	0.44273	SNRPB
PRDX1	0.442729	RPL12P11
ZFP91	0.44267	ZNF654
EFEMP2	0.442647	UBE3A
CHCHD2	0.442625	HCFC1
RNA5SP202	0.442619	ZMAT2
IGHV1.46	0.44259	IGHV3.15
DBI	0.44257	NDUFS6
FDPS	0.442266	NDUFA1
EIF3K	0.442157	NDUFB11
BANP	0.442148	TMED9
DNAJC7	0.441964	RING1
MTCYBP3	0.441926	MTND5P2
PHB	0.441923	WDR83OS
USP21	0.44175	VDR
RPL36A	0.441666	SRM
USP9Y	0.441645	UTY
LIN7C	0.441505	RSBN1
AP1S1	0.44148	OR5P4P
LIN7C	0.441377	RO60
CHCHD2	0.441216	UQCR11
BRD4	0.441181	OR5E1P
TMED9	0.441102	UBE2I
SLC35C2	0.441098	STXBP5
KPNA6	0.44108	SLC30A7
ATP5MF	0.44103	ATP5PF
KDM5D	0.440955	USP9Y
ALPK1	0.440932	CEACAM1
TASOR2	0.440836	TM2D1
SCARNA12	0.440821	SCARNA5
EXOC6	0.440774	UGP2
OR10AB1P	0.440767	OR5P4P
BLCAP	0.440738	ZSCAN32
SGPL1	0.440726	UQCRH
EPB41L5	0.440602	SYNGR2
COP1	0.440575	EXOC6
SCT	0.440571	VENTXP4
PPIB	0.440562	PPP1R9B
DPY19L4P1	0.440543	OLR1
PRKY	0.440517	UTY
JTB	0.440459	UQCRC1
HNRNPR	0.440339	SEMA6A
RASAL1	0.440337	VPREB3
ARRDC1	0.440324	OGFOD1
RPL35P1	0.440319	YBX1P10
HLA.DQA2	0.440307	HLA.DQB2
ATP5MC2	0.4402	SF3B5
CCDC26	0.440156	RTRAF
ASIC2	0.440141	OR5P3
RPL23AP23	0.440093	UBE2R2
ARFGAP2	0.440051	TMED9
IGLV1.47	0.440046	IGLV1.51
TTTY14	0.440044	USP9Y
RALB	0.439804	ZNF37BP
DIAPH1	0.439748	MYH9
KCNE3	0.439683	MYCL
ITGAV	0.439646	LGALS7B
RGS9	0.43951	SAMD3
RNU1.28P	0.439419	RNU4.2
GSTP1	0.439386	PYROXD1
SLIRP	0.439252	UQCC3
CHD7	0.43919	TREML2
COX4I1	0.438885	MIR151B
CHCHD2	0.438869	SELENOH
HTR2B	0.438848	TMEM59
OR5P2	0.438757	RNU2.48P
SCARNA1	0.438651	SNORA74B
PURA	0.438576	UBE3A
SETBP1	0.438504	TASOR2
FAM114A1	0.438459	RUSC2
AP1S1	0.438388	ASIC2
EEF1A1P13	0.438357	RPL4P5
RPS4Y2	0.438343	TBL1Y
HMBS	0.438328	TSPO2
AMPD3	0.438302	ANXA3
AP2S1	0.438264	EIF3I
NDUFB11	0.438232	SNRPB
CHCHD2	0.438227	COMMD4
CSNK1G3	0.438171	SCARNA5
PHB	0.438146	UFC1
IGHV3.23	0.43813	IGKV1.5
RNU5E.1	0.4381	RNVU1.6
EIF3I	0.438094	WDR83OS
COQ2	0.438042	RAD21
ALKBH5	0.438006	PPP1R9B
BCAP31	0.437988	TMED9
ARHGEF5	0.437912	OR2A7
MIR640	0.437909	MRPS27
MRPL40	0.43785	RTRAF
AURKAIP1	0.437845	NDUFS6
COX6C	0.437845	TOR4A
RTRAF	0.437795	TAOK3
CEP44	0.437642	EXOC7
OR5P4P	0.437639	TMED9
GPX4	0.437609	SRM
GTF2E1	0.437607	PPP1R9B
IGHV3.23	0.437512	IGHV5.51
SNRPD3	0.437511	SNRPF
IGHV3.21	0.437509	IGKV3.11
IGHV1.46	0.437491	IGKV1.12
LINC00342	0.437434	SNX10
CD244	0.437247	PTGDR
UBL5	0.437182	UQCC3
FAU	0.437169	NDUFB11
FMNL1	0.437125	HMBOX1.IT1
BLCAP	0.436952	ELP3
AEBP2	0.436904	UBE3A
EIF4BP3	0.43676	EIF4BP6
DNAJC7	0.436745	RPL23AP23
AGBL5	0.436731	VHL
IGKV3.11	0.436673	IGLV5.45
PITPNM1	0.436612	SNRPF
KDM4C	0.436607	VTI1A
LYSMD3	0.436574	RSBN1
CCDC28B	0.436563	TASOR2
PPIA	0.43648	PSMB2
ABCA13	0.43638	DAPK2
IGHV3.21	0.436358	IGLV5.45
STARD7	0.436347	VMA21
DEGS2	0.436263	PMEL
EXOC7	0.436191	LIN7C
CHCHD2	0.43618	EIF3I
MARCKSL1	0.436147	ZNF783
MRPS34	0.436131	WDR83OS
PLEKHA3	0.436088	SLC39A9
RAB22A	0.436065	TRIM32
C1QBP	0.43604	PRDX1
AGBL5	0.435995	PDCD1LG2
GADD45GIP1	0.435987	NDUFS6
OR5P2	0.435964	RING1
SNORD19	0.435961	TMED9
C15orf62	0.435925	CES4A
TXNDC12.AS1	0.435925	VDR
ARHGAP24	0.435923	PIP4P2
ALKBH5	0.435917	RO60
MRPL40	0.435811	OR10AB1P
TMEM33	0.435786	YWHAG
SNORA53	0.435749	SNORA73B
COX6C	0.435744	SNRPF
COX4I1	0.435709	SCARNA5
MRPL40	0.435621	OR5P4P
GTF2E1	0.435512	SCARNA5
DBI	0.435511	FKBP2
IGHV5.51	0.435492	IGKV1.5
AOX2P	0.435488	RNU1.133P
NDUFB11	0.435485	SELENOH
VIRMA	0.43546	ZNF615
CAPN3	0.435443	CLTCL1
ELOB	0.43544	WDR83OS
ARL6IP6	0.435423	LINC01637
EFEMP2	0.435404	SCARNA12
RPL23AP50	0.435259	TMED9
ERG	0.435246	ITGA9.AS1
OR5P1P	0.435223	RPL23AP23
CEACAM3	0.435187	INHBA
AIDA	0.435068	DHDDS
PTPDC1	0.43502	REPS1
ALAD	0.435005	ST6GALNAC4
BCL7C	0.434985	FDPS
NDUFA4	0.434962	PFDN5
EMD	0.434954	GTF2E1
SCARNA5	0.434931	TGIF2
EIF3K	0.434807	UFC1
ADSL	0.434789	C1QBP
COX4I1	0.4347	EIF3K
BRD4	0.434689	FLI1
HNRNPA0	0.434674	TMED9
NDUFA1	0.434663	RPL36A
BRD4	0.434629	RPL23AP23
MAP3K20	0.434474	ZNF37BP
DVL3	0.434347	MBD6
EIF3K	0.434298	SELENOH
CCDC144A	0.434238	USP32P1
ATP5MC2	0.434217	COX4I1
CMAHP	0.434145	WFS1
HPS4	0.434104	RC3H1
ARPC1A	0.434102	ATRAID
CCDC91	0.434009	ZBTB44
FDPS	0.433985	WDR83OS
DMPK	0.433982	DMWD
RN7SL151P	0.433938	RN7SL5P
AP1S1	0.433931	OR5P2
PSMC3	0.433879	UQCRC1
NTNG2	0.433868	SPATC1
RING1	0.433761	VENTXP4
ZBTB44	0.433659	ZNF384
DNAJC7	0.433599	MRPS15
AGPS	0.433588	RALB
TAF4	0.43354	UQCRC1
SLIRP	0.433514	SNRPF
OR5P4P	0.433482	RING1
IGHV3.23	0.433375	IGKV1.12
LIN7C	0.433374	PLEKHA3
HNRNPR	0.433283	PHKA2
CEP44	0.433174	LIN7C
RSBN1	0.433154	ZMPSTE24
ASIC2	0.433139	OR5E1P
RTRAF	0.433103	UBE2I
FCRL6	0.433075	GZMH
DZIP1L	0.432877	INHBA
SNORA23	0.432744	SNORA74B
SNORA53	0.43268	SNRPB
ENTPD7	0.432668	PLA2G4A
PSMD8	0.432661	ZNF654
C5orf38	0.43263	IRX2
PLEKHA3	0.432569	RSBN1
CAPZA1	0.432563	PTEN
ELOB	0.432552	NDUFB7
OR10AB1P	0.432447	OR5P1P
IFI6	0.432379	IFIT3
CDKAL1	0.432329	MIR151B
COX7C	0.432294	RPL36A
OAS2	0.432256	PARP9
ASIC2	0.432253	CHCHD2
CSTF2T	0.432188	RNA5SP429
OR5P3	0.432178	RTRAF
AP2S1	0.432158	COX6A1
EFEMP2	0.432151	VSIR
APH1A	0.432134	SNORD19
KLKP1	0.432118	RTRAF
SCARNA5	0.432104	SNORA53
BROX	0.432071	PPP1CB
DLGAP4	0.432063	WIPF1
CYLD	0.431952	TBC1D4
PQBP1	0.431927	TRAPPC1
RAPGEF6	0.431924	UBE2B
OR10AB1P	0.431908	RNA5SP202
CHCHD1	0.431797	RN7SL648P
CAPZA1	0.431761	TMEM33
RSBN1	0.431752	TAF15
SCARNA21	0.431742	SCARNA7
OR5P2	0.431719	RNA5SP429
COX8A	0.431715	TMEM147
BBS9	0.431618	SNRPB
DNAJC8	0.431571	PSMB2
SCARNA12	0.431498	SCARNA13
COX6A1	0.431453	COX7B
PPP3CA	0.431412	RPL17
ATP5PF	0.431374	DBI
DOCK2	0.431354	RALB
HMGB1P23	0.431349	RN7SL756P
EXOSC3	0.431344	SMNDC1
PHF5A	0.431312	UFC1
COX6C	0.4313	PCNX3
ALKBH5	0.431185	EFEMP2
EIF3K	0.431135	SNORA53
CHCHD2	0.431079	CLIP1.AS1
AP2S1	0.431067	NDUFA4
CTIF	0.431047	LIX1L
MRPL40	0.431003	UBE2I
ELOF1	0.430977	NDUFA2
CLDN9	0.430951	TRPM2.AS
IGKV1.5	0.430923	IGKV3.11
SCARNA5	0.430909	UBE3A
RING1	0.430883	RTL5
DYNC1LI2	0.430867	LRPAP1
ASIC2	0.430735	HCFC1
DNAJC7	0.430712	OR5P2
CSTF2T	0.430578	RING1
BCORL1	0.430558	STXBP5
PRDX1	0.430522	SNORA53
DEF8	0.430495	KCNS1
SS18L2	0.430493	VHL
AMPD3	0.430465	DZIP1L
AREG	0.430392	SYAP1
CNNM2	0.43038	LSM14B
PFDN5	0.430378	SNRPB
LSM2	0.430326	PHB
APH1A	0.430316	DDOST
PSMC6	0.430314	SMG7
RN7SL480P	0.430293	RN7SL769P
TXLNGY	0.430235	UTY
GVQW3	0.430226	PLA2G4A
MAF1	0.430129	NLK
CEACAM1	0.430111	M1AP
PRDX1	0.430103	TXNDC12
CAPZA1	0.430073	ZMPSTE24
DHX35	0.430055	MKLN1.AS
SNRPD2	0.430052	UFC1
PFDN5	0.430015	SSR2
HNRNPMP1	0.430004	MARCKSL1P1
RAB5C	0.429982	RSBN1
KAT8	0.429969	SCARNA6
ATP5MF	0.429942	DBI
RN7SL5P	0.429902	SCARNA5
UBL5	0.429902	UQCR11
RNF7	0.429893	UBE2I
OR5P1P	0.429842	TXNDC12.AS1
PRRT4	0.429831	SLC26A6
CLIP1.AS1	0.429801	RPL23AP23
CHCHD2	0.429744	SNRPB
TTTY10	0.429704	TXLNGY
IGHV3.21	0.429684	IGKV3.20
BLCAP	0.429647	RNU6.142P
NHSL2	0.429582	SLC19A1
UQCR11	0.429548	WDR83OS
GZMM	0.429484	NCOA3
FBXO34	0.429484	RN7SKP296
MRPS34	0.42947	PSMC3
DHX35	0.429456	HNRNPR
CHCHD2	0.429396	COX7A2
SRM	0.429385	TRAPPC1
NPM3	0.429374	TMED9
COX15	0.429372	GAPDHP42
EIF3K	0.42936	ELOB
AHSA1	0.429338	LSM7
AHSA1	0.429331	PDHA1P1
SCARNA5	0.42931	TAPBP
AGPS	0.429308	YPEL3
SLIRP	0.429266	UBL5
TTTY14	0.429235	TXLNGY
OR5P1P	0.429214	RTL5
ADGRG5	0.429122	TBX21
LRRC29	0.429085	PLA2G4A
IFI44	0.429068	IFI44L
CLEC1B	0.429065	SUZ12P1
PTH2	0.429061	RTL5
HCFC1	0.429044	OR5P3
DNAJC7	0.429001	OR5P4P
NPM3	0.428998	OR5P1P
MIGA2	0.42895	QSOX2
PYROXD1	0.42895	RAB5C
OR5P2	0.42894	UBE2I
COX7B	0.428905	UFC1
SNRPD3	0.428893	TAOK3
ITPRIPL2	0.428846	RC3H1
ITGAV	0.428841	PSMC3
PSMB4	0.428823	UQCRFS1
ASIC2	0.428822	DIDO1
ABHD2	0.428795	NOP14.AS1
MYH9	0.428783	NSMCE1
ITGAV	0.428718	OR5P2
FXYD1	0.428715	SCT
RNA5SP202	0.428694	TMED9
APBB2	0.428685	RAG1
SNORA73B	0.428679	SNORA74B
ACTR5	0.428634	IL11RA
ITGAV	0.428627	OR5E1P
GOLGA2	0.428619	GOLT1B
EIF3K	0.428607	SNRPB
PHF5A	0.428493	TRAPPC2L
RARB	0.428442	SCARNA6
BCL7C	0.428437	MEFV
MARCKSL1P1	0.428424	TFAP2C
IGHV3.21	0.428361	IGKV3.15
OR5P2	0.428355	ZMAT2
AP2S1	0.428335	PSMC4
ALAD	0.42832	GUK1
ODF2	0.428309	TIMM17B
BRD4	0.428301	RTL5
FUT8	0.42829	MIR151B
DNAJC7	0.428217	OR5E1P
DAZAP1	0.4282	FDPS
EIF3I	0.428168	SEC61B
NKAPD1	0.428149	NOA1
ALKBH5	0.428117	PLEKHA3
TBX21	0.428037	USP28
EIF3I	0.428031	EIF3K
KLKP1	0.428029	OR5P2
PHB	0.427979	SNRPB
COX15	0.427954	DMTF1
ANKRD20A11P	0.427938	RHOT1P2
HCFC1	0.427936	WNK1
PHF5A	0.427894	ZNF593
C10orf105	0.42786	U2AF2
VPREB3	0.427849	ZNF608
CHCHD2	0.427822	NDUFB11
BBS9	0.427812	SNORA53
NENF	0.427791	UQCRC1
MKLN1.AS	0.427758	TMED9
KIF13A	0.42774	KLRG1
HMGB1P23	0.427663	RLIMP1
ALDH1A1	0.427655	PSMC4
BCORL1	0.427627	FLI1
PSMB6	0.427612	SNRPB
SF3B5	0.427599	WDR83OS
PHF5A	0.427588	TMED9
ASIC2	0.427565	CEP72
DNAJC7	0.427537	RNA5SP202
BOLA3.AS1	0.427494	DGKG
ITPRIPL2	0.427483	MYCL
DNAJC7	0.427449	MRPL40
IGHV3.15	0.427381	IGHV3.74
C22orf23	0.42737	FLI1
AMPD3	0.427323	SMPD5
ADCY4	0.427307	RIPK3
ABCA2	0.427307	ZAP70
COX7A2	0.427286	RPL21P3
IDH3B	0.427282	ZNF141
HMBS	0.427251	SEC63P1
CHCHD1	0.427226	RPL36A
NDUFS3	0.427223	UQCRC1
GPX4	0.427163	PYROXD1
SCARNA13	0.427156	TOMM22
SAP18	0.42713	TAOK3
NDUFS6	0.427112	ZFP91
FIS1	0.427067	ZMAT2
RN7SL648P	0.427017	UQCRH
DBI	0.427007	PPIB
ANGPTL7	0.426995	PSMD8
RNF2	0.426959	UFM1
SGO1	0.426942	SNRNP27
ATRAID	0.42694	TRAPPC1
FAM126B	0.426933	TMEM59
SEC23IP	0.426927	SLC46A1
TRAPPC1	0.426877	ZNF654
AURKAIP1	0.426873	COMMD4
RPL36A	0.426846	RPL41P1
GADD45GIP1	0.426836	SRM
COX4I1	0.426806	WDR83OS
IFIT1	0.426797	OAS2
RNA5SP429	0.426785	RTL5
DTX1	0.426771	RAG2
ITGAV	0.426754	OR5P3
COPS3	0.426718	PHF5A
SNRPD3	0.426668	UFC1
RO60	0.426624	RSBN1
RNA5SP429	0.426621	UQCRC1
PHF5A	0.426614	RNF7
RPL23AP23	0.426592	VENTXP4
OR5E1P	0.426567	RNU2.48P
FKBP2	0.42654	NDUFS6
HNRNPA1P14	0.42647	RN7SL328P
RPL36A	0.426467	SNRPE
MLF2	0.426304	UNC5D
CCT5	0.426279	ERP29
OR5P4P	0.426264	RNA5SP429
ASIC2	0.426224	GTF2E1
NPM3	0.426222	RNA5SP202
AP1S1	0.426202	UBASH3B
PTH2	0.426139	ZMAT2
LIN7C	0.426053	ZMPSTE24
HTR2B	0.426044	PSMC4
APRT	0.42604	MRPS34
NPEPL1	0.42602	TXNDC12
COX4I1	0.426019	KAT8
LAMTOR1	0.426018	PYCARD
FDPS	0.425984	NDUFS5
CHCHD2	0.425966	MRPS34
EIF3K	0.425957	UQCR11
C11orf49	0.425938	TAOK3
ATP5ME	0.425898	SF3B5
BCORP1	0.425841	TTTY14
FLI1	0.425785	RNU4.2
COP1	0.425739	UGP2
HMGB1P23	0.425727	SF3A3P1
DOCK8	0.425725	SNORA74B
BBS9	0.425698	COX4I1
DOCK2	0.425683	SERF2
PHB	0.425661	RNF181
OR5P2	0.425656	TMED9
NOTCH1	0.42563	ZFHX3
DTX4	0.425614	ZNF428
REPS1	0.425577	UQCC1
NENF	0.425527	UFC1
MIR5195	0.425526	VPREB3
COX6C	0.425522	DTX4
SLC5A3	0.425501	UNC5D
VDR	0.425472	ZCCHC7
COX6C	0.425438	ITGB2
ATP5MC2	0.425408	WDR83OS
OR5P3	0.42538	RPL23AP23
SCARNA22	0.425303	ZFP91
CBFA2T2	0.425298	CSTF2T
AMPD3	0.425289	INHBA
BLCAP	0.425242	TGIF2
CEP104	0.42523	NOTCH2NLA
CHCHD1	0.425217	NDUFA1
PTH2	0.425209	RNA5SP202
RNA5SP429	0.425106	ZMAT2
C1QBP	0.425096	MRPL34
AGBL5	0.42508	TMEM59
MARK2P8	0.425039	TNS2
COMMD4	0.425021	WDR83OS
ENTPD7	0.424987	GVQW3
RNA5SP202	0.424936	UBE2I
SPOUT1	0.424894	VPS26B
ALKBH5	0.42486	RAB5C
SELENOH	0.424851	TXN
BRD4	0.424778	PTH2
LOXL4	0.424775	SCARNA12
ATG16L2	0.424754	C2CD2L
C1QBP	0.424703	PPP1R9B
OR5E1P	0.424694	TXNDC12.AS1
CCDC26	0.424692	VENTXP4
CEP72	0.424673	PSMB4
TAF4	0.424634	TMED9
NUDT3	0.42463	PLEKHA3
OR10AB1P	0.424618	UBE2I
PPP1CB	0.42461	ZBTB44
SLC15A3	0.424584	VAV2
COPE	0.424559	COX6A1
EEF2K	0.424545	METTL16
NPM3	0.424522	OR5P4P
BLCAP	0.424503	UBE3A
BLCAP	0.424484	MYCL
KPNA5	0.424466	SCARNA5
EXOC8	0.424455	PLEKHB2
ACP6	0.424417	LOXL3
GZMM	0.424411	POLD3
COX7B	0.424402	ERP29
FIS1	0.424398	PTH2
BTBD6	0.424382	ITGAV
ALCAM	0.424379	GIPR
NDUFS6	0.424368	ZNF654
AEBP2	0.424347	KPNA6
FBXO48	0.424337	ZMYM5
MARK2	0.424307	SSBP1
AP1S1	0.424299	CEP72
PSMB6	0.424261	PSMC3
LIN7C	0.424252	SCARNA10
APRT	0.424228	NPTN.IT1
SNORA73B	0.424166	SNORD17
COMMD4	0.424141	MRPL47
FSTL5	0.424095	PLAA
LGALS7B	0.424087	OR5P2
PIWIL4	0.424078	TTN.AS1
COX6A1	0.424053	PHB
INHBA	0.424052	SPATC1
OSBPL2	0.424048	RABEP1
CSNK2B	0.424044	MLF2
PLEKHA3	0.424038	TXLNA
AKT1	0.424022	VPS26B
COX7A2	0.423956	NDUFA4
BCORL1	0.423945	NFIC
FIS1	0.423943	OR5E1P
LGALS7B	0.423926	OR5E1P
COX5B	0.423924	MRPL51
GSTO2	0.423868	KIAA0232
CEACAM8	0.423815	OLR1
ATXN7L1	0.423808	RTL8C
RO60	0.423808	ZBTB44
DTX1	0.423804	RASAL1
AP1S1	0.423798	OR5P1P
PSMC6	0.423787	SLBP
OR5E1P	0.423773	RTL5
CDKL5	0.42374	GSN.AS1
IGLV1.50	0.42373	TMEM59
COX7A2	0.423643	SNORA53
BCL2L15	0.42364	LUNAR1
HINT1	0.423611	RNU6ATAC
SEC63P1	0.423568	TXNDC12.AS1
POLR2M	0.423547	ZBTB44
GATAD2B	0.423541	RNF111
ARL8A	0.42352	RAB5C
OTUD6B	0.423488	SMARCA5
CDK11B	0.423473	LARP1
AEBP2	0.423384	GATAD2A
ERP29	0.423384	TMEM258
HSPB1	0.42336	NDUFS5
BECN1	0.423335	SLC30A7
PPP1R9B	0.423334	TXNDC12
RLIMP1	0.423293	TPM3P1
BUD31	0.423286	UBL5
ITGA9.AS1	0.423271	MCU
L3MBTL1	0.423268	LGALS7B
AP2S1	0.423234	SELENOH
POLR3C	0.423213	RO60
ARHGAP27	0.42318	OR5P4P
ASIC2	0.423165	GLYR1
CLIP1.AS1	0.423156	OR5E1P
CHMP2A	0.423134	PYCARD
BBS9	0.423125	METTL25
ARL8A	0.423122	STRN4
BLCAP	0.423082	CSNK1G3
HTRA3	0.423077	MTMR3
AP1S1	0.423056	PRDX1
PQBP1	0.423031	SNRPC
OR5P4P	0.422995	TMEM234
ATP6V0E1P1	0.422991	COX7B
OR10AB1P	0.422961	RING1
CLIP1.AS1	0.422951	SMAD4
RNH1	0.42294	UQCRC1
EFEMP2	0.422895	SCARNA5
TXLNGY	0.422892	ZFY
LIN7C	0.422856	VMA21
HCFC1	0.422846	OR5P1P
BAX	0.422713	PRPS2
PRRT4	0.422703	TACSTD2
ANOS2P	0.422696	BCORP1
COX6C	0.422696	SLIRP
NOD2	0.422665	OR5P3
OR5P4P	0.422649	UBE2I
EIF3K	0.422625	ERGIC3
ELP3	0.422597	SCARNA5
NHLRC2	0.422585	RC3H1
RPS2P46	0.422514	UQCRC1
AP2S1	0.422504	COX4I1
CHCHD2	0.422466	PFDN5
RN7SL328P	0.422462	SLC49A3
RN7SL454P	0.422457	RN7SL480P
ATP6V1E1	0.422452	DNAJC8
ATP5MC2	0.422433	BBS9
IGKV1.33	0.422429	IGKV1D.33
ARFGAP2	0.422429	SLC39A7
FKBP2	0.422421	NDUFB4
CTIF	0.422414	SYNRG
CEP72	0.422409	UBE2I
HCFC1	0.422363	NDUFA4
AGBL5	0.422336	OR5P1P
C5orf51	0.422334	RNF2
EIF3I	0.422327	PHB
CEP72	0.422324	RTL5
DLST	0.422296	MYH7B
RNVU1.15	0.422281	RNVU1.6
DDX3P1	0.42227	NDUFB4
RPL23AP23	0.422266	RTRAF
HMGB1P23	0.422234	RN7SL328P
IGKV3.11	0.422195	IGKV3.20
RMRP	0.422192	SCARNA12
DMTF1	0.422151	TFAP2C
ASIC2	0.422148	PSMB6
MARCKSL1P1	0.422146	SERGEF
CNOT6	0.422114	ZNF324
HPS4	0.422107	UNC5D
HMBS	0.422097	MAF1
COX6C	0.422064	RPL36A
ENTPD7	0.422035	PSMC4
ANGPTL7	0.422027	PQBP1
TXNDC12.AS1	0.422022	ZFHX3
HCFC1	0.422007	VENTXP4
COX4I1	0.422003	METTL25
ANKRD20A11P	0.421994	SNX18P13
AK3	0.421965	AKT3
OR5P2	0.421949	RTL5
COX6A1	0.42194	PSMB6
NDUFB11	0.421919	PFDN5
CLGN	0.421881	EPDR1
NUDT3	0.421865	PRKAR1A
BRD4	0.421855	TMED9
KXD1	0.421845	TMED7
COX6A1	0.421836	ELOB
APRT	0.421789	FBL
MARCKSL1P1	0.421787	ZFAND4
KPNA4	0.421765	VMA21
DDRGK1	0.421751	NDUFS5
LINC00894	0.421751	OGG1
AP2S1	0.421749	PHB
CPNE6	0.421742	PPIA
DDX60	0.421724	OAS3
BBS9	0.421666	TMEM258
FGD1	0.42166	LSM7
BRD4	0.421644	GPHN
PHB	0.421635	PSMB6
HCFC1	0.421634	OR5P2
IPO8	0.421606	ZMPSTE24
SCARNA1	0.4216	SNORA73B
HCFC1	0.421472	OR5E1P
ACSL6	0.421453	TRIM10
ADGRG5	0.421453	USP28
SELENOH	0.421448	UQCR11
ARAP1	0.42144	RHOU
HNRNPR	0.421437	MRPL40
COMMD4	0.421415	HPS4
COX6A1	0.421391	UBL5
EPB42	0.421364	HEMGN
AP1S1	0.421355	OR5E1P
IGHV1.46	0.421343	IGHV5.51
DNAJC3	0.421321	RN7SL756P
ATRAID	0.421225	MEA1
PAX8	0.421225	PAX8.AS1
CEP72	0.421196	PRDX1
LEMD3	0.42117	PRR7.AS1
FIS1	0.421135	GZMM
HCFC1	0.421095	TRAPPC2L
AK3P5	0.421078	NPTN.IT1
ENTPD7	0.421067	TSPO2
DCP2	0.421065	LIN7C
CCDC28B	0.421059	SETBP1
NDUFA2	0.42105	PSMD8
COX6A1	0.421049	NDUFB11
ITGAV	0.421036	OR5P1P
COX6A1	0.421036	SNRPB
CCDC126	0.421021	SLC35B3
COX4I1	0.421018	SNRPB
ATRAID	0.420976	NEDD8
EFEMP2	0.420971	RO60
TMED9	0.420954	VENTXP4
SCARNA12	0.42094	SCARNA6
GTF2E1	0.420915	PPIB
RING1	0.420901	SNORD19
RING1	0.420891	RNA5SP202
NDUFS2	0.420875	SF3B5
BANP	0.420809	RNA5SP202
NDUFA13	0.420717	RNH1
ERCC6	0.420715	SNX20
SCARNA5	0.420712	SNORA12
EXT1	0.420699	NLK
APP	0.420693	COPS8P2
ARL8A	0.420683	LSM7
NDUFS3	0.42067	UBE2I
PHKA2	0.420669	SLC35C2
DDOST	0.420668	SNORA53
RN7SL151P	0.420667	RN7SL480P
CEP72	0.420658	OR5P2
BROX	0.420635	CEP44
ANOS2P	0.420633	USP9Y
PICALM	0.420602	RNF2
OR5P2	0.420592	UQCRC1
PTH2	0.420581	SLC19A1
RAB22A	0.420579	YTHDF1
RBM5	0.420544	TMA16
PFDN5	0.420537	WDR83OS
CHCHD2	0.420487	ELOB
COP1	0.420487	PPM1B
PTEN	0.420481	TMSB10
LSM7	0.420475	SERF2
ANXA3	0.420444	TACSTD2
CTIF	0.420411	PILRA
FDPS	0.420408	SELENOH
GTF2E1	0.420286	YTHDF1
SCARNA13	0.420285	TAPBP
KIAA0513	0.420284	RASSF2
NDUFA4	0.42027	PRDX1
C10orf95	0.420269	SPAG8
PSMD8	0.420254	SNRPC
AMBRA1	0.420249	TET1
GOLT1B	0.420241	USP1
AGBL5	0.420208	OR5E1P
HNRNPR	0.420207	SLC35C2
C22orf39	0.420173	MRPL40
RN7SL151P	0.420158	RN7SL296P
FSTL5	0.420157	PIK3CA
MRPL51	0.42015	UQCRQ
FLI1	0.420095	MMP24
PSMB4	0.420088	RNH1
HCRTR1	0.420081	PDLIM2
DAZAP1	0.420069	EMD
NARF	0.420003	ST6GALNAC4
CEP44	0.419972	PLEKHA3
OSTCP8	0.419965	RN7SL558P
GTF2E1	0.419912	SGPL1
NDUFA4	0.419906	SSR2
AGPS	0.419897	UGP2
RN7SL151P	0.419881	RN7SL665P
SLIRP	0.41988	SNRPD3
CDKN1C	0.419869	FCGR3A
COX5B	0.419846	EIF3I
OTUB1	0.41983	PYROXD1
CHCHD10	0.419829	TMEM179B
ATP6V0E1P1	0.419811	PREX1
PPP1R9B	0.419809	PRDX1
IFI6	0.419778	OAS3
OR5E1P	0.419749	UBE2I
TRAF3IP3	0.419737	TRIM32
DDX18	0.41973	RPL18P10
NDUFA4	0.419724	RPL35A
EIF6	0.419719	NENF
OR5E1P	0.419698	RING1
RC3H1	0.419662	SMAD4
ARRDC1	0.419657	SLAIN2
PRDX1	0.419623	TRAPPC1
SELENOH	0.419622	UBL5
ADRB2	0.41962	POLR2C
PICALM	0.419599	USP1
RN7SL801P	0.419599	USP1
CHIT1	0.419581	MTX1
SYNGR2	0.419574	WDR83OS
ABCA13	0.419563	DOP1B
ANKRD30BL	0.419558	MRPL40
NOTCH1	0.419553	OR5P4P
MRPL40	0.419553	PTH2
SNORA53	0.419537	SNORA74B
ARHGAP27	0.419516	MRPL40
CHMP2A	0.419487	SRSF7
COX7B	0.419485	FAM126B
CHKB.CPT1B	0.419465	CPT1B
BECN1	0.419461	KPNA6
EFEMP2	0.419428	NF2
BYSL	0.419419	DEGS2
SNRPB	0.419393	UQCRQ
ABCB7	0.41939	SLC9A9
DMTN	0.419375	PRKG2
BRD4	0.419363	C22orf23
NDUFA4	0.419363	WDR83OS
AMPD3	0.419355	PRRT4
C6orf62	0.419321	RPL23AP17
CYP4F29P	0.419315	RHOT1P2
RN7SL151P	0.419301	RN7SL493P
ELOF1	0.419291	PSMD8
EIF3K	0.419289	MRPS34
EIF6	0.419287	UQCRC1
CHCHD2	0.41926	MRPL51
BCL7C	0.419248	WDR83OS
NDUFB4	0.419228	UQCR10
IGIP	0.419224	WDR19
CPNE8	0.41922	MFSD1P1
FOXP1	0.419213	GATAD2B
PPP1CB	0.419125	UBE3A
ELMO1	0.419124	LRRC29
P4HA1	0.419111	PIP4P2
MIR663AHG	0.419095	MKLN1.AS
KPNA6	0.419088	RETREG3
NTNG2	0.419048	PRRT4
HMBS	0.419041	NCOA3
COX6A1	0.419019	EIF3I
MYDGF	0.419014	SYNGR2
CTNNBL1	0.418931	PDLIM2
AP2S1	0.418922	SNORA53
IGHV3.23	0.4189	IGKV1.6
CCS	0.41889	U2AF2
AHSA1	0.418783	PHB
CLIP1.AS1	0.418747	OR5P3
TXN	0.418716	UQCC3
CDC37	0.418708	PLEKHA3
AANAT	0.418701	RPL23AP50
ATP5MF	0.418664	MRPL51
BCL2L15	0.418643	GFOD2
EFEMP2	0.418641	RAB5C
IGKV1.39	0.418635	IGKV1OR2.108
RN7SL296P	0.41858	RN7SL396P
GOLT1B	0.418556	PTEN
LRRC58	0.418556	TM9SF3
OR10AB1P	0.418551	VENTXP4
COX7C	0.41854	SNRPE
BCL7C	0.418519	JPT1
GPC2	0.418509	VAPB
RPL17	0.4185	SLC12A2
PRDX1	0.418497	RNU6.1165P
HPS4	0.418483	RAB22A
ATP5MC2	0.418466	RPS15A
TXNDC12.AS1	0.418459	UBE2R2
ARAP3	0.41842	SPOP
RNU5A.1	0.418416	RNU5E.1
AP1S1	0.418382	HCFC1
GOLT1B	0.418356	ZMPSTE24
ELOB	0.418307	SELENOH
COX6C	0.418305	ZNF428
CCDC121	0.418297	COMMD4
APRT	0.418277	PSMC4
CRK	0.418248	MRPL53
LIN7C	0.418245	SCARNA5
MDC1	0.418244	SF3B4
STEAP3	0.418232	TAL1
RPL23AP12	0.418221	SNORA74B
BEX2	0.418219	SGO1
BECN1	0.418217	SCARNA21
F2RL2	0.418213	TIMM17B
COMMD6	0.418195	NSMCE1
ANXA3	0.418189	HTRA3
SCARNA12	0.418173	SNORA53
CHCHD2	0.418171	COX6A1
EFEMP2	0.418168	PPP1R9B
BTBD6	0.418148	UNC5D
BCAP31	0.418146	C22orf23
ENTPD7	0.418139	NARF
MIR648	0.418133	RPS27AP7
AGBL5	0.418129	SZT2
DAPK2	0.418126	LYPD8
DTX4	0.418121	NEDD8
KLKP1	0.418071	OR5E1P
ELOF1	0.418053	HNRNPA1P14
NAPEPLD	0.418011	TGDS
ARHGAP24	0.418005	DAPK2
ASIC2	0.418005	PSMC3
CDK4	0.417977	TTC26
ITGAV	0.417951	RC3H1
SPATC1	0.417909	TPTEP2
NDUFS6	0.417893	WDR83OS
PPP1R1B	0.417873	TPTE2P5
SNHG14	0.417869	ZNF398
RPL23AP12	0.417835	SNORA23
ARHGAP24	0.417808	DOP1B
IKZF1	0.417802	MSRB2
CCDC26	0.417775	SUMO3
ATP2C1	0.417755	DOCK2
IGKV1.16	0.417727	IGKV1D.39
CCS	0.417695	NARF
RNA5SP202	0.417688	RPL23AP23
PURA	0.417688	SLC30A7
RTL5	0.417674	VAPB
DAZAP1	0.417671	SRM
FIS1	0.417666	OR5P1P
KLKP1	0.417656	LAMTOR1
ATP5MG	0.417651	NDUFA1
NDUFB11	0.41764	SF3B5
RPS4XP8	0.417624	TAPBP
C9orf78	0.417617	COX6CP1
ASIC2	0.417614	MRPL47
MEFV	0.417604	PSMB6
CDK5RAP3	0.417602	GIGYF1
AP1S1	0.417601	CHCHD2
COMMD6	0.417592	MYH9
AURKAIP1	0.417564	MRPL51
EFEMP2	0.417543	ST3GAL2
BCL11A	0.417516	NCOA3
ALAD	0.417516	PLA2G4A
OR5P4P	0.417501	RTL5
DHX35	0.417481	PTH2
ARHGAP27	0.417475	DOK1
ANKRD30BL	0.417454	DNAJC7
ELP3	0.417412	MIR151B
NDUFB7	0.417404	SF3B5
MRPS34	0.417403	UFC1
RING1	0.417395	UBE2I
ASIC2	0.417385	RC3H1
SF3B4	0.417371	SYVN1
ANOS2P	0.417368	UTY
PRPS2	0.417347	UBP1
DBI	0.417342	SRM
CD300A	0.417338	SMIM3
PFDN6	0.417237	UQCC3
ATP5MC2	0.417235	SNORA53
DCP2	0.417229	SNRPGP14
CDK11B	0.417225	MFSD1P1
PHF5A	0.417223	UQCC3
BRD4	0.417221	UBE2I
AEBP2	0.41721	PDLIM5
ATP5ME	0.417186	UQCRH
GUK1	0.417176	UBE2R2
RMRP	0.417168	SCARNA13
FAM209A	0.417151	SMIM27
OR5P1P	0.41714	RNU2.48P
C9orf78	0.417135	LUC7L
SNORD15B	0.417134	SNORD17
MICOS13	0.417123	NDUFC1
ALKBH5	0.41712	RPL12P11
COX7B	0.417109	SNRPD2
MYH9	0.417074	RPL17
CAPNS1	0.417073	RC3H1
PSME1	0.417029	RPL12P11
PFDN5	0.417013	SCARNA1
COX6A1	0.417004	EIF3K
LYSMD3	0.416999	ZFC3H1
ATP6V1E1	0.416993	NPEPL1
NDUFB11	0.41699	PSMB6
BRCC3P1	0.416951	METTL25
LIN7C	0.416938	SLC39A9
ARFGAP2	0.416932	SEC63P1
AP2S1	0.416901	PSMB6
CCR2	0.416881	OSBPL11
NHSL2	0.416879	OR5E1P
AURKAIP1	0.416854	GADD45GIP1
LOXL3	0.416842	LYPD8
COX6A1	0.416838	UQCC3
COX7B	0.416835	PHF5A
PTPN14	0.416819	RPS15AP24
ASIC2	0.4168	WDR83OS
ATP5MC2	0.416748	MRPS34
CDKAL1	0.416748	SERGEF
CD47	0.416717	LINC01637
ANGPTL7	0.416715	MRPL51
LGALS7B	0.416704	PSMC3
SGPL1	0.416698	SNX20
EXT1	0.416692	SNORA74B
PTH2	0.416688	VENTXP4
CEP72	0.416681	OR5P1P
DAPK2	0.416652	DOP1B
RNU11	0.416633	RNVU1.6
ALKBH5	0.416627	TXNDC12
BASP1	0.416599	SECISBP2L
ACTG1P10	0.416594	TAF15
AP2S1	0.416584	TMEM258
CEP72	0.416578	OR5E1P
SEC61B	0.416566	SNRPD3
HCFC1	0.416554	RPL23AP23
OR10AB1P	0.416552	RTRAF
ORC5	0.416551	USP32P3
ALOX5	0.41655	ARHGAP24
EXOC8	0.416544	SAR1A
AP1S1	0.416506	RNU6.1165P
COPE	0.416475	UQCRC1
PPIH	0.416462	RPL23AP17
PSMB4	0.416459	UQCRC1
HNRNPR	0.41645	PTPMT1
PTH2	0.416411	RNA5SP429
BSCL2	0.416387	SEMA6A
COX7A2	0.416381	UBE2CP1
SLIRP	0.41637	TXNL4A
COX7A2	0.416368	NDUFB11
LSM12	0.416367	SCARNA22
AP2S1	0.416353	COMMD4
NPM3	0.416347	OR5E1P
OR5P4P	0.416343	ZMAT2
ASIC2	0.416341	MYCL
COX4I1	0.416317	MRPS34
NTRK1	0.416309	PPP1R1B
ERGIC3	0.416264	GSTP1
BTBD11	0.416253	RAVER2
ERP29	0.416219	NDUFA4
DDOST	0.416214	MRPL16
ANXA3	0.416202	CLTCL1
METTL22	0.416176	RPL7L1
NUDT21	0.41617	TMED7
BAX	0.416169	TAF15
BRD4	0.416168	NPM3
NHSL2	0.416147	OR5P2
PLEKHA3	0.416141	UBE3A
SF3B5	0.416139	TMEM147
AKT3	0.416098	DCUN1D5
HEMGN	0.416077	TMOD1
FIS1	0.416054	OR5P2
PPP1CB	0.416039	RO60
COX6A1	0.416024	UQCR11
IGHV3.23	0.416021	IGKV3.15
CLIP1.AS1	0.416013	RTRAF
SNRPE	0.416013	TXNDC12
OR5P1P	0.415993	RING1
IGHV5.51	0.415985	IGKV1.12
ATP5MF	0.415977	MAGOH
MRPS12	0.415928	TMEM160
PPIA	0.415916	RPL36A
MTA2	0.415914	PDLIM2
PTH2	0.415906	RTRAF
ARAP3	0.415905	P4HA1
RPL36A	0.415891	UQCRH
UFC1	0.415871	ZNF593
HMGB1P23	0.415867	RPS27AP7
TMEM33	0.415847	ZMPSTE24
C19orf84	0.415791	PLEKHG3
CCR2	0.415784	PLXNC1
LINC00278	0.415776	TTTY14
GPHN	0.415718	TMEM219
DTX4	0.415715	MRPS34
CHCHD2	0.415711	DTX4
NPM3	0.415708	RTRAF
PRPF19	0.415705	RNA5SP202
IGHV1.18	0.415671	IGHV3.15
DERL1	0.415654	USP33
GOLGA2	0.415597	USP1
AAMP	0.415597	YIF1A
RTRAF	0.415573	SMPDL3B
ATP6V0E1	0.415522	PPP1R3F
IFIT1	0.415504	IFIT3
C1QBP	0.415499	DDOST
PHB	0.415415	SNRPD3
NRF1	0.415381	ZBTB12BP
ATP6V1A	0.415368	SNX10
DBI	0.415351	TXNDC12
CHCHD2	0.41535	FDPS
CBFB	0.415344	LIN7C
MRPL51	0.415325	NDUFS6
HPS4	0.415324	RN7SL683P
PICALM	0.415308	PTEN
DAZAP1	0.41529	MRPS34
SCARNA12	0.415271	SCARNA21
GDAP2	0.415255	NUDT3
USP27X	0.415244	ZNF414
BLCAP	0.415236	RO60
AURKAIP1	0.415228	WDR83OS
AGAP1	0.415202	RORA.AS1
SNORA12	0.415193	TAPBP
NLRP12	0.415186	RTL5
COX7B	0.415183	NDUFA4
KPNA6	0.41518	LIN7C
ARFGAP2	0.415176	HNRNPA0
GPR183	0.415173	VENTXP4
ATP5MF	0.415161	UQCR10
LIN7C	0.415155	ZBTB44
IGKV1.5	0.415148	IGKV3.15
FKBP15	0.415147	MED12L
SNORA23	0.415129	SNORD17
CROCCP3	0.415108	PCSK7
RTRAF	0.415074	SNRPD3
DTX4	0.415073	JPT1
GATA1	0.415064	YPEL3
CLIP1.AS1	0.415057	TRAPPC1
CCT5	0.415056	PPP1R9B
PYROXD1	0.415053	RNF181
C1QBP	0.415018	HINT1
TMEM59	0.415015	UBE2I
OR52B5P	0.415014	OR52B6
GSN.AS1	0.41501	TRPM6
ELOCP19	0.414997	SMAD9
OTUB1	0.414987	PSMB6
MYH7B	0.414967	RING1
IGHV3.15	0.414953	IGKV1.12
MYDGF	0.41495	UBE2I
NDUFA1	0.41493	SERF2
ASIC2	0.414926	COX4I1
HINT1	0.414888	NPM3
BRD4	0.41488	MRPL40
LIN7C	0.414874	TOR1AIP2
SELENOH	0.41486	UQCC3
FKBP2	0.414826	UQCR10
RN7SL480P	0.414825	RN7SL8P
BCL7C	0.414806	DOCK2
AP2S1	0.414798	MRPS12
ARHGAP27	0.414797	UNC5A
AARS2	0.414784	TIGD6
HDGFL2	0.414771	STK40
FBXO44	0.414759	ZAP70
ATP6V1E1	0.414749	OR5P3
AURKAIP1	0.414747	NUDT1
LRPPRC	0.414738	PFAS
L3MBTL1	0.414735	LAMTOR1
UBE2I	0.414726	VENTXP4
MRPL12	0.414713	UQCRC1
ATP5PF	0.414692	TXNDC12
PHKG2	0.414677	SLAIN2
LCLAT1	0.414672	VIM.AS1
C19orf84	0.414671	KLKP1
CEP72	0.414666	RBM5
LRRC25	0.414661	THEM6
MKLN1.AS	0.414637	OR5P4P
CARNMT1	0.414629	YIPF3
PNKD	0.414627	TMEM44.AS1
ERP29	0.414617	PHF5A
DOCK2	0.414614	GATA1
NCKAP1L	0.414607	RPL41P1
IGLV1.50	0.414603	OR5P4P
ATN1	0.414592	POM121
RMDN2	0.41458	UBE2V1
RN7SL296P	0.414576	RN7SL665P
CBR4	0.41457	CD244
SNRPC	0.414562	ZNF654
C1QBP	0.414558	OR5P4P
NF2	0.414499	SCARNA5
INSIG2	0.414496	RSBN1
COX5B	0.414491	SELENOH
GZMM	0.41449	HBQ1
RING1	0.414485	UQCRC1
NDUFA4	0.41448	UBL5
CHCHD1	0.414474	FDPS
SAP18	0.414468	TRAPPC2L
RNU6.142P	0.414465	WWP1
UFC1	0.414455	UQCRC1
PSMD8	0.414421	UQCR10
DYRK2	0.414415	PIK3CA
RLIMP1	0.414414	RN7SL328P
MIR151B	0.414412	SCARNA6
CPNE8	0.414402	ELOF1
PTEN	0.414396	TSPYL6
BCL7C	0.414394	SELENOH
COPE	0.414392	OR5E1P
ATP5MC2	0.414389	TMEM147
PFDN5	0.414379	SELENOH
SNORA53	0.414378	SSR2
ARHGAP27	0.414369	NOTCH1
HNRNPR	0.414368	MKLN1.AS
MFSD1P1	0.414317	PHPT1
GOLT1B	0.414282	PICALM
UFC1	0.414245	WDR83OS
GADD45GIP1	0.414239	MRPS34
MSRB2	0.414222	TMEM219
METTL22	0.414221	MTA2
NDUFA13	0.414221	UQCR11
NDUFA4	0.414217	NEDD8
SNORA74B	0.414208	TBC1D22A.AS1
CBX4	0.414193	ZNF362
CSNK1G3	0.414186	PLEKHB2
ARMCX1	0.41418	RAB34
CHCHD2	0.414177	OR5P3
C19orf84	0.414174	UQCC1
ALOX12P2	0.414163	ZBTB44
FDPS	0.414162	UQCRH
IGHV1.46	0.414153	IGHV3.23
IFIT3	0.414151	XAF1
CLTCL1	0.41414	TTN.AS1
ECI1	0.414122	LAMTOR1
RNF181	0.414121	WDR83OS
EIF3I	0.41412	PSMB4
OR5P2	0.414102	YIF1A
NDUFA1	0.414099	RPL41P1
ACTR6	0.414095	PCNP
ALKBH8	0.41409	DHX29
CHCHD2	0.414086	UQCRQ
BVES.AS1	0.414066	PSMB5
BNC2	0.414063	KIFC3
RANBP1	0.414063	TXNL4A
ALPK1	0.414053	MCU
AGO3	0.414048	GPS1
C1QBP	0.414047	UBE2I
PLEKHB2	0.414041	RAP2B
MRPL40	0.414025	OR5P3
ASIC2	0.414016	OR5P2
RAB20	0.413994	TNNI2
NDUFA1	0.413994	UQCRH
SAT2	0.413979	USF1
CUL4B	0.413974	NT5DC1
ATP5MF	0.413965	COX5A
NHSL2	0.413959	RPL23AP23
EEF1B2	0.413955	SSR2
ASB9P1	0.413922	TPTEP2
BRD4	0.413922	UQCRC1
ELMO1	0.413888	SLC35C2
ITGAV	0.413885	RTRAF
LUC7L3	0.413867	RNU5E.1
EIF1AY	0.413854	USP9Y
FXYD5	0.413851	HIGD2A
ASIC2	0.413837	RPL23AP23
CDK11B	0.413818	ELOF1
PLEKHA3	0.413814	RAB5C
PSMB4	0.413796	SNRPB
RC3H1.IT1	0.413794	SNRK.AS1
GFOD2	0.413772	LINC00671
OR5E1P	0.413755	WNK1
CNN2	0.413753	FOCAD
ATP5PF	0.413752	SNRPE
AEBP2	0.413742	SCARNA5
NOP14.AS1	0.413742	TET1
COX6C	0.413719	FDPS
DUSP8P5	0.413705	ZKSCAN8
EIF3K	0.4137	SNRPD2
COX4I1	0.413686	ERGIC3
RNU11	0.413673	RNU5E.1
COX6CP1	0.413668	RASGRP1
ALKBH5	0.413651	LIN7C
COX8A	0.413648	SF3B5
CHCHD2	0.413645	MRPL47
GOLGA2	0.413636	RO60
AK3P5	0.413635	SMPD2
EIF3I	0.413622	SNORA53
DBI	0.413616	OR52B6
HHLA3	0.413611	UGP2
CLCF1	0.41361	TFAP2C
OLFM5P	0.413595	OR52B6
IGLV1.50	0.413579	NPM3
SLC39A9	0.413574	WBP11
DCK	0.413573	UBL3
DNAJC16	0.413536	PNN
DNAJC7	0.413531	MARK2
ADGRG3	0.413526	LGALSL
DHX35	0.413523	SLC22A15
PRKAR1A	0.413506	RAB10
HPS4	0.413493	RFC2
FAM126B	0.413492	UBL5
AEBP2	0.41349	YIPF3
CCDC112	0.413488	CLCF1
ATRAID	0.413463	STX5
GCNT1P3	0.413455	TRMT6
LYZ	0.413451	VWA8
DAPK2	0.41345	SPATC1
COX4I1	0.413449	PSMB6
PPP4R2	0.413393	SF3B4
GOLPH3L	0.413358	LIN7C
NDUFB11	0.413348	UQCR11
LRRC29	0.413344	MIR663AHG
ARHGAP31	0.413336	C9orf78
KPNA4	0.413333	PLEKHA3
AK3P5	0.413329	RNA5SP159
CBX4	0.413325	CTDP1
COPE	0.413321	PSMC3
RING1	0.413307	ZNF669
AATF	0.413285	YTHDF3
ASPN	0.413265	NOA1
CEP44	0.413245	POLR2M
SMAD4	0.413171	TRAPPC1
MRPS27	0.413163	MYCL
HNRNPR	0.413156	STXBP5
OSTCP8	0.413116	RN7SL329P
USP9Y	0.41311	ZFY
COX7B	0.413104	PSMC4
HERC5	0.41309	OAS3
BRAT1	0.413054	CCDC47
GPHN	0.413047	RTL5
AIF1L	0.413042	SCHIP1
NDUFB7	0.41301	POLR2L
COX4I1	0.412993	UBE3A
RAB35	0.412988	RAVER2
KPNA5	0.412986	ZBTB44
SNRPB	0.412968	TMEM258
PSENEN	0.412951	SEC61B
DDOST	0.412938	PRDX1
AEBP2	0.412934	GTF2E1
C1QBP	0.412931	PHB
MRPL40	0.412906	TMEM59
OR52H1	0.412901	OR52H2P
SGO1	0.412895	TSPO
LINC02019	0.412848	MYH9
TRAPPC2L	0.412842	VENTXP4
C15orf62	0.412805	KCTD21
SCAF11	0.412799	UBQLN1
BAX	0.41279	GSTK1
ANXA6	0.41279	PSMD2
ARAP1.AS2	0.412786	TMEM62
BAX	0.412777	CNOT7
SEC61B	0.412768	UQCRQ
KLKP1	0.412746	PYCARD
DOCK2	0.412741	MYH9
ARRDC1	0.412736	BLCAP
RN7SL683P	0.412725	ZNF217
NDUFC1	0.412705	SEM1
OTUB1	0.412685	SF3B5
CCT5	0.412666	PPP1R14B
BMP8B	0.412657	LARP1
C19orf25	0.412641	LINC00894
ELOF1	0.412641	ZNF654
ALKBH5	0.41264	RSBN1
DDX60	0.412638	EIF2AK2
CAD	0.412635	LRPPRC
IGLV1.50	0.412618	OR5E1P
BRD4	0.412608	TRAPPC2L
RN7SKP203	0.412598	RN7SKP255
AURKAIP1	0.412595	MRPL28
APH1A	0.412591	TMED9
BRD4	0.412565	RNA5SP202
COX4I1	0.412561	PYROXD1
FDPS	0.412535	MRPS34
CHRM3	0.412528	CRHBP
ERP29	0.412513	UFC1
OR5P4P	0.412469	SZT2
EFEMP2	0.412462	SNORA53
AP3S2	0.412444	SLC35C2
ARHGEF10L	0.412424	DAGLA
DIAPH1	0.412422	TIGD1
ATP6V1E1	0.412404	OR5E1P
DYSF	0.412398	NPTN.IT1
SNRPB	0.412396	SSR2
MRPL47	0.412378	RNU6.1165P
AP2S1	0.412367	UQCR11
BRD4	0.412359	MYH7B
IGF2R	0.412323	MKLN1.AS
BLCAP	0.412323	PARG
DHX35	0.412322	ZMAT2
PILRA	0.412311	SETDB2
OR5E1P	0.412305	UBE2R2
CEP72	0.412304	RN7SL434P
C1QBP	0.412299	CSTF2T
RNF7	0.412281	TRAPPC2L
ABCB6	0.412276	CCDC24
NPHP3	0.412275	WBP11
SMAD4	0.412272	ZNF654
C22orf23	0.41227	RNA5SP202
IQCG	0.412261	LUC7L
NBPF26	0.412261	RNVU1.19
JPT1	0.412256	OR5P3
LGALS7B	0.412254	RNA5SP202
RNU5B.1	0.412237	RNU5E.1
OR5P4P	0.412177	ZFHX3
IGKV3.15	0.412175	IGLV5.45
CLIP1.AS1	0.412159	OR5P2
NLRP12	0.412159	PTH2
CACNB2	0.412158	COX4I1
AEBP2	0.412136	SMAD4
UQCRC1	0.412132	VENTXP4
AK3P5	0.412123	SLCO3A1
PFDN5	0.412119	SERGEF
ANGPTL7	0.412083	TRAPPC1
CAPNS1	0.412069	DR1
COX15	0.41206	RBM12
ASGR2	0.412052	MCCC2
CD79B	0.412041	VPREB3
COX7A2	0.412038	FDPS
ELMOD2	0.412007	GOLT1B
ATP5ME	0.411988	SERF2
OR5P4P	0.411926	SNORD19
DNAJC8	0.411904	NDUFAF3
MRPS34	0.411899	PSMB6
PSMC3	0.411892	UFC1
AP2S1	0.411875	MRPL34
DBI	0.41186	RPL36A
DAZAP1	0.411826	DOCK2
STC2	0.411797	WDR76
NENF	0.411752	UBE2I
AP2S1	0.41171	SERGEF
PPP1R9B	0.411706	SLC15A3
BRD4	0.411703	CEP72
MRPL11	0.411699	MRPS12
GADD45GIP1	0.411694	HSPB1
GPX4	0.411689	HIGD2A
MFSD1P1	0.411679	OTUB1
MARCKSL1P1	0.411659	PDCD7
CAPZA1	0.411651	YWHAG
METTL25	0.411639	UBE3A
CPNE6	0.411624	PRDX1
BCL7C	0.411599	POLR2L
COX8A	0.411556	RPL41P1
PRDX1	0.411524	RPS7P3
BVES.AS1	0.411514	POPDC3
GMFG	0.411484	PSMA5
PRKY	0.411478	TXLNGY
SNX18	0.411469	VPS72
PDHA1P1	0.411462	TNS2
CDC37	0.411458	RPL17
MYH9	0.411452	RPL36A
OR10AB1P	0.41145	TRAPPC2L
SMG7	0.411434	VHL
CABP7	0.411416	RPL23AP12
CCDC88B	0.411386	RCN3
A2M	0.41137	A2M.AS1
COX4I1	0.411369	RPL36A
LAMTOR1	0.411339	LGALS7B
DTX4	0.411325	SLAMF6
ANGPTL7	0.411315	DBI
AEBP1	0.411312	ROR1.AS1
SBF1P1	0.411308	ZMAT2
FDPS	0.411303	NDUFS6
DNAJC7	0.411303	TAOK3
RING1	0.411298	RTRAF
CBFB	0.411279	SLC12A2
C1QBP	0.411279	UFC1
MRPL47	0.411264	SEC61B
HNRNPR	0.41126	PIP4P2
EEF1B2	0.411231	RPS21
EIF1AY	0.41123	KDM5D
RNY4	0.411219	RPL23AP12
PFDN5	0.411216	SNORA74B
GTF2E1	0.411206	KPNA6
DOCK8	0.411206	TBC1D22A.AS1
TMEM258	0.411206	UQCRH
ALDH1A1	0.411178	MRPL40
RPL23AP23	0.411158	UBE2I
PLEKHA3	0.411144	PPP3CA
CEP44	0.411142	NPHP3
ERBIN	0.411112	SUZ12
P2RY2	0.41111	ZBTB45
ARHGEF18	0.411102	TMEM59
ATRAID	0.4111	EIF3I
POLR2M	0.411089	VMA21
BRD4	0.411067	DNAJC7
CEP72	0.41106	RNU4.2
ANXA6	0.411057	C22orf23
EIF3K	0.411045	UBL5
MRPL40	0.411042	RNA5SP202
ATP5F1E	0.411041	ATP8B1
MRPS27	0.411038	RNU6.142P
ELOB	0.411035	UQCR11
EIF3K	0.411034	PFDN5
RPL12P11	0.411018	TXNDC12
NKAPD1	0.411007	SERF2
COX4I1	0.410998	SERGEF
NHSL2	0.410991	OR5P1P
PCNX3	0.410968	SCAF1
NDUFA13	0.410965	NPM3
ATP6V1E1	0.410956	PTH2
AGPS	0.410947	GATA1
CCT3	0.410947	RPL35A
COP1	0.410944	NOB1
CCDC112	0.410936	DENND4C
FDPS	0.410936	MRPL51
IGKV1D.12	0.410919	IGKV3D.15
TRABD	0.410911	USO1
CEACAM1	0.410902	MTX1
GTF2E1	0.410882	RO60
CHCHD2	0.410865	COX4I1
RN7SL396P	0.41085	RN7SL665P
BTBD11	0.410849	MFSD1P1
OR5P2	0.410842	WNK1
UQCRC1	0.410819	ZMAT2
BLCAP	0.410816	COMMD4
C1QBP	0.410813	OR5P2
DNAJC7	0.410806	RNA5SP429
FTX	0.410804	RPL7P7
FLI1	0.410779	MKLN1.AS
NPM3	0.410779	SCT
ALKBH5	0.410753	SCARNA5
AP1S1	0.410738	TMED9
ENKD1	0.410718	PIWIL4
FKBP15	0.410717	PIK3R6
CHCHD2	0.410712	GNB2
EEF1DP7	0.410701	TAF4
RN7SL480P	0.410692	RN7SL674P
ERG	0.410684	GRAMD1B
COX7A2	0.410684	PSENEN
ITGAX	0.410682	PRDX1
ATP6V0E1P1	0.41067	EEF1DP7
ALKBH5	0.410655	RPL36A
ATP5MC2	0.410642	RPL41P1
SGPL1	0.410634	U2AF2
CEP72	0.410626	TFAP2C
RPL23AP12	0.410623	SNORA53
ANKRD18A	0.410615	NR6A1
PHF5A	0.41061	UQCRC1
PPIA	0.4106	PSMD8
DHX34	0.41059	GCNT7
RNU6.509P	0.410585	RRAGD
KCNRG	0.410584	TRIM13
ATP5MC2	0.410578	PHB
FDPS	0.41057	RPL23AP17
KDM1B	0.410556	SPATA13
BBS9	0.410547	UBE3A
TXN	0.410547	WDR83OS
FXYD5	0.410546	HSPB1
NLRC4	0.410529	PIP4P2
RN7SL738P	0.410524	RNU4.2
USP9Y	0.410524	XIST
DNAJC7	0.410522	TMED9
TMED7	0.410515	TMEM33
NAP1L5	0.410494	TBC1D22A
MIR151B	0.410484	PHKG2
APH1A	0.41048	VENTXP4
NME3	0.410469	ZNF799
LCLAT1	0.410465	SUDS3
AFF2	0.410446	FAR2
BRD4	0.410427	CCL17
EFEMP2	0.410424	LARP1
DR1	0.410404	RAB22A
OR5P3	0.410403	PTH2
SNRPD3	0.410403	WDR83OS
AGPS	0.410398	CNOT7
ATP2C1	0.410395	SLC39A9
HNRNPA0	0.410372	MYH7B
LRRC3B	0.410358	PMEL
HCFC1	0.410353	UQCRFS1
NDUFA2	0.410348	NDUFS6
COX4I1	0.410346	ZSCAN32
PPP1R9B	0.410312	RPL12P11
COMMD4	0.410295	EIF3I
GALNS	0.410293	GFOD2
BRD4	0.410292	OR5P4P
FXYD5	0.410286	GPX4
LINC01355	0.410278	NDUFS3
KPNA4	0.410251	UBXN1
CBFB	0.410221	STRN4
LIN7C	0.410215	METTL25
EIF4EBP1	0.410211	GPX4
SREK1IP1	0.4102	VBP1
LIN7C	0.410197	ZFP91
IGLV2.18	0.41019	IGLV3.19
IGLV1.50	0.410173	NDUFC1
PPP1R9B	0.410165	RPS7P3
COX7A2	0.410162	WDR83OS
KCTD3	0.410156	PAXX
GTF2E1	0.410152	RPL36A
ARFGAP2	0.410147	TAF4
NDUFB11	0.410143	SERF2
AP2S1	0.410141	PFDN5
CCDC14	0.410131	CCL17
KCNK12	0.410128	USP21
ARFGAP2	0.410124	SNORD19
BRD4	0.410094	VAPB
SRM	0.410086	ZFP91
FLI1	0.410082	RNA5SP202
BAX	0.410051	PELI1
MDC1	0.410029	SP2
ARHGEF2	0.410021	ASB7
PSMB2	0.410009	PSMD8
COPE	0.410009	TGM4
GSTP1	0.41	MRPS34
CCT3	0.409991	SSR2
MKLN1.AS	0.409982	SEC63P1
ABCA13	0.409951	ARHGAP24
BLOC1S1	0.409934	UBL5
TRAJ10	0.409933	TRAJ26
AEBP2	0.409929	BECN1
RNA5SP202	0.409916	SEMA6A
APH1A	0.409915	CCDC26
AK3	0.409915	STX10
USP21	0.409894	ZCCHC7
SNRNP27	0.409883	STK26
SELENOH	0.409879	SNRPB
AP1S1	0.409876	CLIP1.AS1
COX6A1	0.409854	UFC1
RAB22A	0.409851	RC3H1
DNAJC7	0.409849	NPM3
PTEN	0.409833	USP1
MYDGF	0.409831	TMED9
IDH3B	0.409829	NDUFS2
CCN3	0.409798	KBTBD4
ARHGAP27	0.409787	UBE2I
PYCARD	0.409783	ROMO1
CEP95	0.40978	RAB10
SGPL1	0.40978	TAPBP
GATA1	0.409775	LINC00342
AP2S1	0.409751	NDUFB7
DOP1B	0.409743	STXBP5.AS1
UQCRQ	0.409737	WDR83OS
BBS9	0.409733	PRDX1
UBE2I	0.409731	UFC1
CEACAM1	0.409714	MCU
SEC61B	0.40969	TMEM258
PAFAH1B3	0.409684	PHB
NDUFB10	0.40968	SPOUT1
RPL26P6	0.409676	UBASH3B
BBS9	0.409662	RPL23AP17
LRPAP1	0.409654	SCT
RN7SL329P	0.409638	SCARNA22
AANAT	0.409617	HNRNPA0
ARL6IP6	0.409611	BEX2
SCARNA5	0.409608	ZSCAN32
DUSP8P5	0.409589	STRN4
AK3	0.409573	LCLAT1
NPTN.IT1	0.409573	SEMA6A
RTL5	0.409569	VENTXP4
COX5B	0.409562	UQCRQ
CTNNB1	0.409559	NXPH3
GAPDHP42	0.40955	NGDN
BTBD6	0.409535	CLCF1
COX8A	0.409516	HIGD2A
ASIC2	0.409495	UNC5D
KPNA5	0.409467	MIR151B
CNOT11	0.409444	SMAD9
ERP29	0.409443	RPL23AP50
HINT1	0.409438	RPL23AP50
ARHGAP10	0.409436	VENTXP4
AHSA1	0.409431	BBS9
CEP72	0.409411	RING1
LARP1	0.409406	YBX1P10
CCT5	0.4094	RNU6ATAC
HCFC1	0.409396	PHF5A
DYNC1LI2	0.409378	SMARCD3
BAX	0.40936	ICAM2
MGST2	0.409352	MYDGF
HMGB1P23	0.409328	TPM3P1
NDUFA4	0.409311	UFC1
NDUFB11	0.40931	U2AF2
MMP24	0.409298	RNA5SP202
ALOX12P2	0.409298	RO60
AKR7A2P1	0.409297	TMED9
NDUFA2	0.409297	UQCR10
GNL1	0.409289	RMI1
SLC5A3	0.409277	TTC36
ITGAV	0.409246	TFAP2C
EEF1D	0.409233	SNX27
DYRK1A	0.409227	ZFP91
IGKV1.12	0.409223	IGKV3.15
ASIC2	0.409213	OR5P1P
COPE	0.40921	UBE2I
ALAD	0.409185	NARF
RHOT1P2	0.409179	SNX18P13
DCAF13	0.409144	ZNF706
TMEM59	0.40914	UQCC3
PPIA	0.409136	PRDX1
ATP5MC2	0.409132	SRM
ARFGAP2	0.409123	RN7SL738P
C6orf62	0.409116	PLEKHA3
ASIC2	0.409106	LGALS7B
SLC26A6	0.409105	SMPD5
NF2	0.409102	ZACN
MFSD1P1	0.409098	SERF2
ADSL	0.409097	SMPDL3B
BRD4	0.409087	RNU4.2
CDK11B	0.409086	UBXN1
DBI	0.409074	PRDX1
DHX35	0.409054	RNA5SP202
SNORA12	0.40905	SNORA53
RPL37P18	0.40904	VENTXP4
CHRM3	0.409039	PROM1
RN7SL674P	0.409038	RN7SL8P
AP2S1	0.409029	MRPS34
KPNA5	0.409029	RO60
ERGIC3	0.409004	SF3B5
RPL12P11	0.408999	TATDN2
NDUFS5	0.408981	SRM
ARHGEF18	0.408972	TXNDC12.AS1
COX6C	0.408961	EMD
AHSA1	0.408959	TMEM258
ARHGAP24	0.408957	STXBP5
EIF3I	0.408954	TMEM258
NPM3	0.408933	PTH2
SLC9A9	0.408921	SYNGR2
SERINC3	0.408913	ZNF22
CCDC26	0.408869	OR5P2
NRF1	0.408864	RPS12P27
IPO8	0.408836	RN7SL756P
GTF2E1	0.408816	RC3H1
SMIM3	0.408812	ZNF512
ABCF1	0.408811	HOTAIRM1
IGLV1.50	0.408777	OR5P2
CHCHD2	0.408761	TRAPPC1
CCT5	0.40876	GSTP1
ASIC2	0.408758	NOD2
RPL36A	0.408754	TAF15
ALKBH5	0.408747	SGPL1
COMMD4	0.408746	SELENOH
RLIMP1	0.408735	RN7SL756P
SNORA74B	0.408676	SSR2
DIDO1	0.40866	ITPRIPL2
CDKAL1	0.408646	FUT8
ENTPD7	0.408638	GPS2
AMPD3	0.408635	SLC26A6
EPB42	0.408628	PLEK2
LIN7C	0.408627	SCARNA13
SNRPD3	0.40862	SRM
SMARCB1	0.408617	TRIM32
NDUFS6	0.408605	PQBP1
METTL25	0.408602	PPIB
HINT1	0.408597	SSR2
MRPS34	0.408593	SNRPD3
DIDO1	0.40859	TFAP2C
HOTAIRM1	0.408581	IGF2R
NPM3	0.408568	RNA5SP429
CHCHD2	0.40856	PSENEN
BLCAP	0.40855	GTF2E1
LIN7C	0.408522	RAB5C
COX6C	0.408521	COX7B
B3GALT4	0.408515	GOLGA2
PCNP	0.408515	ZBTB44
DNAJC8	0.40851	PSMD8
AGBL5	0.408506	BRD4
PRKAR2A	0.408503	SLC12A2
CCDC14	0.408493	CSTF3
COX4I1	0.408481	GTF2E1
PYCARD	0.408469	RTRAF
KPNA4	0.40845	RAB11FIP1P1
FEN1	0.408442	RCC1
ATP5MF	0.408433	SEC61B
FDPS	0.408429	NDUFA4
CYB5R3	0.40841	GOLPH3L
DBI	0.408409	MRPL51
SGPL1	0.408408	TOMM22
ARFGAP2	0.408388	UQCRC1
FKBP2	0.408359	TRAPPC1
ENTPD1	0.408356	OCRL
PPP1CB	0.408353	SCARNA10
MIIP	0.408349	NCF4
DHX35	0.408349	RING1
HTRA3	0.408338	MCU
JPT1	0.408328	SLIRP
GPR183	0.408326	RING1
LRRC29	0.408326	SEC63P1
ERGIC3	0.408316	WDR83OS
APRT	0.408315	NDUFA4
DOCK2	0.408315	SLC39A9
CHCHD1	0.408286	PFDN5
TXNDC12.AS1	0.408279	ZCCHC7
AGAP2.AS1	0.408265	TSR1
IGHV3.15	0.408262	IGHV3.23
BLCAP	0.408258	MRPS27
RPL41P1	0.408253	SLC39A9
EIF3I	0.408226	SNRPC
DAZAP1	0.40822	NDUFS6
C1QBP	0.408216	CHCHD2
MRPS27	0.408215	PDHA1P1
LSM2	0.40819	VKORC1
ABHD14A	0.408188	P4HA1
ARL8A	0.408162	CARNMT1
RING1	0.408143	TMED9
CHCHD2	0.408131	OR5E1P
ATP5MC2	0.408127	MFSD1P1
IGKV1.12	0.408123	IGKV3.11
CEP72	0.408113	HCFC1
GADD45GIP1	0.408104	PQBP1
PREX1	0.408103	U2AF2
DYNC1LI2	0.408099	ECI1
PACS1	0.408078	RASA3
COMMD4	0.408072	MRPL51
ELOB	0.408056	POLR2L
PPP1R14A	0.408049	SNX20
APAF1	0.408034	FUT4
NDUFA13	0.408034	TMED9
ATP5MC2	0.408025	ATP5ME
DOP1B	0.408022	STXBP5
AEBP2	0.408012	SCARNA21
ATP6V1E1	0.408011	OR5P1P
CD81	0.407998	UBASH3B
FNDC9	0.407963	KCNC4
HSPB1	0.407946	SRM
ARFGAP2	0.407946	UBE2I
PPP3R1	0.407921	SAR1B
NDUFA2	0.40791	SRM
OR5P1P	0.40791	WNK1
ALKBH5	0.407901	NF2
CNOT7	0.407897	PHPT1
MYDGF	0.407897	RTRAF
LGALS7B	0.407894	RTRAF
ARRDC1	0.407863	PHKG2
OR5E1P	0.407844	TMEM59
COPE	0.407843	MRPS34
MRPL51	0.407836	SELENOH
ATP5MG	0.407818	PLEKHB2
LINC00894	0.407812	STARD10
HTR2B	0.407791	ZNF710.AS1
COX4I1	0.407779	PPIB
C5orf22	0.407778	SAMD11
CCT5	0.40776	UQCRH
TFAP2C	0.407751	ZNF141
NEDD8	0.40775	PSENEN
FDPS	0.407743	JPT1
ASIC2	0.40774	SMAD4
DNAJC7	0.407736	TRAPPC2L
DOP1B	0.407721	SLC51A
COMMD4	0.407711	ELP3
PRKY	0.4077	USP9Y
LINC01637	0.407696	SETBP1
PSMB2	0.407689	TRAPPC1
PHB	0.407687	PSMC4
NDUFS6	0.407676	SEM1
KIAA0513	0.407673	PTPN6
APH1A	0.407672	TAF4
CSTF2T	0.407663	GTF2I
SCARNA12	0.407656	SNORA12
COX4I1	0.407617	PRIM2
POLR2J	0.407615	TFAP2C
PSMB6	0.407611	U2AF2
OTUB1	0.407594	PRIM2
GNB2	0.407591	WDR83OS
MYB	0.407569	ZNRF1
IGF2R	0.407568	PGM1
ERG	0.407563	MCU
CEACAM1	0.40756	HTRA3
HSPE1	0.407556	MRPL57
CCL17	0.407556	VAPB
[truncated: 98,001 more rows]

## Sheet: NormalBMvsMM_MI_100K
source	mi	target
TMEM176A	0.493562	TMEM176B
DTX1	0.485939	RASAL1
MTCYBP3	0.480305	MTND5P2
ALPK1	0.478206	OCRL
HMBS	0.472359	UROD
E2F3P1	0.470029	TOMM20P2
ANKRD20A11P	0.468659	CYP4F29P
HAPLN3	0.467438	IGSF8
ANOS2P	0.467164	PSMA6P1
CWC25	0.466306	UBQLN2
DZIP1L	0.465941	INHBA
SRP68P2	0.462888	USP32P2
LEF1.AS1	0.462733	NOSIP
SCARNA12	0.462247	SCARNA13
LINC00612	0.460958	PZP
IGSF8	0.460482	WASHC5
A2M	0.458833	LINC00612
RMRP	0.458343	SCARNA12
PAX8	0.458311	PAX8.AS1
FAM106A	0.458245	SRP68P2
CLTCL1	0.457923	TPTEP2
FLT3	0.457006	TTC39B
NR6A1	0.456907	OCRL
ASPN	0.455226	OMD
ANXA3	0.454469	SPATC1
ASAP1.IT2	0.453986	LASP1
A2M.AS1	0.453905	BTG1P1
ARHGAP33	0.453688	SPATC1
SF3B4	0.452918	SRM
A2MP1	0.452912	BTG1P1
A2MP1	0.452909	PZP
FAM106A	0.452861	USP32P2
PIGQ	0.452496	PPOX
RAG2	0.451848	ROR1
LINC00298	0.451477	LINC00299
ABCB10	0.450673	SLC25A39
ANKRD20A11P	0.450515	SNX18P13
RPS15AP10	0.450096	ZNF382
LATS1	0.450004	MAGEA6
CPOX	0.449901	RFESD
CTDSPL2	0.449444	ZNF74
MYO3A	0.449007	RAG1
DEGS2	0.448969	PMEL
RAG1	0.44884	RAPGEF5
ANKRD20A11P	0.448404	RHOT1P2
PSMA6P1	0.448383	TSIX
MCU	0.448106	SPATC1
A2M.AS1	0.447815	A2MP1
PCDH9	0.44747	PITPNM2
ANKRD18A	0.446517	SPATC1
CEACAM1	0.446275	CHI3L1
FASLG	0.44619	PLEKHF1
MYO3A	0.445814	RAPGEF5
ABCB10	0.445512	HMBS
CMAS	0.445465	MINPP1
ANXA3	0.445057	STOX2
KIF26A	0.444148	PFKM
SH3BGRL3	0.444055	SP2
BTG1P1	0.44405	PZP
DAPK2	0.443368	OLR1
ANGPT1	0.44304	MYCT1
BTG1P1	0.442996	TPT1P12
RMRP	0.442347	SCARNA13
PIGQ	0.44218	UROD
ABCB10	0.442018	CPOX
HMBS	0.441961	PIGQ
ARHGAP23	0.441004	TUBG1
CAPZA2	0.440922	PMAIP1
HMBS	0.440799	SLC6A8
FIBIN	0.440323	UNC5D
AEBP1	0.44016	DTX1
BTN3A3	0.439952	IGSF8
MIF	0.43994	TMSB10
TRIM32	0.439216	WNT16
NT5M	0.439193	PFKM
ERMAP	0.439168	HMBS
SNORA12	0.438707	SNORA53
KIT	0.437854	PROM1
RNF123	0.437375	TNXB
ABCB6	0.437214	HMBS
CD59	0.437208	ZFP36L1
M1AP	0.437177	MCU
ABCB10	0.437163	SLC6A8
PDLIM2	0.436985	SULT1B1
ATP8B1	0.436803	RLIMP1
CLTCL1	0.436514	DZIP1L
PIGQ	0.436472	SLC6A8
ARRDC1	0.436306	LRSAM1
ATP7B	0.436292	NMNAT3
RPL11	0.436265	RPL41P1
ATP8B2	0.436252	MAGEE1
DZIP1L	0.436183	MTX1
INAVA	0.436106	INHBA
ARF5	0.436032	ARFGAP1
AMPD3	0.435994	GFOD2
ARHGAP23	0.435628	MICAL3
ANO3	0.435335	HNF4G
SMPD5	0.435148	SPATC1
ALAD	0.434864	EPOR
CD244	0.434472	SGPL1
CYTH4	0.434267	TRIM32
MINPP1	0.434001	XK
ABHD17C	0.433963	ARID5A
ALPK1	0.433881	SPATC1
CDC27	0.433504	RFESD
TSPAN17	0.433402	UROD
RHOT1P2	0.433281	SNX18P13
OVAAL	0.432917	PEAK1
VIPR1	0.432837	VIPR1.AS1
SCARNA13	0.432503	SNORA12
LGALSL	0.432347	OLR1
SLC2A1	0.432263	SOX6
TMOD1	0.432182	XK
GATA2	0.432144	SLC45A3
TRAK2	0.43208	UBE2O
ABCB10	0.432038	STK11
CYP4F29P	0.432037	RHOT1P2
SH3D19	0.431943	ZNF281
ENTPD4	0.431854	S100Z
SIDT2	0.431667	TAGLN
BTN3A3	0.431334	PCED1A
ALAD	0.431314	ARHGAP23
LINC02227	0.431157	MYO3A
DYRK2	0.431157	TYSND1
CX3CR1	0.430956	TNFSF10
BTLA	0.430899	TLR10
AMMECR1	0.430847	KIF26A
BCL2L15	0.430837	DZIP1L
GTF2E1	0.430777	ZNF281
NYNRIN	0.430719	ZNF521
ENTPD1	0.430522	ENTPD1.AS1
ALOX5	0.430464	SPATC1
DUTP2	0.430406	SPATC1
GNG5	0.430395	RANBP6
MSRB3	0.430364	PROM1
FCGR2C	0.430319	HSPA7
TMEM102	0.430216	TNFSF10
IMPDH1	0.430071	PNMA1
ARHGAP23	0.429911	NSD2
ARRDC1	0.42973	KLF12
SLC25A39	0.429706	SOX6
ARHGAP33	0.429673	MCU
KIF26A	0.429665	MINPP1
INAVA	0.42946	MTX1
DYRK2	0.429277	IGSF8
CYP2U1	0.429268	DRAM2
CPOX	0.429192	ERMAP
C19orf12	0.429119	RAB29
CCDC125	0.428972	CFL1P5
SDC2	0.428841	ZNF623
FBXO44	0.428816	MLLT6
KIF26A	0.428799	NHLRC4
GPS1	0.428797	TRMT61A
SLC6A8	0.428748	UROD
CMC1	0.428556	RGS3
ABCB10	0.428424	ERMAP
DYNLT1	0.428364	LINC01089
ABCB6	0.428183	PIGQ
SLC9A8	0.428124	SPRY3
S100Z	0.428055	TRAPPC12
ACHE	0.427896	SLC6A9
ARHGAP25	0.42776	RINL
RBM38	0.427616	UBE2O
CXCR2	0.427599	TMEM44
CCM2	0.427469	PRKCQ.AS1
FECH	0.42746	GLRX5
ATP7B	0.427419	CDK4
DZIP1L	0.427255	GFOD2
ABCB10	0.42694	SLC25A37
CDC27	0.42684	FAM210B
AEBP1	0.426785	RASAL1
GIMAP8	0.42668	TRMT6
FAM102B	0.426588	ZNF624
ABCA13	0.426521	SPATC1
E2F4	0.426504	EPOR
LONRF3	0.426501	SETP9
MUC5B	0.42636	RLBP1
ANKZF1	0.426009	LMBR1L
CCDC88B	0.425946	GFOD2
CD72	0.425872	CD79B
BTG1P1	0.425831	LINC00612
EPB42	0.425825	SOX6
HLA.DQA2	0.425586	HLA.DQB2
FBXO7	0.425503	SLC25A37
OCRL	0.425265	SPATC1
STRADB	0.425142	TRAK2
RPL11	0.42499	RPL27
DNAJA4	0.42475	UROD
GFOD2	0.424662	MCU
MPP1	0.424192	PITHD1
KHSRP	0.424163	PTPN13
TNS1	0.423941	TSPAN5
MIR503HG	0.423703	NTNG2
CYP4F29P	0.423597	SNX18P13
PROSER1	0.423528	SNORD62B
INHBA	0.423249	SPATC1
JMJD4	0.423129	ZACN
CLIC4	0.422601	PTPN4
FBXO44	0.422459	HPS4
DNAJA4	0.422397	TSPAN17
LINC01013	0.422242	TCL6
GALNT1	0.422193	RNF170
BNIP3L	0.421977	STRADB
CCM2	0.421941	GAPDHP61
CLTCL1	0.421921	UGCG
ABCB6	0.42192	PPOX
HEMK1	0.421863	RPS15AP10
CTNNA2	0.421774	RIMKLB
GIHCG	0.421591	PXMP2
GTF2E1	0.421545	SH3D19
OSBP2	0.421507	TLN2
ANXA3	0.421467	ARHGAP33
HNRNPA3P15	0.421429	PSMD8
ABCB10	0.421407	FZD5
ARID5B	0.42136	PSMD5
BNIP3L	0.421352	UBE2O
GFOD2	0.421262	SPATC1
HEMK1	0.421076	IGSF8
KIF23	0.421046	NUSAP1
SLC6A8	0.421027	TSPAN17
GTF2E1	0.420966	ZSWIM3
HEMK1	0.420877	TNK1
FAM201A	0.420697	MTX1
BCL2L15	0.42068	INHBA
CXorf38	0.420569	HNF4G
HMBS	0.420268	TANGO2
ARMC5	0.420218	ZFP36L1
ABCB10	0.420149	PIGQ
SLC4A7	0.419935	SNHG29
ARHGAP33	0.419874	DUTP2
OCRL	0.419873	VPS54
ERMAP	0.419872	TFDP1
EBF4	0.419674	PRSS23
BTLA	0.419643	CNR2
A2MP1	0.419622	LINC00612
CA2	0.419422	SLC6A8
CA2	0.419101	PIGQ
ARSK	0.419079	ZNF2
KLF9	0.418959	PIK3CB
CEACAM1	0.418858	CEACAM8
RPL11	0.418831	RPS12
DNAJA4	0.418807	SEC14L4
DNAJA4	0.418725	PIGQ
ATP5MG	0.418653	RPL41P1
CDT1	0.418536	RBM25
CA2	0.418508	RNF123
ZNF138	0.418493	ZNF720
RPL41P1	0.418339	TMSB10
DZIP1L	0.418296	SPATC1
ARSK	0.418256	CYTH4
ANXA3	0.418225	BCL2L15
PITPNM2	0.418178	STMN1
GIMAP8	0.417958	TNFSF10
ENTPD1.AS1	0.417953	RNF217
ABHD17A	0.417824	PRSS23
MIF	0.417802	UQCR10
ALAD	0.417589	E2F4
ARHGEF12	0.41742	UBE2O
TAL1	0.417407	TRIM10
FLT3	0.417406	KIT
LINC02227	0.417287	RAG1
CYTH4	0.417171	GPR68
CLCN3	0.417023	SOX6
ZNF233	0.417004	ZNF235
SCARNA5	0.416961	SCARNA6
GCNT7	0.416923	IQCB1
BBS10	0.416849	HIF1A
CYTH4	0.416788	UBQLN2
FAM210B	0.416584	SOX6
RC3H1	0.416418	ZNF616
NMNAT3	0.416294	PYCR1
AKAP12	0.41616	COL5A1
DPH1	0.416134	POLR3E
ABCB10	0.416085	RHCE
ALOX5	0.415944	CLTCL1
PCED1B	0.415834	PCED1B.AS1
AHDC1	0.41567	SLC43A1
LINC01232	0.415451	LPXN
DNAH10	0.41542	SCN8A
GIMAP8	0.415287	PAQR8
CAND1	0.415178	RSBN1
IGSF8	0.415097	IL11RA
ARSK	0.415062	HELB
KMT5A	0.415043	NOSIP
INHBA	0.415009	LYPD8
NFAT5	0.414873	TMSB10
ANK1	0.414831	SPTB
SLC6A8	0.414784	UROS
DHRS13	0.414645	HTRA2
SLC25A3	0.414608	URI1
KIF26A	0.414561	TMBIM1
SUCNR1	0.414515	TTC7B
ARSK	0.414387	ZMYM1
ERMAP	0.414371	UROD
CPOX	0.414353	RHCE
ABCA13	0.414324	ANXA3
ARHGAP33	0.414304	M1AP
PRF1	0.414185	S1PR5
CPOX	0.413959	HMBS
MTND1P11	0.413906	MTND4P14
DMPK	0.413761	DMWD
BTN3A3	0.413684	HAPLN3
GRIN2C	0.413658	URM1
CDC42SE1	0.413594	GIMAP2
ADAMTS10	0.413551	HLCS
ABHD17A	0.413517	ERBB2
SRM	0.413377	WAS
CLTCL1	0.41337	LYPD8
CDK4	0.413323	DEPTOR
GPR65	0.413301	IQCB1
PRPS1P2	0.413148	ZNF234
FITM2	0.413067	ZDHHC16
HMBS	0.413057	SLC25A39
MCU	0.412987	OCRL
RPS15	0.412961	RPS15A
OLR1	0.412958	SPATC1
CCNE2	0.41292	NCAM1
ENGASE	0.412918	TYSND1
LYL1	0.412655	PORCN
ARL17B	0.412594	LRRC37A
GIPC1	0.412538	KNTC1
RNF217	0.412537	SMPD5
ADM	0.412371	SLC25A33
RPL11	0.412008	TMSB10
CEACAM6	0.412001	GSN.AS1
CLTCL1	0.411949	SPATC1
IGSF8	0.411944	TYSND1
EIF2S2	0.411932	ZFAND6
SCN8A	0.411906	STOX2
MBNL1.AS1	0.411875	TMEM14EP
FAAP100	0.411829	SNORD62B
DYRK2	0.411742	KLHL28
CXCR5	0.411732	ZNF92
ADAM23	0.411572	AKAP12
BBS12	0.411572	ZSWIM3
SPATC1	0.411565	STOX2
SCARNA10	0.411561	SCARNA12
SF3B4	0.411532	TRMU
GIMAP2	0.411426	SLC25A25
HAPLN3	0.411404	WASHC5
ANOS2P	0.411284	TSIX
RINL	0.411277	SIGIRR
FLT3LG	0.411248	LEPROTL1
CXCR2	0.411214	LDLRAP1
DNAJC6	0.411199	TFDP1
LASP1	0.411032	SLC25A25
ABI3	0.411021	FCGR3A
GIMAP7	0.410978	SIGIRR
ABCB10	0.410951	SOX6
MED23	0.41094	YWHABP2
PTGDR	0.410913	RGS3
DCAF8	0.410872	USF3
GIMAP7	0.410785	MLLT11
ABCB10	0.410748	UROD
SCARNA10	0.410721	SCARNA13
PIGQ	0.410714	RNF123
FAM210B	0.410574	FECH
MTND4P14	0.410436	RPL29
ANXA3	0.410419	INHBA
DAPK2	0.410333	DNAH10
NALCN	0.410323	NALCN.AS1
ARRDC1.AS1	0.410318	TRAPPC12
SLC2A1	0.410184	YPEL4
DNAJA4	0.410148	UROS
ADCY4	0.410109	GSN.AS1
CTDSP1	0.410099	FAM98A
CFHR3	0.410066	MAGEA6
HAPLN3	0.41004	IL11RA
RIPOR3	0.410038	SLC2A1
ANKLE1	0.40996	PAQR9
CLTCL1	0.409944	INHBA
MIB2	0.409908	NPRL2
KEAP1	0.409893	PYCR1
ASH2LP1	0.409889	RAG2
MLLT11	0.409874	SIGIRR
S1PR5	0.40985	SH2D1B
CXCR2	0.409729	ERG
CPOX	0.409681	SLC25A39
GRIN2C	0.409656	ZSWIM3
SDC2	0.409621	TMCC3
ANP32A	0.409574	HAUS3
CREM	0.409566	DDX27
EPB42	0.409556	TRIM10
FAM210B	0.409493	SLC25A37
ANKRD18A	0.409421	ENTPD1.AS1
GIMAP2	0.409402	JDP2
A2M	0.409293	PZP
ADAMTS1	0.409265	C19orf12
ARID5A	0.409259	TMCC3
CBL	0.409195	IGHV4.4
ATN1	0.409078	BICRA
LYPD8	0.409014	TACSTD2
ALPK1	0.40899	MCU
NPIPB5	0.40898	PRR14
PTCH1	0.408909	SYK
SLC25A37	0.408891	TSPAN17
BLCAP	0.408849	SNORA12
CCDC88B	0.408798	MCU
DYNC1LI2	0.408763	GPR65
RPS15AP10	0.408714	YWHABP2
DNAJB2	0.408708	SLC25A38
HAPLN3	0.408556	TYSND1
MRPL57	0.408508	WARS2.IT1
MRTO4	0.408506	SMIM10
RPL29	0.408489	RPL30
IGHV5.78	0.40847	MIR5195
SLC25A37	0.408453	SLC25A39
MYL5	0.408426	SLC49A3
MYBL1	0.408372	TGFBR3
AMMECR1	0.408366	MINPP1
HEMK1	0.408282	WASHC5
CDK19	0.40828	OVAAL
CD40	0.408206	CNR2
GABRA3	0.408194	MAGEA6
FNIP1	0.40806	SMURF1
CA2	0.408017	GYPE
COL5A1	0.408008	SYVN1
RASSF3	0.407973	SLC9A8
DCHS1	0.407861	WWP1
A2M.AS1	0.40786	LINC00612
ARID5A	0.407825	SLC35E4
HNRNPA1P76	0.407766	RPL18P10
HAPLN3	0.407747	UBALD2
ELL2	0.407718	GAR1
UBQLN2	0.407675	ZNF74
BNC2	0.407672	RNF165
DYRK2	0.407665	HAPLN3
SH3BGRL3	0.407644	WAS
LASP1	0.407604	ZNF319
ABCB10	0.407593	RFESD
GIMAP2	0.407473	TMEM272
PANK4	0.407455	TMEM147.AS1
WASHC5	0.407435	ZNF382
PAXX	0.407401	SLC35A3
SOX6	0.407364	TRAK2
ARHGAP23	0.407351	DNAJC6
BPGM	0.407241	MKRN1
PCDH9	0.407191	RAG2
TLR10	0.407169	ZNF48
KIF26A	0.407111	SLC7A1
C2CD4D	0.407094	C2CD4D.AS1
ASAP1.IT2	0.406948	EBLN2
PRDX2	0.406901	ST6GALNAC4
ASB7	0.406845	ZNF74
C19orf53	0.406826	RPL27
GIMAP8	0.406808	ZNF2
ART4	0.406759	RFESD
DNAJC3.DT	0.406759	ZBED8
MRPL16	0.406638	TRIM32
ERMAP	0.406614	SLC6A8
MAP7	0.406559	PRR15
IL11RA	0.406554	TECPR1
AMMECR1	0.406523	XK
ADGRL1	0.406463	APOL6
KLHL28	0.40645	LASP1
AEBP1	0.406441	COL5A1
GRIK5	0.406363	LPO
CCDC144A	0.406352	SRP68P1
CDC27	0.40633	ERMAP
DZIP1L	0.406319	INAVA
MITD1	0.406302	TNFSF10
BPGM	0.406294	PITHD1
CCT5	0.406225	JMJD4
BTN3A3	0.406214	WASHC5
RPL23A	0.406186	ZNF407
GPT2	0.406182	PHGDH
KMT5A	0.406175	UHRF1
HMBS	0.406168	SLC38A5
ARHGAP23	0.406153	BLVRB
CXCR2	0.406138	MRPL16
CCNE1	0.406024	ZNF519
TMBIM1	0.40601	UROD
ANKRD44.IT1	0.405994	HNRNPA1P76
GTF2E1	0.405953	PRKAG1
BBS9	0.405926	EXOC6B
CLTCL1	0.405875	MTX1
CISH	0.405847	VIPR1.AS1
LASP1	0.405823	SLC35C1
MED23	0.40579	RPS15AP10
ZKSCAN3	0.405729	ZNF616
FUT1	0.405715	UROD
OAS2	0.40571	OAS3
FAM210B	0.405631	SLC25A39
SCARNA12	0.405606	SNORA12
ADD2	0.405593	SLC7A1
DAD1	0.405585	TMSB10
APLF	0.405478	SNORA12
M1AP	0.405439	SCN8A
IQCB1	0.405423	SLC9A8
DNAJA4	0.405404	SLC6A8
BLCAP	0.405392	SLC16A4
EPOR	0.40535	TUBG1
M1AP	0.40531	SPATC1
SIT1	0.405295	TGDS
ERMAP	0.405292	RILP
ALAD	0.405278	TUBG1
GBP1	0.405276	GBP2
GIMAP8	0.405178	TMEM102
GIMAP2	0.405143	PRR15
A2M.AS1	0.404979	TPT1P12
FAAP100	0.40493	TRMU
CCM2	0.404922	CMC1
LPAR5	0.40487	WDR12
KLF12	0.404821	LRSAM1
ANKRD18A	0.404781	RNF217
MAGEC1	0.404721	ZBED1
PPT2	0.404712	TMEM14B
ARHGAP23	0.404636	PARVB
HTRA2	0.404636	TFDP1
MIF	0.404632	PPIB
CX3CR1	0.404597	SERPINA1
LGALSL	0.404596	MFAP3L
ABCB10	0.404553	FAM210B
GTF2E1	0.40453	ZNF234
PTGIR	0.404485	SLC6A12
DEGS2	0.404462	HEMK1
ABCB6	0.404448	MYL4
GRAMD4	0.404427	ISG20
CCM2	0.404421	RGS3
GIMAP1	0.404331	TNFSF10
RASSF2	0.404279	TSPO
DPY19L1P1	0.404261	ENTPD1.AS1
CPSF4	0.404219	PMPCA
SCARNA5	0.404186	SNORA12
SLC39A8	0.404126	SRPK2
PARVB	0.404115	PFKM
CPOX	0.404064	FAM210B
OGN	0.404061	SLC16A4
CCM2	0.404055	GIMAP7
A2M.AS1	0.40403	PZP
VPS18	0.403958	ZNF416
IGFBP5	0.40394	TNC
AEBP1	0.403895	ROR1.AS1
A2M	0.403866	A2MP1
CCDC144A	0.403853	USP32P1
FITM2	0.40385	PDP2
BLVRB	0.40385	TUBG1
ISG15	0.403839	SIGLEC1
CCDC6	0.40382	TAB2
TFDP1	0.403773	TMOD1
CYTH4	0.403773	ZNF74
TLR10	0.403767	ZMYM1
DZIP1L	0.40376	SMPD5
PIGQ	0.403755	TSPAN17
BNIP3L	0.403696	BPGM
ADAM23	0.403659	COL5A1
SLC12A9	0.403654	TEX264
CCDC65	0.403646	ZSCAN18
ZNF225	0.403632	ZNF248
CCDC88B	0.403611	SPATC1
IGKV1.33	0.403566	IGKV1D.33
OAZ3	0.403513	TYSND1
IRF3	0.403438	PACSIN2
RNF123	0.403314	TFDP1
ATG9B	0.403206	JDP2
DNAJA4	0.403152	HMBS
CPLANE1	0.403139	RABEP1
GPX4	0.403019	SF3B4
ARFGAP1	0.403011	FAAP100
FAM53A	0.40297	SLC25A4
ARRDC1.AS1	0.402966	FOXJ1
KCNE3	0.402923	MYCL
INSIG2	0.40285	ZNF2
CDC42SE1	0.402827	HAPLN3
ABCB10	0.402729	CDC27
DYRK2	0.402711	IQCB1
CD300A	0.402677	TPST2
ATP7B	0.402663	PAICS
FAM201A	0.402619	PRRT4
FRMD4A	0.402604	SORBS1
PRDM4	0.402595	RNF6
CALCRL	0.402594	CDH13
LMCD1	0.402584	STARD3
ARHGAP45	0.402554	SNHG6
ALAD	0.402544	UROD
GRPEL2	0.402542	MCL1
PROSER1	0.402529	ZNF404
ANXA3	0.402525	SCN8A
MAGEB2	0.402519	PLPPR2
TNFSF10	0.402506	ZNF2
MINPP1	0.402502	NHLRC4
ANKRD44.IT1	0.402486	RPL18P10
FAM210B	0.402482	TFDP1
LGALSL	0.402468	TMEM52B
A2MP1	0.402412	TPT1P12
OCRL	0.402337	PIWIL4
ARSK	0.402222	INSIG2
RPL27	0.402205	RPL41P1
CISH	0.40218	SLC16A13
C4orf19	0.402153	VPS37C
MANBA	0.402152	TPTEP2
ABCB10	0.402148	RNF123
CCM2	0.402144	TTC13
GNA12	0.402123	SF3A1
SCARNA13	0.402079	SNORA53
B4GALT2	0.40205	PYCR1
INPP1	0.402033	NCBP3
LY9	0.402018	SH2D3A
ADAP1	0.401938	TEX264
HMBS	0.401934	STK11
ATP7B	0.401911	B4GALT2
DOK2	0.401909	RINL
SEC14L4	0.401844	TSPAN17
GPS1	0.401798	TMSB10
ARL4AP4	0.40178	CFLAR.AS1
SLC9A8	0.401768	SPAG1
GNPNAT1	0.401757	SCN11A
CD99P1	0.401748	JPX
AKAP10	0.401741	RNF170
PIGQ	0.401713	STK11
PKD1	0.40166	SPAG1
CPOX	0.401654	TFDP1
CLCN4	0.401629	INVS
PDP2	0.401613	ZNF2
CEACAM6	0.401585	RILPL1
GLDN	0.401562	SLC28A3
PRDX2	0.401506	SLC38A5
BCL2L15	0.401503	ZDHHC13
ASAP1.IT2	0.401491	SGTB
PIGQ	0.401471	SEC14L4
PCDH9	0.401447	TCL6
ABI3	0.401374	PLEKHM2
RINL	0.401359	TTC13
ERMAP	0.401345	TANGO2
ARRDC2	0.401331	ARSK
CEP78	0.401329	PTPN4
ARHGEF12	0.401327	TRAK2
ABHD17C	0.401308	SLC35E4
KIF1B	0.401284	LRP5L
ART4	0.401242	BTNL10
LINC00472	0.401219	ROR1
PARVB	0.401207	SLC7A1
MAP2K4	0.401152	PPP1R14BP3
PZP	0.40112	TPT1P12
CHKA	0.4011	WWP1
ANKRD44.IT1	0.401061	PHBP19
ALAS2	0.401057	IFIT1B
POLE2	0.401052	TFR2
SLC43A1	0.401007	SLC43A3
HAPLN3	0.400972	PPP1R3F
ALPK1	0.400952	VPS54
GAPDHP61	0.400941	PRKCA.AS1
JRKL	0.400933	ZNF624
BTN2A2	0.400858	ST7
ADGRB2	0.400811	EBF4
CCNL2P1	0.400771	HNRNPA3P15
SLC25A37	0.400729	SOX6
CNR2	0.400708	TLR10
CCDC22	0.400637	FAM151B
CENPH	0.400613	TFPT
HS2ST1	0.400586	LINC01138
FOXN3.AS2	0.400584	GPR52
DZIP1L	0.400573	LYPD8
AK5	0.400558	NOG
BLVRB	0.400556	RAB3IL1
IFT20	0.400554	SLC26A6
ABCB6	0.400495	UROD
SLC25A37	0.400419	SLC6A8
IGHM	0.400407	IL13RA1
CLTCL1	0.400372	GFOD2
RC3H1	0.400291	ZKSCAN3
BLCAP	0.400212	MRPL47
GIMAP6	0.400184	PTGDR
B3GALT4	0.400163	GPATCH4
SIT1	0.400125	TMEM102
FAAP100	0.400123	GPATCH4
CECR2	0.400082	LINC02227
FAM53B.AS1	0.400011	TMEM181
ACSM1	0.399974	ACSM3
DNMT3A	0.399927	FOXP1
CYTH4	0.399919	RC3H1
CD244	0.399906	CYTH4
BTN3A3	0.399904	PHYHD1
NHLRC4	0.399901	UROD
CD300A	0.399892	DOK2
POM121	0.399891	SP2
MORN3	0.399884	PRKCQ
IRF3	0.399879	KIDINS220
RLIMP1	0.399834	RN7SL328P
CDKL1	0.399793	PABPC4
PDGFB	0.399782	TICRR
NCBP3	0.399768	SEC63
ADAMTS1	0.399759	IKZF3
DAD1	0.399756	MIF
BTN3A3	0.39975	RINL
DOK3	0.399734	KIF1B
FITM2	0.399696	GIMAP8
CFLAR.AS1	0.399695	DIAPH3
CLTCL1	0.399672	TACSTD2
SYVN1	0.399661	WASF1
FAM30A	0.399652	ZBED1
CPOX	0.399645	SOX6
RC3H1	0.399632	TNFSF10
TMEM272	0.399594	UBQLN2
AP3S2	0.39954	ARRDC1
SF3B4	0.399535	SH3BGRL3
ERBB2	0.399515	NCAM1
WASHC5	0.399408	ZNRF2P2
DIAPH3	0.399384	KIF1B
CXorf38	0.399366	JDP2
NCK1	0.399352	SLAMF6
FBXO44	0.399349	ZNF836
RILPL1	0.399322	SLPI
PARVG	0.399301	PPP1R26
KCMF1	0.399264	PMEL
AKAP10	0.399257	CCM2
AKAP5	0.399257	PITPNC1
KLF12	0.399223	PSEN1
CCNE1	0.399198	KIF26A
ART4	0.399172	DNAJB2
RNF123	0.399082	SLC6A8
PALLD	0.399031	TXNRD3
DEPTOR	0.399019	KIT
CMKLR1	0.398993	USP28
AMMECR1	0.398949	NHLRC4
ARID5B	0.39891	UHRF1
GALT	0.398891	IL11RA
AMPD3	0.398808	NCF4
CCM2	0.398806	GIMAP6
DSTN	0.39878	RECQL4
ABCA13	0.398741	INHBA
ANKRD18A	0.398726	DPY19L3
PLEKHG4B	0.39872	SPIN1
CMAS	0.398709	SLFN14
RPL23A	0.398681	TMSB10
ATL2	0.39864	UBE2A
ARHGEF12	0.398587	GSPT1
PPIAP72	0.398586	SLC9A8
FKBP11	0.398544	MYBL1
CHCHD1	0.398499	GPS1
BRCA2	0.398487	CLN6
KIF26A	0.398443	PLEKHH3
CDK4	0.398389	PRPF19
RAB29	0.398367	TTC22
RIPOR3	0.398318	TFRC
BLVRB	0.398288	PRDX2
EML2	0.398271	NPRL2
MTCO1P11	0.398253	MTND1P11
FAM210B	0.398227	RFESD
ALCAM	0.398201	RUNX2
GID4	0.39818	GVINP1
GIMAP5	0.398166	ZFP36L1
FAR1.IT1	0.398087	MARCKSL1P1
KCNH2	0.398071	TTLL12
ALOX5	0.398052	TPTEP2
ZNF319	0.39801	ZNF74
CHEK1	0.397975	LYL1
MIGA2	0.39797	SH3GLB2
FAM102B	0.397956	GTF2E1
DCUN1D1	0.39793	STRADB
STRADB	0.397929	UBE2O
CLIP2	0.397843	DOCK9
ALAD	0.397798	KIF26A
TRMT6	0.397786	XIRP1
ANXA3	0.397783	DAPK2
NBR1	0.397728	SEMA4F
LINC02227	0.397708	RAPGEF5
FAM210B	0.397704	FBXO7
MAP2K3	0.397654	RIPOR3
SERPINB6	0.39765	TBC1D8
KIF26A	0.397635	PARVB
HMBS	0.397602	SEC14L4
RPL41P1	0.397578	SNORD62B
ASAP1.IT2	0.397494	WWP1
ADGRE2	0.39747	GIMAP2
CYTH4	0.397467	ZNF616
INAVA	0.397464	ZDHHC13
CWC25	0.397451	SLC5A3
CEP78	0.397394	USP28
CDC27	0.397362	SLC25A37
PIGQ	0.397334	UBAC1
B3GAT3	0.39733	KBTBD3
EBF4	0.397329	ZW10
SKAP1.AS1	0.397308	SYNE2
MLLT11	0.397304	SRPK2
GCLC	0.397284	PTPRF
ANKRD18A	0.397279	OCRL
CCT5	0.397245	NOB1
SCARNA10	0.397212	SCARNA5
ALPK1	0.397109	CXCR2
MBD3	0.397093	MED14
ADGRG5	0.397076	TRGV2
FZD5	0.396975	TMEM86B
INHBA	0.396962	PRRT4
ZNF2	0.396916	ZNF616
FCGR3A	0.396905	FKBP11
AKAP17A	0.396858	FCHSD1
GBP1	0.396856	TAP1
TYSND1	0.396836	WASHC5
SH3BGRL3	0.396824	SRM
GTF2E1	0.396814	STX6
PRAF2	0.396699	SH3BGRL3
FAM102B	0.396679	UBQLN2
C11orf1	0.396673	RBMS3
DDX5	0.396634	NDUFB11
KLHDC8B	0.396584	PLEKHH3
DPY19L2P3	0.396532	SLAMF1
CD247	0.396496	CRAT
DAPK2	0.396488	SCN8A
FKBP11	0.396471	IFITM1
PDGFB	0.396434	SH2D3A
ABCB10	0.396414	TSPAN17
ELL2	0.396404	TUBG1
CDK4	0.396395	USP28
KLHL28	0.396299	ZNF319
AMMECR1	0.396265	NT5M
CDK4	0.396255	PYCR1
CDK4	0.396235	DLK2
ADAM9	0.396218	CD27
CMAS	0.396218	NHLRC4
ARHGAP33	0.396199	STOX2
C17orf80	0.396193	ZNF2
AEBP1	0.396175	VPREB1
AMPD3	0.396157	M1AP
MRPL57	0.39615	RPL12
ABCA13	0.396143	BCL2L15
ANK1	0.396143	GFI1B
E2F4	0.396072	TUBG1
ARHGAP23	0.396053	TMBIM1
CTSG	0.396034	ELANE
RGL2	0.396027	SLC26A6
BIRC5	0.396022	RER1
CSNK1G2.AS1	0.395999	YWHAQP6
ZNF248	0.39596	ZNF397
ABCA13	0.395955	ARHGAP33
RHCE	0.39585	SPTB
BCL2L15	0.395833	RAB44
CWC25	0.395831	ZNF319
TRIM32	0.395815	ZMYM1
ARIH2	0.395805	RSAD1
ABCB10	0.395796	TFDP1
SLC35C1	0.395796	ZNF319
CD79B	0.395778	POU2AF1
PRRC2A	0.395765	SMUG1
CD244	0.395703	CXCR2
ARHGEF37	0.395685	RANBP10
AQP1	0.395667	SLC25A38
KIFC2	0.395659	MIF
JDP2	0.395658	TNFSF10
CCDC57	0.395645	PA2G4P6
ARRDC1	0.395595	ZNF788P
CLTCL1	0.395575	ENTPD1.AS1
MINPP1	0.395568	UROD
HMOX2	0.395563	NMRAL1
ADM	0.395535	ZKSCAN3
FITM2	0.395531	ZNF248
PPEF1	0.395506	VPS54
IFITM1	0.395501	PRKD2
ELL2	0.395471	KMT5A
FAM151B	0.395439	PPFIA4
HEMK1	0.395418	IL11RA
AMZ2	0.395387	EBF4
CPOX	0.395322	SEC14L4
BCL2L15	0.395308	CEACAM1
SLC5A3	0.39529	UBQLN2
RAG1	0.39528	RAG2
POMGNT2	0.395225	SPTBN2
MAMDC2.AS1	0.395139	ZNF800
CYTH4	0.395086	ZNF2
HSPA1A	0.39507	SLC27A1
NAP1L4P1	0.395061	ZNF2
KIT	0.395056	SERPINE2
CTNNA2	0.395046	PLTP
C1QTNF4	0.394985	NYNRIN
CYTH4	0.394976	GTF2E1
FAM102B	0.394975	LDLRAP1
ANXA7	0.39495	CALCRL
ALAS1	0.394929	LYPD8
IGFBP4	0.394922	KIAA1549
ALAD	0.394895	SGMS1
SGMS1	0.394879	TUBG1
RC3H1	0.394859	TICRR
TMEM272	0.394805	VIPR1.AS1
CPOX	0.394804	SLC25A37
PAK1	0.394758	ZC3H12C
ARHGEF11	0.394737	IL17RA
GABARAPL2	0.39472	NONOP2
TMEM129	0.394705	UBXN11
OSBPL1A	0.394704	ZNF3
RNU4ATAC	0.394677	RNVU1.6
DCHS1	0.394649	ITGA6
C1QTNF4	0.394646	KIT
DTL	0.394645	SLC10A7
DUTP2	0.394641	MCU
RAB6B	0.394616	TFRC
SCARNA12	0.394614	SCARNA5
RNF123	0.394602	TSPAN17
EBF4	0.39456	LYL1
CD160	0.394527	SLAMF6
SCARNA10	0.394498	SNORD62B
ANXA3	0.394484	GSN.AS1
CHSY1	0.394464	TEX2
ALAD	0.394394	MINPP1
CPOX	0.394385	DNAJA4
GTF2E1	0.394331	TRIM32
BDKRB1	0.394329	HMGB1P6
MIF	0.394311	RPL11
RPL11	0.394304	RPL22
DDX27	0.394293	SYAP1
TTF2	0.394271	VOPP1
ABCB10	0.394259	NHLRC4
C9orf85	0.394239	POMGNT2
AKAP10	0.394212	TTC13
CD27	0.394151	CLIP2
IFITM1	0.39415	SYK
HEMK1	0.394134	SEMA4F
MAOA	0.394125	NCF2
LDLRAP1	0.394097	RNF103
HSPA2	0.394082	KLHL35
PTEN	0.394074	THAP5
CLTC	0.394065	THOC6
GTF2E1	0.394064	RC3H1
CPOX	0.394036	TMC5
BNC2	0.39402	KIFC3
C2orf16	0.394004	ZNF138
GIMAP6	0.393999	RGS3
GIMAP2	0.39398	LPAR5
CMAS	0.393931	XK
CDK11B	0.393902	RPS15AP10
SFXN5	0.393864	SLC26A6
ANXA3	0.393858	CEACAM6
CIT	0.393842	GIMAP2
AMZ2	0.393834	PRSS23
CCM2	0.393774	SHISAL2A
GIMAP1	0.393771	GIMAP8
DLK2	0.393748	NPRL2
C4orf19	0.393714	TICRR
CPOX	0.393707	UROD
AMMECR1	0.393701	SLC7A1
SCARNA12	0.393681	SNORA53
KIF26A	0.39368	NT5M
ABCA13	0.393663	ALOX5
CCM2	0.393638	ZNF138
CDK9	0.393623	GLI4
SCARNA13	0.393551	SCARNA5
PABPC4	0.393531	SRPK2
C17orf80	0.393436	CYTH4
SEC14L4	0.393413	UROD
CARD8	0.393412	STK38
C1QTNF4	0.393388	PROM1
ANXA3	0.393364	CHIT1
MAGEA3	0.393333	NMRAL1
EIF2B4	0.393331	MEX3B
HIGD2A	0.393318	SF3B4
PMEL	0.393307	UBAP1L
CYTH4	0.393291	HELB
SPTA1	0.393279	SPTB
CHKA	0.393237	SREK1
INAVA	0.393225	PRRT4
FAM117A	0.393215	GATA1
HEMK1	0.393214	ZNF382
HTRA2	0.393202	PRDX2
FOXO4	0.393179	MXI1
PITHD1	0.393157	UBE2O
HMBS	0.393156	MINPP1
MCU	0.393151	OLR1
MIGA2	0.393123	R3HDM1
RPS15AP10	0.393116	TYSND1
NUMB	0.393018	TBC1D8
KNTC1	0.393011	ZNRF1
FECH	0.392938	SLC25A37
LINC00926	0.39291	LIX1.AS1
COX7C	0.392902	RPS25
DYRK1A	0.392891	MIF
CCDC88B	0.392879	SMPD5
HADHA	0.392879	STX8
SH3GLB2	0.392873	SLC1A5
CD160	0.392871	TIGIT
CHIT1	0.392851	SPATC1
KCMF1	0.39282	SETD6
C4orf19	0.392799	FAM102B
INSIG2	0.392795	ZMYM1
ADCY4	0.392786	CEACAM6
SLC25A25	0.392763	TRIM68
PPOX	0.392732	SLC11A2
BTN3A3	0.392721	ZNF138
HMBS	0.392701	TSPAN17
LINC01410	0.3927	MIIP
FAM102B	0.392647	JDP2
CDK11B	0.392642	STMN3
KLF1	0.392636	TGM2
DNAJA4	0.392619	SLC38A5
BCL9L	0.392618	CPLANE1
CDK20	0.392594	CHKA
DEPTOR	0.392572	MAOA
KLRK1	0.392536	NTMT1
CDK4	0.392515	PAICS
CS	0.392506	HNRNPD
ADAT3	0.392496	MRPL47
RAB29	0.392484	TBC1D31
CMAS	0.392483	FAM210B
ABCB10	0.392474	STEAP3
C4orf19	0.392442	UBQLN2
IGSF8	0.392441	ZNF138
OLR1	0.392433	TMEM52B
ALAD	0.392404	SLC6A9
ANXA3	0.392392	OLR1
KIF1B	0.392392	VWA5A
DDIAS	0.392386	LANCL2
SLC8A1	0.392375	SORBS3
ZMYM1	0.392375	ZNF2
FTX	0.39234	MRTFA.AS1
AIM2	0.392331	TAP1
PRMT6	0.392321	RBM33
BCL2L15	0.392271	GFOD2
CNTLN	0.392222	SLC46A3
KIT	0.392212	MAF
RTKN2	0.392162	SMYD2
AP3S2	0.392143	ENTPD1
PHBP19	0.392134	TYRO3P
FOXN2	0.392126	NFE2L2
DEDD2	0.392126	RER1
MCF2L	0.392121	MCF2L.AS1
AQP1	0.392114	RELN
NEB	0.392082	PAXX
ATP5F1E	0.392076	TMSB10
FAM53B.AS1	0.392073	TGFBR3
TEX2	0.392057	TTC8
IKZF3	0.392051	PDP2
DMTN	0.392021	XK
DYRK2	0.392003	TRIM32
CSNK1G2.AS1	0.391995	HMGB1P14
CLNS1A	0.391995	SDCCAG8
ADAMTS1	0.391956	CD244
ADAMTS1	0.391915	GPR68
ABCB10	0.391881	DNAJA4
ANK1	0.391881	KLF1
MRTFA	0.391881	ZFYVE16
CHKA	0.391872	DIAPH3
MRPL53	0.391868	NPTN
LINC02227	0.391868	RASAL1
BTN3A3	0.391856	RAB29
AKAP5	0.391854	SBK1
ADGRE2	0.391835	CX3CR1
CYP2U1	0.391784	OSBPL1A
ALOX5	0.391703	ANKRD18A
DENND3	0.391676	PLTP
ICAM2	0.391671	USP28
CAND1	0.391661	GRIN2C
COQ4	0.39166	ZDHHC8
PALLD	0.391658	PCSK7
GIN1	0.39165	PAQR8
CLASRP	0.391627	ZNF436
RNF217	0.391624	SPATC1
MIF	0.391552	RPL27
KCTD13	0.391538	SURF4
ARHGEF12	0.391537	RBM38
KLF7	0.39153	OCRL
PTCH1	0.39153	SOX13
CHMP7	0.391523	LTBP3
GIMAP1	0.391492	IGSF8
C6orf163	0.391461	SMARCA5.AS1
CD302	0.391439	OSBPL8
GTF3C4	0.391423	NFE2L2
LINC01252	0.391421	NR1D1
DZIP1L	0.391409	RAB44
ARRDC1	0.391407	PSEN1
E2F4	0.391388	SLC6A9
PRKD2	0.391385	SYK
BCL2L15	0.39133	DAPK2
TNR	0.391323	ZNF561
CCM2	0.391298	HOMER2
ABCB6	0.391283	NHLRC4
DIAPH2.AS1	0.391251	HNRNPD
CCT5	0.391247	TRAF1
ABCA3	0.391234	TPST2
PLSCR4	0.39123	TUBG1
HOMER2	0.391218	VANGL1
GSK3B	0.391215	PIK3CA
DAPK2	0.391199	MCU
CTNNA2	0.39119	GVINP1
IFFO2	0.391157	SEC61B
RYKP1	0.391151	UBE2CP1
RC3H1	0.391109	ZNF2
LUC7L	0.39109	MAGEB2
ERMAP	0.391059	SLC25A39
CCDC65	0.39103	NFATC2
VPS37C	0.391015	ZNF74
ANXA3	0.39101	CLTCL1
AMPD3	0.390994	CCDC88B
MOB1B	0.390979	SOX6
ARRDC1	0.390941	MCU
HIVEP3	0.390873	YWHAQP6
CMTM8	0.39084	PXDN
C9orf40	0.390837	PRDX2
PFAS	0.39083	SND1
GCLM	0.390792	PRDX2
SLC7A1	0.390784	TUBB4B
DUTP2	0.390761	PHBP2
CLTCL1	0.390741	RNF217
ABCA13	0.390723	DUTP2
GRPEL1	0.390704	SOS1.IT1
LGALSL	0.390667	STOX2
CEP85L	0.390645	CWC25
PRPF19	0.390612	PYCR1
ARID5A	0.390577	WEE1
PPP1R3F	0.390528	WASHC5
BNIP3L	0.39052	TRAK2
PPIB	0.390498	RPL27
BLCAP	0.390457	SNORA53
SPTB	0.390438	TRIM10
ALPK1	0.390436	RBFOX3
ARHGAP23	0.390417	KIF26A
LINC00513	0.390406	RPS6KA5
SCN8A	0.390393	SPATC1
IKZF3	0.390392	TRIM32
ABCB10	0.390383	CA2
MBNL1.AS1	0.390336	SLC24A4
CA2	0.390329	DNAJA4
IGSF8	0.390289	ZNF382
SIGMAR1	0.390261	WARS2.IT1
ERMAP	0.390257	PRDX2
CCNE1	0.390253	PYCR1
LGALSL	0.390251	SPATC1
ABCA13	0.390247	STOX2
INHBA	0.390193	MTX1
ERG	0.390176	MRPL16
ENTPD1.AS1	0.390169	KLF12
LY86	0.390125	RAB4B
DCTPP1	0.390109	MRPS18B
LPAR5	0.390101	PRR15
DYRK2	0.390042	WASHC5
C12orf76	0.389954	CLINT1
ANK1	0.389939	SLFN14
BACH1	0.389891	MYCL
AMPD3	0.389869	DAPK2
COL24A1	0.389857	MYO5C
SLC6A8	0.389843	STK11
CPOX	0.389835	PRDX2
SFT2D2	0.389754	SLC24A1
MIR17HG	0.389676	SIGLEC7
ART4	0.389666	TRAK2
PHF19	0.389636	SMIM10
DCTPP1	0.389622	POP7
GRIN2C	0.389619	TRIM32
ENTPD1	0.389585	RNF217
ERG	0.38955	TMEM44
SEC61B	0.389538	SLC12A9
AGGF1	0.389525	ZBTB41
HELB	0.389521	PDP2
BCL2L15	0.389488	CLTCL1
CA3.AS1	0.389471	PIGQ
GVINP1	0.389452	RNF103
MGAM2	0.389442	SLC11A1
ATP5PDP4	0.389441	RRN3P2
DAPK2	0.389429	GFOD2
HMBS	0.389425	RHCE
RPL27	0.389382	RPL30
NDUFAF6	0.38937	NPTN.IT1
GTF2E1	0.389361	NFE2L2
TEX264	0.389345	UBALD2
KLRG1	0.38932	LINC00987
GALNT2	0.38931	NPRL2
RAB44	0.389296	SMPD5
ALOX5	0.389289	CHIT1
CDH23	0.389288	SSH2
BAG1	0.38925	ORC5
CYTH4	0.389215	RAB22A
COL6A2	0.389197	MYBL1
PLEKHH3	0.389192	ZFP36L1
TRIM32	0.389173	ZNF74
DYRK2	0.389162	LASP1
FAM210B	0.389145	SLFN14
GVINP1	0.389138	PLTP
CDK11B	0.389132	PRKAG1
HEMK1	0.38912	TYSND1
GALT	0.389117	POLE2
AP3M1	0.389044	LEO1
OAS3	0.389037	PARP9
DYRK2	0.389006	NASP
EDEM1	0.388983	KIAA1614
ALPK1	0.388925	NCBP3
FAM102B	0.38889	ZNF74
GIMAP2	0.388887	GIN1
ARFGAP1	0.388833	TRMT61A
PNPLA6	0.388808	TMEM250
DENND2D	0.388796	PAQR8
BBS9	0.388793	SERGEF
SGTB	0.388783	WWP1
SLC7A1	0.388776	TTLL12
HOMEZ	0.388774	MRPL50
ANKRD18A	0.388768	INHBA
EVI2B	0.388746	SP2
CTNNA2	0.388733	ZNF74
JMJD4	0.3887	RPS15AP10
LINC00494	0.388685	LINC02397
ABCB10	0.388666	SPTB
BTLA	0.388665	C4orf19
CDK2AP2	0.388663	FKBP2
STX6	0.388655	TNFAIP8L2
ARRDC5	0.388619	C9orf163
GIMAP2	0.388617	ZNF786
GALT	0.388599	SPTBN2
C3orf18	0.388596	EXOC6B
CLDN9	0.388588	INAVA
GTF2E1	0.388574	ZKSCAN3
ANKRD44.IT1	0.388571	TYRO3P
BTN3A3	0.388565	PMEL
ZNF345	0.38855	ZNF738
MAOA	0.388548	USP28
HEBP1	0.388545	HMBS
HAUS3	0.388537	TBC1D8
SEC14L4	0.388522	TFDP1
COA3	0.388506	UBA52
PPP1R18	0.388466	ZNF623
CFLAR.AS1	0.388447	SERGEF
ABL2	0.388441	ATP6V0E2.AS1
FAM102A	0.38844	PLXDC2
SGTB	0.388415	SLC35C1
CDC27	0.388397	SLC25A39
ARHGAP23	0.388382	MINPP1
ABCB10	0.388356	MOB1B
SAMD14	0.388354	SLC9A8
IKZF3	0.388352	MRPL16
FOXO1	0.388304	RSKR
CD1D	0.388303	LINC00937
HEMGN	0.388286	RHAG
ACSS2	0.388272	KIAA0930
JRKL	0.388267	NFE2L2
BCL2L15	0.38826	SPATC1
RPL30	0.388238	RPS12
PLD1	0.38823	RAB44
UAP1	0.388206	ZBTB7B
CSRP2	0.388197	DPEP2
ARFGEF3	0.388172	USP4
ANOS2P	0.388154	TTTY10
ARHGAP27	0.388111	SLC4A2
ERBB2	0.388104	PRSS23
ATP5MG	0.388089	TMSB10
RFX5	0.388081	RPL36A
SYNPO	0.388077	ZSCAN29
DENND2D	0.388075	ZNF350
TYSND1	0.388071	ZNF382
APLF	0.388069	SCARNA13
BBS9	0.388055	ZNF382
ANXA3	0.388048	DNAH10
ALDH18A1	0.388022	FSCN1
AMMECR1	0.388014	RPS6KL1
ARHGEF40	0.388013	NOD2
INHBA	0.387995	ZDHHC13
ABCA13	0.387939	DZIP1L
FOXJ3	0.387918	R3HDM1
HMBS	0.387905	NHLRC4
SLC35C1	0.387845	UBQLN2
HAPLN3	0.38783	ZNRF2P2
GIMAP1	0.387814	PMEL
CA2	0.387809	RHCE
CISH	0.387779	TICRR
C4orf19	0.387769	TMEM272
GALNT2	0.387766	RAB29
CA3.AS1	0.387755	RNF123
ACVR1	0.387732	CCR4
GIMAP2	0.387713	TTC8
CYTH4	0.387673	PDP2
LINS1	0.387668	LY9
ASH2LP1	0.38766	PXK
PIGQ	0.387653	SLC25A39
DENND2D	0.387639	OLFM2
BTN3A3	0.387622	IL11RA
FITM2	0.387604	GIMAP1
EBF4	0.387598	PORCN
PAIP2B	0.387598	SLC9A8
CPOX	0.387597	TSPAN17
CD244	0.387588	CLASRP
DZIP1L	0.387568	PLD1
NEURL1	0.387562	TCF7L2
TBC1D27P	0.38752	TLR10
FANCL	0.387516	XPOT
ABHD17A	0.387503	EBF4
MIF	0.387487	WAS
GLG1	0.387483	ZNRF2P2
KLF6	0.387482	PHF12
GIMAP7	0.387474	SHISAL2A
CWC25	0.387436	SGTB
TFDP1	0.38741	UROD
GPATCH2	0.387396	PPP1R3E
GBA	0.387386	NADK
CA2	0.387381	TSPAN17
ARRDC1.AS1	0.387379	S100Z
C1QBP	0.387342	SRRM1
GSN.AS1	0.387325	SPATC1
CCNE1	0.387318	PFKM
DIAPH3	0.387308	EXOC6B
PCNA	0.387278	SLBP
ATP5MG	0.387234	HIGD2A
PSMD10P1	0.387225	ZNF862
LASP1	0.387224	SGTB
DYRK2	0.387199	RPS15AP10
CD59	0.387188	PSMG1
KMT5A	0.387181	LEF1.AS1
CDC27	0.387173	MFHAS1
UBQLN2	0.387171	VPS37C
CD59	0.387164	CENPK
IGSF8	0.387155	SH2D3A
C18orf54	0.387147	MAP7D1
KRTAP5.AS1	0.387125	SNX24
ARHGEF26	0.38709	BACH1
ADGRB2	0.387086	PODN
C21orf91	0.387077	ZNF623
MED13L	0.387066	PSMD10P1
CYTH4	0.387025	MON1A
CLTCL1	0.387019	KLF12
SLBP	0.386968	SMIM10
BMF	0.386964	UBQLN2
ATP7B	0.386953	PYCR1
VDAC2P3	0.386923	ZMYM1
CTNNA2	0.386908	CWC25
RIC8B	0.386882	SCYL3
ACTBP7	0.386865	IL24
EBF4	0.38686	FAM169A
PLEK2	0.386857	SOX6
HMBS	0.386855	TFDP1
BTN3A3	0.386834	KCMF1
CTNNA2	0.386817	MAGEC1
GABRA3	0.386805	LATS1
ADM	0.386798	SUMO3
RO60	0.386788	SNORD62B
ATAT1	0.386782	SORCS2
NIPSNAP2	0.386771	ZNF182
MDC1	0.38675	NPEPL1
DYRK2	0.386747	ZNF24
CAMK2N1	0.386738	TBKBP1
AGO3	0.386724	MRTFA.AS1
GFI1B	0.38672	TGM2
ANLN	0.386706	BUB1B
DMPK	0.3867	PDZD4
ATMIN	0.386689	LANCL1
GTF2E1	0.386676	SLC9A8
CCDC7	0.386662	KYAT1
SLC35C1	0.386656	ZNF74
ABCA2	0.386654	TPST2
CA2	0.386644	SPTB
HELB	0.386611	ZNF2
CCT5	0.386585	WARS2.IT1
BCL7C	0.386579	FTX
ARHGAP23	0.386548	SGMS1
IFFO2	0.38654	TGIF2LX
ABCB6	0.386495	SLC25A39
GPS1	0.386492	NFAT5
ERMAP	0.386489	RFESD
PTGER2	0.386474	ZNF623
AKAP10	0.38646	SLC51B
TNFAIP8L2	0.386457	ZNF419
CCL5	0.386416	HEATR9
METTL4	0.386413	TRPV2
CSNK1D	0.386388	VDAC2P3
FAM204A	0.386378	SRM
ALAD	0.386373	HMBS
DNAJA4	0.386366	SPTB
CCNL2P1	0.386364	HSF4
NFAT5	0.386357	PPIAP41
CD34	0.386344	ERLIN1
B4GALT2	0.386334	FAM178B
IL11RA	0.386299	WASHC5
ALPK1	0.386293	ANKRD18A
RORA	0.386288	ZNF736
SHOC1	0.386206	TYRO3P
E2F3P1	0.386184	SLFN12L
TMEM272	0.386176	ULK1
DSCR8	0.386164	PPP2R2A
ARHGAP25	0.386163	CARD8
TNFSF10	0.386163	WDR12
MINPP1	0.386137	NARF
PDGFB	0.386126	VIPR1.AS1
LPAR6	0.386057	PRDX3
NCK1	0.386053	TESK1
NDUFA2	0.386049	RPL41
KIF26A	0.386046	NARF
CD96	0.386007	SELENON
PFKL	0.385994	SNRPF
ANXA3	0.385988	GFOD2
CLTCL1	0.385962	SMPD5
SLC5A3	0.385952	VPS37C
FAAP100	0.38593	SF3B4
IFITM1	0.385916	PTCH1
SLC25A39	0.385863	TFDP1
MINPP1	0.385853	SLC7A1
ZMYM1	0.385826	ZNF616
CCDC6	0.385788	ZNF217
C21orf91	0.385738	RAB20
CYTH4	0.385736	WNT16
EEF1A1P25	0.385708	GVINP1
ALPK1	0.385702	LDLRAP1
CMC1	0.3857	TTC13
PAXBP1	0.385699	TRIM17
PCMT1	0.385693	SPAG17
RPL27	0.385681	TMSB10
CXCR2	0.385667	RASSF3
PARP15	0.38565	PAXX
CXCR2	0.385644	OCRL
CDC27	0.385605	CPOX
LINC00943	0.385599	LINC00944
BLVRB	0.385587	ERMAP
MCU	0.385573	SCN8A
CREBL2	0.385564	MAP7D1
CEACAM6	0.385559	DNAH10
CIT	0.385547	LMCD1
PDZK1	0.385547	RAD17P2
DIAPH2.AS1	0.385511	KIF1B
CSNK1G2.AS1	0.385503	RN7SL328P
ALPK1	0.385502	BAZ2B
RAG2	0.385486	ROR1.AS1
KRT18P4	0.385474	MYCBP
CHCHD5	0.385451	HNRNPA1P68
ALKBH5	0.385429	RPL29
PITPNM2	0.385423	RAG2
MARVELD1	0.385421	ZNF320
MORC4	0.385338	RGMB
GBP2	0.385326	TAP1
CDC27	0.385301	MOB1B
ARID5B	0.385288	GTF2IRD1
ART4	0.385287	CPOX
MICAL3	0.385272	TUBG1
CEP78	0.385265	PAFAH2
DDX12P	0.385221	PRR15
ALPK1	0.385186	PJA1
MSRA	0.38517	PIK3CB
DYRK1A	0.385154	PPIB
LINC00926	0.385146	LIX1
HEMK1	0.385146	PMEL
ARHGAP23	0.385123	FN3K
NT5M	0.385117	PLSCR4
CDK4	0.385116	CLN6
AKAP11	0.38511	PFKFB3
MRPL33	0.385109	TBCA
OSBP2	0.38508	PRDX2
GRAMD1A	0.385053	TRIM17
PLD1	0.385042	SMPD5
ERG	0.384975	TTC7B
AHDC1	0.384966	ZNF320
CEACAM1	0.384964	INHBA
ATP5MC2P3	0.384958	TYRO3P
ATP7B	0.384953	CLN6
SLC6A8	0.384941	UBAC1
KIT	0.384922	MSRB3
ANXA7	0.384903	CDH13
P3H4	0.384897	RAB29
AMZ1	0.384861	CENPI
PTGDR	0.384839	ZNF138
LASP1	0.384807	RER1
DCTN6	0.384778	TNFAIP1
GIMAP7	0.384761	SLC39A8
IFI44L	0.384759	SIGLEC1
IGF1R	0.384754	PHLPP1
CA3	0.384737	DCAF11
FAM183BP	0.384724	MLC1
JMJD4	0.384709	ZNF382
A2M	0.384675	A2M.AS1
ARHGAP33	0.384664	SCN8A
NBPF26	0.384658	RNVU1.19
GIPC1	0.384658	ZNRF1
LCORL	0.384629	RDH11
AKAP11	0.384621	LINC02649
FNDC5	0.384596	JARID2.AS1
LRRN3	0.384584	UBQLN2
ENTPD1.AS1	0.384576	SPATC1
CHIC1	0.384569	VAMP8
ERMAP	0.38455	SEC14L4
EFCAB14	0.384524	ZNF233
MTCL1	0.384449	NRIP1
B3GALT4	0.384432	JMJD4
CD86	0.384424	CTDSPL2
RO60	0.384396	ZNF384
DYRK2	0.384378	VPS37C
ANXA3	0.384377	MCU
MAP2K4	0.384356	PHLPP1
URM1	0.384348	ZSWIM3
FAM169A	0.38434	SMYD2
DNAH10	0.384333	GSN.AS1
RASSF3	0.384326	SPRY3
CDK13	0.384322	CYP4V2
AP5Z1	0.384308	TRMT2A
MON1A	0.384261	UBQLN2
ARL4AP4	0.384255	RING1
RLBP1	0.38425	SLC16A4
APOC1	0.384244	LMCD1
BDKRB1	0.384235	JMJD4
DYNC1LI2	0.38423	IQCB1
RPL27	0.384217	RPL41
ATP5MG	0.384201	DAD1
ANGPT1	0.384197	C3orf80
RAB3IL1	0.384174	SLC38A5
FITM2	0.384166	RDH11
WASHC5	0.384149	ZNF24
IGSF8	0.384131	TNK1
NF1	0.38412	WNT16
TMEM102	0.384096	ZNF2
NBDY	0.383997	TULP3
CD59	0.383986	GIMAP5
CRY1	0.383985	PODN
ARSK	0.383983	ZNF264
DEPTOR	0.383971	TTC22
DEPTOR	0.38397	ZNF521
PHBP19	0.383965	TOMM20
ADD2	0.383953	PFKM
PITPNM2	0.383928	XK
DAPK2	0.383924	ZDHHC13
MON1A	0.383888	SLC5A3
TMPRSS6	0.383885	TRIM68
EPOR	0.38387	SLC6A9
MYLK	0.383831	PPOX
ANXA3	0.383819	DUTP2
PITPNM2	0.383813	UROD
FPR2	0.383806	SLC28A3
MYCT1	0.383792	PRKG2
DTHD1	0.38379	NPC1
SMARCB1	0.383789	TRIM32
IGSF8	0.383785	PPP1R3F
PRR15	0.383735	TEX2
FEN1	0.383704	SSRP1
INVS	0.383644	STX8
AK7	0.383624	HMBS
CLEC17A	0.383564	LINC02397
SLC38A5	0.383544	SNX22
BBS10	0.383528	TOB2
GTF2E1	0.383524	PTEN
RC3H1	0.383513	ZMYM1
CHST9	0.383509	ITPR1
KLF12	0.383509	OCRL
DDIT3	0.383501	UBQLN2
EML2	0.383496	RAB29
ANKRD44.IT1	0.383496	RLIMP1
CDC20	0.38349	DCHS1
MCM5	0.383484	MSANTD2
ALAS1	0.38348	INAVA
TEX264	0.383469	TGIF2LX
RGMB	0.383458	SMIM22
MLLT6	0.383437	PGAP3
GALNT2	0.383429	TTC13
ALPK1	0.383413	RBM17
TMEM272	0.383399	ZNF74
FOXN2	0.383398	JRKL
ANXA3	0.383397	M1AP
NADSYN1	0.38337	ZNF93
PPP1R3F	0.383369	UBALD2
FAM110C	0.383357	NSUN4
CBLB	0.383338	PTPA
FIBIN	0.383314	RPL9P32
BTLA	0.383296	RC3H1
PIGQ	0.383277	SLC11A2
PCDH9	0.383266	STMN1
C17orf80	0.383238	UBQLN2
PPP2R5B	0.383231	SNX22
CCM2	0.383216	RHOH
MLLT6	0.3832	NBR1
ELMO3	0.383192	PPOX
CXCL16	0.38319	METRNL
IRF1	0.383182	SPTBN2
ACSL1	0.383172	SLC35C1
CSDE1	0.383144	ZBTB8OS
CXCR2	0.383135	CYTH4
DEPTOR	0.383131	USP28
SRGAP2	0.383117	ZNF382
ENTPD1.AS1	0.383115	GSN.AS1
PIK3CB	0.383096	RALGAPA2
ZNF382	0.383092	ZNF497
FUT1	0.383089	SH3GLB2
CFLAR.AS1	0.383086	GPS1
MST1	0.383083	PROSER1
CAPN3	0.383065	SPATC1
LUC7L2	0.383061	ZFAND6
DRAP1	0.383033	TNFSF12
FITM2	0.383018	PAQR8
CCDC91	0.383012	OXA1L
NDUFB2	0.383011	WDR83
DAD1	0.383009	TRAPPC1
OLR1	0.383006	RPS6KA2
GTF2E1	0.383004	ZNF616
ERG	0.382947	RASSF3
GCLC	0.382915	RANBP10
ATP7B	0.382911	PRR15
C1orf112	0.382875	PARVB
BLZF1	0.382862	NKX3.2
CWC25	0.382824	VPS37C
OAS1	0.382823	OAS2
ANKRD9	0.382795	TLN2
SCARNA5	0.382778	SNORA53
ERVW.1	0.382735	PPP1R2
PMP22	0.382727	ZNF92
GPATCH4	0.382722	TRMU
RPL10AP6	0.38272	RPL6P27
RAVER1	0.382706	SH3BP5
ADCY4	0.382697	STOX2
PCDHB6	0.382674	PLEKHA1
ARSK	0.382672	JDP2
HSPA6	0.382671	TNFSF10
NSRP1	0.382669	PNN
HMBS	0.382666	UROS
CNTD1	0.382664	UBQLN2
CYGB	0.382662	ITPRIPL2
ALPK1	0.382651	NR6A1
COX7A2	0.38265	PLCB2
OXA1L	0.38265	SCARNA5
ARHGAP25	0.382634	DOK2
NOB1	0.382634	WARS2.IT1
CD59	0.38263	SRPK2
GIMAP2	0.382623	WDR12
ZKSCAN3	0.382617	ZNF2
GRAMD4	0.3826	SIDT1
DUTP2	0.382533	INHBA
A2MP1	0.382531	LINC00987
CLCN3	0.38253	PTPRF
NOD2	0.382506	USP28
FAM210B	0.382499	NHLRC4
ATP2C1	0.382494	MACC1
CASC3	0.382491	SSX1
UBQLN2	0.382466	ZNF319
DCAF11	0.382461	NHLRC4
CAMKK2	0.38244	CCDC22
AATBC	0.382418	SERPINB9
ATP6V1FNB	0.382417	FAM217A
HGSNAT	0.382415	KIF1B
SOX6	0.382414	TFDP1
LINC00612	0.382365	TPT1P12
GIMAP2	0.382362	TICRR
PYCR3	0.382329	TMEM86B
GDF7	0.382318	SNRPE
JMJD4	0.382302	NF1
HMBS	0.382299	UBAC1
CKAP4	0.382298	TMEM14EP
SLC38A5	0.382297	ST6GALNAC4
FAAH	0.382266	SYK
NPM1P29	0.382255	PTPRA
CACNA2D2	0.382244	FAM53B.AS1
GPS1	0.382242	NPIPB5
ATP5MG	0.38222	RPL41P5
EBF4	0.382185	RTKN2
CBFA2T3	0.382178	CHMP4B
FZD5	0.382177	ST6GALNAC4
BST1	0.382171	MFAP3L
RPS6KA2	0.38215	SPRY3
KIF1B	0.382148	SLC9A8
POLE2	0.382125	SPTBN2
CYTH4	0.382122	ZMYM1
TVP23A	0.382106	ZNF138
JDP2	0.382089	SGK1
PRR15	0.382076	WDR12
FSTL5	0.382061	NOS3
KIT	0.382048	TXNRD3
MYL4	0.382021	SLC6A9
DYRK2	0.382017	NBR1
PAXBP1	0.382014	VPS54
CWC25	0.382013	CYTH4
EDN1	0.381992	ZFP36L1
ARHGAP23	0.381987	OSBP2
INSIG2	0.381987	ZNF264
ADGRE5	0.381976	ARHGAP25
DEDD2	0.381971	KLHL28
C21orf62	0.381969	SMYD4
SCARNA7	0.381937	ZNF652
PRKCQ.AS1	0.381934	SHISAL2A
STK11	0.381931	TSPAN17
CDC42SE1	0.381918	SGTB
GIMAP1	0.381913	UBALD2
PABPC4	0.381911	SLC39A8
CCT5	0.381897	MTND4P14
PDP2	0.381891	TMEM170A
CYTH4	0.381885	GRIN2C
ADAP1	0.381879	GTF2E1
RAP1A	0.38187	TMEM190
LLGL2	0.381862	MYBL1
FAAP100	0.381855	TRMT61A
ABCB10	0.381837	ABCB6
ADAM23	0.381832	AEBP1
PFKM	0.381804	PLEKHH3
RNF170	0.381769	SMUG1
RGS2	0.381761	SERPINA1
ERMAP	0.381745	PIGQ
BTN3A3	0.381735	PTGDR
RC3H1	0.381712	ZNF74
CALCRL	0.381705	ZNF720
ARSK	0.381676	ASB7
BCL2L15	0.381673	INAVA
GYPE	0.381661	RNF123
GNL2	0.381645	ZNF264
AVPI1	0.381619	JOSD1
OAZ3	0.381601	ZNF382
NHLRC4	0.381566	SLC25A37
IGSF8	0.381553	ZNF24
CBX4	0.381546	UBE2CP1
CD59	0.381526	PARVB
RPL36	0.38151	TMSB10
ELMO3	0.3815	MIGA2
RAG1	0.38149	ZNF608
PPFIA4	0.381479	SLC2A5
CHKB.CPT1B	0.381472	CPT1B
RBBP8P1	0.38147	RN7SL798P
STX3	0.38147	WRAP73
GIMAP2	0.381468	KLHL28
C3orf18	0.381464	CFLAR.AS1
CYTH4	0.381462	MRPL16
PPT2	0.381443	SLC29A1
CSTF1	0.381428	ZNF281
CMC1	0.381414	PCNA
SETD1B	0.38139	SRRM1
RPL30	0.381372	RPL36
ERMAP	0.381361	MGAT3
KLHDC8B	0.381349	MBOAT2
IL11RA	0.381342	UBALD2
LASP1	0.381331	STARD3
CTDSPL2	0.38133	UBQLN2
ARRDC1.AS1	0.381324	SEC31A
FAM53B.AS1	0.381321	MYBL1
MIEF2	0.381312	MRPL47
CDS2	0.381289	SLC6A6
RAB44	0.381288	SLC2A5
CCNJL	0.381278	CNDP2
HTRA4	0.38127	SLC9A8
CRTC3	0.381265	EDAR
MYBL1	0.381263	PRR5L
PRR14	0.381261	TMSB10
GPS1	0.381251	RING1
AP2A1	0.381242	BTNL10
MICAL2	0.38121	SMURF1
RPL11	0.381165	RPL30
ATP5PDP4	0.381161	SNORA70G
LDLRAP1	0.381127	TMEM272
RMI1	0.381086	TMCC3
NR6A1	0.381078	SMPD5
CYP4V2	0.38107	FAM117B
PDP2	0.38107	TRIM32
CACNA2D2	0.381053	PTCH1
CXCR2	0.38103	TRIM32
AMMECR1	0.381008	PFKM
NFATC2	0.381006	ZC3HAV1L
CTNNA2	0.381001	ZNF319
ARRDC1	0.380997	SMPD5
SPATC1	0.380997	TPTEP2
CAVIN1	0.38099	NYNRIN
PLEKHH3	0.380974	SATB1.AS1
GCLC	0.380971	MINPP1
MANBA	0.380964	PSEN1
CLUH	0.380943	SLC7A1
BRCA2	0.380932	BTN3A3
C3orf80	0.38092	IL12A.AS1
TSSC4	0.380917	WDR24
ING5	0.380915	PAPOLG
DOP1B	0.380907	LRSAM1
DAD1	0.380884	RPL23A
POGLUT1	0.380854	SIGIRR
METAP2	0.380853	MINPP1
KIFC3	0.380845	NMUR1
DEGS2	0.380841	TNK1
RMRP	0.380839	TRMT61A
RHCE	0.380801	STEAP3
DSN1	0.380742	SLC16A7
MFSD4B	0.380733	PHBP19
MOB1B	0.380719	RUNDC3A
ZNF48	0.380719	ZNF74
LINC02227	0.380693	P4HA2
EML2	0.380691	TTC22
ANXA7	0.380688	CARD8
RAB20	0.380675	TSPAN14
ANP32B	0.380663	HMGB1P6
INVS	0.380656	PITPNC1
CCM2	0.380652	RINL
GRAMD1A	0.38065	UBQLN2
ABCC10	0.380631	BTN3A3
AGGF1	0.380619	HACD4
OMG	0.380603	ZXDB
IFIT1	0.380557	OASL
CTDSPL2	0.380553	ZNF319
AKAP12	0.380518	RASAL1
CD34	0.380507	NYNRIN
CHCHD1	0.380498	TMSB10
TMEM106A	0.380489	ZFP36L1
CD244	0.380471	KLHL28
CD59	0.380458	PABPC4
CHCHD1	0.380434	CSNK1G3
SWT1	0.380432	TRIM17
ANXA3	0.380431	F12
DHRS7B	0.380426	ZNF169
ATP5MG	0.380413	CHCHD1
AMMECR1	0.380382	SH3GLB2
CISH	0.380356	SIT1
CLK3	0.380356	SLC2A1
SLC38A5	0.380356	UROD
ART4	0.380345	STEAP3
PCDH9	0.380342	ROR1
ABCB10	0.380333	SLC2A1
FAM102B	0.380329	JRKL
MST1	0.380324	SLC1A5
CWC25	0.380321	LDLRAP1
MFSD14C	0.380311	PJA1
FASTK	0.3803	SEC31A
ETF1	0.380298	ZFP36L1
GSN.AS1	0.380268	PPEF1
APLF	0.380263	CBX5P1
NACA	0.380257	RPL29
CDK20	0.380244	TICRR
PRPF19	0.380232	SSRP1
ANAPC1	0.380231	XPO4
ERMAP	0.380218	SLC2A1
LMF1	0.380196	ZFP36L1
APOC1	0.380179	GIMAP2
SEC61B	0.380144	ZNF382
CDK4	0.380133	NPRL2
CPOX	0.380115	RAB3IL1
AP4B1.AS1	0.380113	CD93
IFFO2	0.380112	PRPF38A
PMEL	0.380095	ZNF138
MAP3K10	0.380082	ZNF138
IL11RA	0.380066	PRPF38A
CCDC191	0.380063	ZHX2
INSIG2	0.380048	PDP2
ARHGAP33	0.380046	INHBA
LLGL2	0.38	TGFBR3
KLHL23	0.379991	NRIP1
PITPNM2	0.379976	PPOX
CDC42SE1	0.379973	TMEM272
PROSER1	0.379971	ZNF384
GTF2E1	0.379968	ZSCAN20
PLSCR4	0.379937	SGMS1
BLVRB	0.379936	E2F4
MIF	0.379936	RPL30
ANO7L1	0.379928	ZFP36L1
CYTH3	0.379922	TCF25
PA2G4P6	0.379878	SHISAL2A
AMZ1	0.379871	NFE2L2
IFI44	0.379857	IFIT1
TICRR	0.379855	ZNF138
MAP3K14	0.379851	TCEA1P2
KCNJ10	0.379837	SDC2
PPIB	0.379806	UQCR10
SEC14L4	0.379771	SLC25A39
FZD5	0.379764	TLN2
GPX2	0.379755	ZBTB8OS
BBS9	0.379712	DIAPH3
NKX3.2	0.379709	PLTP
CTNNA2	0.379709	PTPRO
RASSF3	0.379708	TMEM44
DYNC1LI2	0.379706	TMEM44
RBFOX3	0.379661	SPATC1
ANO3	0.379657	EXOC6B
CDC42SE1	0.379632	DYRK2
CCDC88B	0.379615	OCRL
HTRA2	0.379613	ST6GALNAC4
BTN3A3	0.379611	TTC13
HAPLN3	0.379601	PDGFB
NPRL2	0.379601	PTGDR
HOXB.AS1	0.3796	HOXB2
CHERP	0.379591	SMC3
JAG1	0.37954	MLKL
RPL29	0.379539	SF3B4
CEACAM6	0.379522	STOX2
CES4A	0.379521	KIAA0513
CCM2	0.379517	SLC44A1
MARCKSL1P1	0.379512	MIEF2
AKAP10	0.37951	UBFD1
CENPT	0.379497	MIGA2
GPA33	0.37949	SATB1.AS1
DTX1	0.379481	VPREB3
KNTC1	0.379477	NUP98
ARHGAP11A	0.379457	RC3H1
MAP3K20	0.379452	TUBA1A
BCL7C	0.379435	SERF2
BMF	0.37943	IGHM
ANO3	0.379413	ZNF792
ALS2CL	0.37941	AXIN2
ANKRD13A	0.379384	SYNGR2
CD274	0.379346	SLAMF6
CCNE1	0.379338	PRKAB1
RNF170	0.379329	TTC13
PKDCC	0.379294	SNX22
DEDD2	0.379268	DYRK2
AREG	0.379256	SYAP1
ARID5A	0.379255	GTF3C4
GALT	0.379252	HAPLN3
ARG1	0.379246	CEACAM1
FAM210B	0.379231	SLC6A8
ARHGAP23	0.37923	TFDP1
HELB	0.379229	ZMYM1
FAM83F	0.379225	IPO5
NDUFV1	0.379221	SH3BGRL3
ARHGAP23	0.379208	TUBB4B
CCM2	0.379199	SLC51B
CD244	0.379187	ZNF436
CX3CR1	0.37918	GIMAP1
ARRDC2	0.379176	GPR68
ANGPT1	0.379174	CRHBP
FAM102B	0.379172	RC3H1
DEDD2	0.379167	GPR68
BLVRB	0.379151	RILP
L1CAM	0.379144	WNT16
ALOX5	0.379135	LYPD8
ARPC3	0.379131	CBX5P1
HTRA2	0.379131	SEC14L4
MGAT3	0.379131	TFDP1
CREM	0.379124	NR4A3
GPR3	0.379121	TMEM38B
BRCA2	0.379096	VANGL1
BMF	0.37907	TRIM68
FAAH	0.379069	PTCH1
ARMC5	0.379061	TMEM106A
CD93	0.37903	MRPL47
TNFSF10	0.379014	VDAC2P3
PLEK2	0.379001	TRAK2
FATE1	0.378995	TRPV2
B4GALT2	0.378983	PRR15
MCU	0.378954	NR6A1
DAD1	0.378948	UQCR10
ABCA13	0.378938	CLTCL1
LGALSL	0.378918	SCN8A
RPS15AP10	0.378883	STMN3
FBXO25	0.378867	SELPLG
ASAP1.IT2	0.37885	LMCD1
FSTL5	0.378849	LINC01694
AP3S2	0.37883	ENTPD1.AS1
CACNA1C	0.378817	EDAR
NHLRC4	0.378814	SLC25A39
FAM102B	0.378811	TNFSF10
EXD3	0.378792	S100Z
ARRDC1	0.378787	NR6A1
DCUN1D1	0.378746	TRAK2
GPR68	0.378729	KLHL28
SLC1A5	0.378728	TMEM86B
GBF1	0.378722	SRM
MON1A	0.378717	MRPL16
PPP2R1B	0.378709	TFRC
RBL2	0.378704	TICRR
IGSF8	0.378697	RPS15AP10
TRABD	0.378697	ZNF436
DCUN1D1	0.378689	MOB1B
CTSO	0.378677	NRGN
CISH	0.378672	VIPR1
CD274	0.378644	TTC8
SELENBP1	0.378621	TSPAN5
CTNNBIP1	0.378602	GSN
SEMA4F	0.378596	TYSND1
DYRK2	0.378589	OAZ3
SERPINA1	0.378563	TNFSF10
FOXN2	0.378561	RAB10
MRPL15	0.378556	POP7
DNAJA4	0.378556	UBAC1
ELL2	0.378496	UHRF1
KCTD10	0.378489	TRDC
ARHGAP23	0.378488	SLC7A1
OCRL	0.378487	TRIM62
MAMLD1	0.378482	ST7
GATA1	0.378481	TUBG1
MRPL47	0.378471	PCNPP1
PPP1R3F	0.378464	SEC61B
IGSF8	0.378442	TICRR
CEACAM6	0.37844	LGALSL
PIGCP1	0.378427	TCP11L1
ABHD17A	0.378426	TSEN54
ULK2	0.378417	VANGL1
ALOX5	0.378402	ANXA3
SEC14L4	0.378399	SLC38A5
PMEL	0.378389	TNK1
S100PBP	0.378382	ZNF397
MOB1B	0.378371	SLC25A39
CBFA2T3	0.378366	ZNF667.AS1
JDP2	0.378359	VDAC2P3
FBXL6	0.378347	ZNF513
FEN1	0.378333	PRMT5
C19orf12	0.378329	RINL
ARL17B	0.378323	NSFP1
CEP295NL	0.378321	MTUS1
DCAF8	0.378316	POLR3D
KLF1	0.378296	MINPP1
GNG5	0.378289	SNRPE
AEBP1	0.378281	RAG2
DLGAP4	0.378263	PRR14
ARRDC1	0.378249	OCRL
CCNE1	0.378242	PARVB
ANKRD18A	0.378241	SMPD5
OLR1	0.378235	PIWIL4
IMPDH1	0.378225	SLC6A12
TWNK	0.37822	UNG
ASAP1.IT2	0.378209	UHRF1
NR6A1	0.378207	SPATC1
S1PR3	0.378167	SGK1
BRCA2	0.378165	PCED1A
DNAJC3	0.378155	FATE1
SUPT20H	0.378154	ZNF609
SLC25A37	0.378146	TRAK2
CEACAM1	0.378141	RAB44
RGS2	0.378125	TNFAIP8L2
CSTF1	0.378124	GTF2E1
CYTH4	0.378124	TNFSF10
SCARNA12	0.378088	SNORD62B
ALKBH5	0.378063	MBD3
CLCN4	0.378063	VCP
ANLN	0.378037	SERPINA1
COX6C	0.378	PTGFRN
DZIP1L	0.377996	ZDHHC13
EHHADH	0.377979	PCDH1
RHCE	0.377977	STK11
MLLT6	0.377969	SEMA4F
ETV6	0.377949	SMIM24
CDC42SE1	0.377947	KLHL28
RBBP7	0.377919	TMEM237
ERMAP	0.377894	SOX6
ATG9B	0.377887	WWP1
SLC6A9	0.377871	TUBG1
GFOD2	0.37786	ZDHHC13
NHLRC4	0.377853	TFDP1
DAPK2	0.37785	SPATC1
[truncated: 98,001 more rows]

## Sheet: NormalBMvsTALL_MI_100K
source	mi	target
TMEM176A	0.512921	TMEM176B
FAM106A	0.510555	USP32P2
AOX2P	0.506272	AOX3P
OAS2	0.505052	OAS3
IFIT1	0.501856	OAS2
IFIT1	0.501195	OAS3
PEX5L.AS1	0.493583	PEX5L.AS2
CEACAM1	0.492102	DPY19L4P1
IFIT3	0.491056	OAS3
IFI44	0.488275	IFI44L
IFIT3	0.488245	OAS2
IFI44L	0.486835	IFI6
IFIT1	0.48309	IFIT3
OAS3	0.481749	SIGLEC1
RAG1	0.480924	RAG2
OAS2	0.478871	SIGLEC1
RN7SL473P	0.47446	RN7SL600P
IFI6	0.472655	SIGLEC1
PAX8	0.472328	PAX8.AS1
BPGM	0.472209	MKRN1
GIMAP6	0.472147	GIMAP8
IFIT1	0.471663	SIGLEC1
CPSF1P1	0.470312	SLC5A4.AS1
EIF2AK2	0.469039	USP18
EIF2AK2	0.468104	OAS3
IFI44L	0.467132	OAS3
OAS3	0.466054	PARP9
IGHV5.78	0.465992	MIR5195
IFI44	0.464771	OAS3
GIMAP7	0.464597	LINC00861
HERC5	0.464361	IFI44L
DPY19L4P1	0.462651	OLR1
IFIT3	0.461917	PARP9
CEACAM1	0.461202	OLR1
MTND1P11	0.460652	MTND4P14
IFI44L	0.460634	IFIT3
LCNL1	0.460509	PTGDS
IGHV3.23	0.460072	IGKV1.5
SPATA31C1	0.458209	SPATA31E1
BCL2L15	0.457681	CLTCL1
CRHBP	0.457224	PRKG2
OAS3	0.457132	XAF1
OAS2	0.457098	PARP9
FKBP2	0.45677	NDUFS6
SHISA5	0.456257	UBE2L6
MTCYBP3	0.455424	MTND6P18
IFI44L	0.455305	SIGLEC1
EIF2AK2	0.455254	OAS2
RBBP8P1	0.454961	ZNF12
IGHV1.46	0.454624	IGHV3.11
AMPD3	0.454228	DAPK2
KLRD1	0.45342	MATK
MX1	0.452353	OAS2
ANKRD20A11P	0.45201	CYP4F29P
IFI6	0.451871	OAS3
ANKRD20A11P	0.4514	RHOT1P2
PARP9	0.45129	STAT1
ANXA3	0.450455	SCN8A
CDADC1	0.449561	ORAI2
CASP8AP2	0.44956	SDCBPP1
OAS3	0.449286	USP18
IFI44L	0.449276	OAS2
MTND4P14	0.44922	MTND5P14
IFI44L	0.448927	IFIT1
SIDT2	0.44869	TAGLN
IFIT1	0.448573	PARP9
CCL28	0.448548	DYRK2
IGHV3.11	0.448152	IGHV3.21
IGKV3.11	0.44793	IGKV3.15
CCL5	0.447267	GZMH
IFIT3	0.44687	OAS1
HLA.DQA2	0.446638	HLA.DQB2
CAND1	0.446566	VIRMA
CDADC1	0.446463	RPS6KA2
BMP3	0.446171	RAPGEF5
IFI44	0.446072	IFIT1
IGKV1.5	0.445825	IGKV3.11
AEBP1	0.445354	RAPGEF5
GIMAP6	0.44525	GIMAP7
IFI6	0.44515	IFIT3
IFI6	0.44496	IFIT1
ANXA3	0.444769	ARG1
AEBP1	0.443741	IGHV5.78
ZKSCAN3	0.442755	ZNF616
OAS2	0.442735	USP18
RAPGEF5	0.442459	ROR1
IFI6	0.442427	OAS2
EIF2AK2	0.441929	SIGLEC1
MX1	0.441645	OAS3
IFI6	0.441271	ISG15
IFI44	0.440906	SIGLEC1
DTX1	0.440662	RASAL1
CLTA	0.44045	MDFIC
IFIT3	0.440442	SIGLEC1
GCLC	0.439884	SOX6
IFIT1	0.439678	OAS1
AEBP1	0.439381	VPREB3
AEBP1	0.439345	MIR5195
GVINP1	0.439342	RN7SL382P
SRMP2	0.439271	TSPYL6
C1D	0.439224	PSMA2
CEACAM1	0.439194	GFOD2
OAS2	0.438791	XAF1
CMPK2	0.438504	EPSTI1
HERC5	0.438454	HERC6
IFIT2	0.438452	IFIT3
MTCYBP3	0.438316	MTND5P2
AMMECR1L	0.438272	TOB2
IGHV1.46	0.438221	IGHV3.15
CD9	0.438152	RN7SL798P
ALG1L2	0.437812	FAM86HP
EBF1	0.437753	ROR1
IFI44L	0.437749	MX1
KDM5D	0.437551	TXLNGY
IPO7	0.437536	POMK
IFI6	0.43732	MX1
IFI44	0.437207	IFIT3
HLA.DQA2	0.436902	HLA.DRB6
IFIT3	0.436505	MX1
ANXA3	0.436404	M1AP
PGM2L1	0.436088	TRAK2
IFIT1	0.435806	ODF3B
EED	0.435764	VIRMA
CD19	0.435457	FCRLA
AEBP1	0.435424	HRK
MIR5195	0.434883	VPREB3
DAPK2	0.434566	RILPL1
ABCA13	0.434399	CEACAM1
OAS1	0.434242	OAS2
CCM2	0.434135	UFL1
IFI44	0.43398	IFI6
MYO3A	0.433817	RASAL1
CALHM2	0.433785	GIMAP7
OAS2	0.433619	ODF3B
SOCS5	0.433435	ZNF624
IGKV3.11	0.433289	IGKV3.20
PARP9	0.433206	XAF1
ANKRD20A11P	0.433201	SNX18P13
AEBP1	0.433143	BMP3
MFSD2B	0.433123	UROD
ANXA3	0.433062	CEACAM1
ZNF2	0.432946	ZNF616
CCL5	0.43281	FCRL6
KRT72	0.432794	KRT73
IFI44L	0.432574	OASL
IGHV1.18	0.432506	IGHV3.15
CCDC144A	0.432275	USP32P1
DDX3P1	0.432082	NPM1P29
HOXB.AS1	0.431959	HOXB2
CDKL5	0.43189	LRSAM1
BCL2L15	0.431772	GFOD2
SIGLEC1	0.431674	USP18
GZMA	0.431585	TGFBR3
GRB10	0.431471	RETN
GCLM	0.43139	MAP2K3
FCRL6	0.431386	TBX21
CCL28	0.431055	ZNF436
ARG1	0.431051	BCL2L15
ANXA3	0.431021	DAPK2
IFIT3	0.431015	XAF1
RAG2	0.430976	RAPGEF5
ABCA13	0.43075	CLDN18
CLCN3	0.430748	MOB1B
CD247	0.430484	MYBL1
AEBP1	0.430306	ROR1
MTCYBP23	0.430181	MTND5P32
SAMD3	0.430179	SOX13
PRSS23	0.430142	SPON2
GRIN2C	0.430052	ZNF28
IFI44	0.430002	OAS2
ALAD	0.429977	EPOR
PUM1	0.429594	ZNF217
KIAA0040	0.42955	PON2
MX1	0.429471	ODF3B
ARG1	0.429442	SCN8A
AEBP1	0.429254	RAG2
DYRK2	0.429224	FAM238A
SIGLEC1	0.429222	XAF1
EIF2AK2	0.429168	IFI44L
RN7SKP296	0.428994	ZFP14
EED	0.42869	ZNF234
C1orf21	0.428583	FGFBP2
DYRK2	0.428498	ZNF74
ZNF264	0.428373	ZNF397
ANXA3	0.42829	DNAH10
ECHDC3	0.428028	LZTFL1
ZFP14	0.427407	ZNF397
GIMAP7	0.427402	GIMAP8
ANXA3	0.427155	DPY19L4P1
ASPN	0.427152	OMD
RHOT1P2	0.426982	SNX18P13
C19orf84	0.426947	SAMD3
IGKV1.12	0.426873	IGKV3.15
ABCB10	0.42686	SOX6
ATF2	0.42667	TCEANC2
ATP8B2	0.426412	MDFIC
PGM2L1	0.426359	UBE2O
IFIT1	0.426299	MX1
ISG15	0.426254	SIGLEC1
AKAP11	0.426086	NFYC
ARPP21	0.425966	ROR1
MIB2	0.425948	RASSF1
DYRK2	0.42594	SDCBPP1
DHX32	0.425928	PLXNB2
PITPNM2	0.425888	TERT
CSAD	0.425835	IQGAP3
ALAD	0.425679	TUBG1
GFOD2	0.425386	RN7SKP134
PRKCQ	0.425175	ZBTB34
CD247	0.425164	PRR5L
DYRK2	0.425145	IRF5
IGFBP5	0.425071	VGLL3
SP2	0.425037	WARS2.IT1
FAM219A	0.425	RBM26
CCL5	0.424571	TGFBR3
ANXA3	0.424429	MCU
CHRM3	0.424327	KIAA1549
EIF2AK2	0.424291	XAF1
GSN.AS1	0.424239	ITGA9.AS1
SBNO1	0.424125	ZFP62
HERC5	0.423878	OAS3
IGHV5.78	0.42386	PCDH9
EGLN1	0.423738	RN7SL382P
RAG1	0.423663	RAPGEF5
OAS1	0.423595	SIGLEC1
PF4	0.423581	PPBP
ZXDA	0.423573	ZXDB
BCL2L15	0.423533	CLDN18
EED	0.423287	RAB14
ADGRG3	0.423263	CPEB2
CXCL10	0.423239	USP18
LDLRAD4.AS1	0.4232	RN7SL382P
LYPD8	0.423151	OLR1
DPY19L4P1	0.422919	NTNG2
IFIT2	0.422753	OAS3
CD22	0.422719	FCRL1
CISH	0.422707	FAM78A
CPA4	0.422656	WASL
CASP8AP2	0.422539	GVINP1
PSME1	0.422466	PSME2
ORAI2	0.42236	OSBPL2
DPY19L4P1	0.422222	GFOD2
ECM2	0.422218	RIMBP3
CEACAM1	0.422197	NTNG2
CCDC149	0.421864	NPTXR
CALHM2	0.421784	EOMES
DDX60L	0.421776	USP18
AMPD3	0.421751	BCL2L15
CEACAM1	0.421713	INHBA
ALPK1	0.421708	M1AP
AEBP1	0.421589	BACH2
BTBD6P1	0.421508	CNR2
PUM2	0.421379	WAS
CD19	0.421325	CD22
ERG	0.421286	MCU
PHF6	0.421272	RN7SL382P
MAF1	0.421259	RBBP8P1
LONRF1	0.421206	RNF103
ATF7	0.421205	GABBR1
MTCO1P11	0.421169	MTND4P14
EPSTI1	0.421133	RSAD2
PARP9	0.421133	SIGLEC1
AFF3	0.421048	DNTT
M1AP	0.420985	MCU
HERC5	0.420952	IFI6
PGM2L1	0.420942	STRADB
RN7SL798P	0.420938	RNVU1.3
MIR5195	0.420759	PCDH9
BCL2L15	0.4207	CEACAM1
CXCL2	0.420679	CXCL3
HCAR2	0.42057	HCAR3
EIF2AK2	0.420461	IFI44
FAM238A	0.420443	ZNF799
MYBL1	0.420393	SAMD3
DYRK2	0.420371	PIK3CA
ARPP21	0.420158	LINC02227
IGHV3.11	0.420152	IGHV3.15
MGAT5B	0.420109	MYO3A
RN7SL342P	0.4201	RN7SL564P
ARRDC1	0.420099	MTX1
HNRNPA1P68	0.419877	SF3B4
OAS3	0.419637	ODF3B
NDUFB11	0.419398	TRMT112
CCL28	0.419371	FAM238A
ZNF2	0.419285	ZNF397
F2R	0.419198	HEATR9
FAM117A	0.419121	RAD23A
FGFBP2	0.419094	NKG7
EIF2AK2	0.419009	PARP9
BMP3	0.418855	ROR1
CXCL10	0.418795	EIF2AK2
ATP8B2	0.418657	ZNF792
C1orf21	0.418603	GZMB
GVINP1	0.418477	TLR6
CLTCL1	0.418449	OR6K3
CAPN14	0.418424	CLTA
LINC00671	0.418277	TUSC8
NDUFS6	0.418124	NUDT1
GCNT1	0.41796	KMO
CLIC3	0.417816	RNF165
BCL2L15	0.417712	SMPD5
CMPK2	0.417697	RSAD2
FAM238A	0.417635	TES
IFI6	0.41752	OAS1
IFI44	0.417424	USP18
GLIPR2	0.417397	RBX1
PPEF1	0.417391	SCN8A
FUT4	0.417371	TUSC8
TES	0.417362	ZNF816
RN7SL296P	0.417251	RN7SL508P
OR10T2	0.417161	SP4
USP18	0.417115	XAF1
ENTPD1.AS1	0.417073	ERG
MTND1P11	0.417004	MTND5P14
CCL28	0.416973	RBM23
MTND1P11	0.416834	MTND6P18
EIF2AK2	0.416703	IFIT3
CAND1	0.416592	PAPOLA
ORC2	0.416581	PPP4R3B
GIMAP8	0.416551	ZNF397
PRPF40A	0.416406	PRPF4B
LIN7C	0.416377	TM9SF3
NARF.AS1	0.416313	ST8SIA2
CDKL5	0.41618	LRPPRC
CD82	0.416025	MTURN
GIHCG	0.415914	OR10T2
FCRL6	0.415857	SAMD3
GVINP1	0.415826	KAT6A
HGSNAT	0.415788	RN7SL382P
A2MP1	0.415754	PZP
RASGRF2	0.415727	TTC39B
ASB7	0.415726	CRKL
ALPK1	0.415667	DNAH10
PRPF39	0.415647	ZNF354B
IFIT2	0.415624	TRIM25
MYBL1	0.415613	PRR5L
CRKL	0.41554	SOCS5
MED7	0.415494	TRAPPC6B
LINC01056	0.415468	SEMA4C
CLPX	0.415435	HINT2
CIAPIN1	0.415407	HNRNPA1P21
C4orf50	0.415405	JAKMIP1
IGKV1.12	0.415337	IGKV1.16
CCND2	0.415232	CHMP7
CYP4F29P	0.415168	RHOT1P2
OAS1	0.414964	OAS3
IFIT2	0.41495	PARP9
IGLV1.47	0.414922	IGLV3.25
ENTPD1.AS1	0.414862	MCU
CALHM2	0.414623	GIMAP6
CD247	0.414568	CEP78
SGTB	0.414525	SPIN3
CDKN1C	0.41451	FCGR3A
EIF2AK2	0.414505	IFI6
PPIAP40	0.41445	RAD51D
IL2RG	0.414437	NKG7
IGKV1.39	0.414383	IGKV1D.39
AMPD3	0.414289	PIWIL4
COX10.AS1	0.414273	WDR89
ABCA13	0.41425	DZIP1L
DTX1	0.414244	WASF1
GVINP1	0.414118	HGSNAT
ITPK1	0.414091	RC3H1
AFF3	0.414027	BCL7A
CUL4B	0.414011	SDAD1
CXCL12	0.413983	IGFBP5
EIF1AY	0.413919	TXLNGY
HERC5	0.41382	IFI44
AEBP1	0.413767	DNTT
HTR1DP1	0.413638	LDLRAD4.AS1
MTCYBP3	0.413624	MTND4P14
STRADB	0.413515	TRAK2
IRF9	0.41351	OAS3
EGLN1	0.413509	PHF6
DNTT	0.413427	IGHV5.78
HNRNPA1P34	0.41318	VDAC2P2
HMGB1P23	0.413176	TPM3P1
CTR9	0.413141	ZNF12
CD180	0.413126	SOS1.IT1
IPO7	0.413097	RFX2
ANXA3	0.412961	NTNG2
CARMIL2	0.412928	GLIPR2
DMPK	0.412571	RRAS2
CASP8AP2	0.412409	ZNF382
DBR1	0.412389	TLR6
CTR9	0.412386	UTP14C
ABCA13	0.412382	RN7SKP134
MDFIC	0.412364	ZNF792
IRF9	0.412344	ISG15
ZFP14	0.412332	ZNF264
IGHV5.78	0.412275	RAPGEF5
IFIT1	0.412219	IFIT2
DDX58	0.412136	DTX3L
RN7SL296P	0.411928	RN7SL564P
SLC9A3	0.411907	SLC9A3.AS1
RLBP1	0.411805	TLR6
MPP7	0.411801	SEMA4C
GZMH	0.411791	PPP2R2B
FGD5	0.411612	IL12A.AS1
IRF9	0.411576	XAF1
BLNK	0.411525	CPOX
RN7SL151P	0.411517	RN7SL664P
GPS1	0.411502	RN7SL558P
DAAM1	0.411378	FASTKD2
MTCO1P11	0.41133	MTND5P14
GZMA	0.411161	NEB
DZIP1L	0.411116	NTNG2
CCL5	0.411105	PPP2R2B
HRK	0.411078	SLC7A3
CDCA3	0.411067	GTSE1
GLIPR2	0.411052	MCTP2
AEBP1	0.410993	PCDH9
PGBD2	0.410958	ZNF397
ADAMTSL4.AS1	0.410924	RN7SL600P
TES	0.41087	TLR6
AFF2	0.410825	AFF2.IT1
B3GNTL1	0.410731	MNT
SOCS5	0.41071	TES
JADE1	0.410707	LINC02035
PWWP2A	0.410546	ZNF397
RBM23	0.410535	SDCBPP1
CPEB2	0.410528	ZNF521
RBBP8P1	0.410403	ZHX1
IGHV3.21	0.410378	IGHV3.23
TLR6	0.410372	ZNF436
UBE2L6	0.410349	XAF1
DYRK2	0.410325	PPP1R14BP3
EOMES	0.410283	FUT11
LDLRAD4.AS1	0.410238	RLBP1
CLEC17A	0.410225	FCRL2
PPEF1	0.410156	VPS54
CPEB2	0.410069	KIF1B
CREG1	0.410053	IL18RAP
DIS3	0.410036	RANBP2
IFIT1	0.409959	XAF1
CLTCL1	0.409936	SLC26A6
CANT1	0.409884	TLR6
CDKL5	0.409798	SLC51A
IFI6	0.409776	XAF1
BCL2L15	0.409727	SLC26A6
LRSAM1	0.409719	SLC51A
AGK	0.409671	RCOR1
EED	0.409565	TAGLN2
CXCL10	0.409544	OAS3
PAPOLA	0.409539	RAB14
ABHD13	0.409525	TMED7
MTND4P14	0.409516	MTND6P18
CLDN18	0.409509	CLTCL1
OAS3	0.409446	TRIM22
TES	0.409429	XPNPEP1
EIF2AK2	0.409373	STAT1
ATF2	0.409349	ZNF397
CAPN14	0.409344	MDFIC
FCRLA	0.40934	PAX5
AMMECR1L	0.40931	GIMAP8
ALKBH5	0.409189	PPP3R1
MTCO1P11	0.40916	MTND1P11
CCDC88B	0.40912	SCN8A
HNRNPA3P2	0.409081	SH2D2A
GRB10	0.409005	ZNRF1
IGHV1.18	0.409004	IGHV1.46
AMPD3	0.408938	ANXA3
CEACAM1	0.408883	CLTCL1
IFI44	0.408858	PARP9
CHFR	0.408851	KAT5
ARHGEF2	0.408841	PUM1
ARHGAP17	0.408833	TLR6
BMP3	0.408783	VPREB3
GNLY	0.408771	NKG7
GVINP1	0.408703	ZNF436
DNTT	0.408701	PCDH9
DHX15	0.408459	RNF220
RN7SKP48	0.408363	RN7SKP79
HGSNAT	0.408328	PHF6
ARID3B	0.408318	FRS2
NDUFA5	0.408302	SUB1
OR6K3	0.408228	RN7SKP134
ZNF28	0.408218	ZNF616
CNTD1	0.4082	FBXO48
AMPD3	0.408186	SCN8A
DDX60	0.408131	TRIM22
MYO3A	0.408126	VPREB3
RAB26	0.408107	STPG3
FAM238A	0.40806	GVINP1
IFI16	0.407912	SHISA5
CEACAM1	0.407891	RN7SKP134
CLIP1.AS1	0.407771	PHF3
KIFC3	0.407718	NMUR1
B3GAT1	0.40768	FGFBP2
BTN3A3	0.407675	DNAJB12
IGKV1.5	0.407607	IGKV3.20
CDKN2C	0.407597	ZNF74
CLTCL1	0.407545	RN7SKP134
IGHV5.78	0.407537	VPREB3
CD72	0.40751	CD79B
FKBP2	0.4075	NUDT1
TGDS	0.407497	ZNF397
AEBP1	0.407417	EBF1
MYCT1	0.407265	PRKG2
IFIT1	0.40718	IRF7
CYP4F12	0.407132	RPS6KA2
PDE6D	0.407129	SAR1B
SPON2	0.407097	TTC38
SOCS5	0.40702	TLR6
EIF2AK2	0.407006	IFIT1
NUDT21	0.406947	RSBN1
GVINP1	0.406838	ZNF487
SLC26A6	0.406829	SMPD5
ARHGAP33	0.406814	IQGAP3
IFI44L	0.4068	ISG15
ITGA9.AS1	0.406729	MCU
ODF3B	0.406686	STAT1
GYS1	0.406684	LRPPRC
CEP78	0.40663	USP28
HAGH	0.406557	PPFIBP1
CXCL10	0.406526	XAF1
CDADC1	0.406484	OSBPL2
BID	0.406427	OCEL1
TAB2	0.406418	ZNF792
FAM78A	0.406309	SH3TC1
CCL28	0.406301	DUSP23
IFI44L	0.40628	USP18
MYBL1	0.40626	S1PR5
AK7	0.40625	TMEM63B
PFKFB3	0.406231	RN7SKP78
RN7SL14P	0.406172	RN7SL408P
CPA4	0.406037	ECM2
IFIT3	0.406017	IRF7
RPS6KA2	0.406006	ZNF487
IRF7	0.405931	OAS3
ODF3B	0.405906	PARP9
GVINP1	0.405825	ZNF74
MX1	0.405789	PARP9
RASAL1	0.405748	VPREB3
HEMGN	0.405728	SOX6
CCL5	0.405708	HEATR9
MVD	0.405686	SPON2
AEBP1	0.405642	RASAL1
CCND2	0.405593	SBNO1
PPT2	0.405574	SLC11A2
ARHGAP17	0.405516	TOB2
GVINP1	0.405386	PBRM1
CCNJP2	0.405338	LDLRAD4.AS1
ANKRD50	0.405194	TRPS1
FXR1	0.405182	KAT6A
ISG15	0.405147	OAS2
ASTL	0.405142	MATN1.AS1
CEACAM8	0.405105	CHI3L1
CSF3R	0.404978	TXLNG
RAB14	0.404813	SCAF11
LINC00861	0.404777	SLC35G2
IGHV1.46	0.404773	IGHV3.21
TRAK2	0.404769	UBE2O
CLTCL1	0.404748	GFOD2
HERC5	0.404717	IFIT1
IFI6	0.404647	IRF9
M1AP	0.404573	MXD3
MX1	0.404554	SIGLEC1
DYRK2	0.404553	GVINP1
CCL28	0.404543	SDCBPP1
CMIP	0.40451	VPS25
CAND1	0.40449	RAB14
AVL9	0.404479	ENTPD1.AS1
ZNF217	0.404464	ZNF28
TLR6	0.404426	TOB2
CRKL	0.404421	ZNF816
LINC02035	0.40441	PPP2R5E
MRPS34	0.404373	POLR2I
BCL7A	0.404357	ROR1
ARHGAP17	0.404325	CD180
CCL5	0.404321	GZMA
NDUFAB1	0.404301	UBL5
CANT1	0.404278	DBR1
CXCR2	0.404264	KLF7
SBNO1	0.404242	TOR1AIP2
ACBD5	0.404203	CYP2U1
KCNE3	0.404137	TMEM144
ODF3B	0.404077	TYMP
CSTF1	0.404049	SBNO1
GADD45GIP1	0.404024	RTL8C
FAM86HP	0.403998	LINC02021
CHIT1	0.403943	TTN.AS1
ADGRG3	0.403927	MCU
GPR27	0.40389	PROK2
CAPN14	0.403853	SRSF8
GIMAP8	0.403795	LINC00861
ARPP21	0.403788	CEP55
FXR1	0.403751	NUDT21
ELAC2	0.403745	NOL6
BMP3	0.403732	KLHL14
PAPOLA	0.403725	SCAF11
CCDC125	0.403667	CFL1P5
OAS3	0.403666	STAT1
ALPK1	0.403637	MCU
RANBP2	0.403595	ZNF12
DNAJA4	0.403497	TSPAN17
NTNG2	0.403406	RN7SKP134
PUM2	0.403402	ZNF268
GFOD2	0.403354	NTNG2
NLRP9P1	0.403348	RPS6KA2
GFOD2	0.403342	INHBA
ANXA3	0.403315	PPEF1
IGKV1.12	0.403301	IGKV3.11
ZNF594	0.403186	ZNF616
BMP3	0.403147	MIR5195
TLR6	0.403139	ZNF217
ALPK1	0.40312	SLC28A3
FAM238A	0.40308	ZNF436
IFIT1	0.403043	IRF9
DAPK2	0.403026	ZDHHC13
MX1	0.403005	OASL
ZNF217	0.402982	ZNF227
MAGEE1	0.402944	PCYOX1
ETF1P2	0.402933	ZNF74
CAND1	0.402916	EED
DYRK2	0.402908	TES
TES	0.402881	ZNF217
ARHGAP23	0.402879	SLC7A1
CD22	0.40282	PAX5
CELA2B	0.402788	SDC2
LINC01013	0.402762	TERT
NMUR1	0.402721	USP28
CEACAM1	0.402674	CLDN18
CCL28	0.402666	GVINP1
DHX58	0.402649	USP18
EBF4	0.402626	PRSS23
FAM238A	0.402553	GIMAP6
ODF3B	0.402546	SIGLEC1
RN7SL480P	0.402532	RN7SL665P
PIP4P2	0.402501	UBE2W
CAND1	0.402449	ZNF268
FDPS	0.402431	TAS2R30
GLIPR2	0.402408	SRI
PORCN	0.402364	TGFBR3
HNRNPA1P68	0.402327	PIGT
DYRK2	0.40224	ZNF487
ALAD	0.402207	UROD
NDRG1	0.402029	VAT1
EIF2AK2	0.402023	SAMD9L
IGHV3.15	0.402019	IGHV3.74
IRF5	0.401955	TAB2
ATRAID	0.401866	CACNB2
PRR5L	0.401865	SAMD3
FRMPD3	0.401802	TGFBR3
IFIT1B	0.401789	TRIM58
CACNA2D2	0.401784	SOX13
MX1	0.401759	TYMP
CCNJP2	0.401673	RN7SL382P
NDUFS6	0.401642	ZNF382
MCU	0.40148	SCN8A
SDCBPP1	0.401474	ZNF74
LINC00671	0.401472	SMPD5
LRRC58	0.401466	SRSF1
GZMB	0.401461	PRF1
MTCYBP3	0.401437	MTND1P11
CEACAM1	0.401428	LYPD8
CRHBP	0.40139	MYCT1
BID	0.401345	SBNO1
RSBN1	0.401256	S100A11
CHIT1	0.401241	MTX1
OR10T2	0.4012	TEC
DSC1	0.40112	ZNF561
CCDC22	0.401052	MYBBP1A
GRIN2C	0.401032	USO1
IFI6	0.400994	LAP3
NR1H2	0.40096	ZFP14
BORCS5	0.400943	FAM53B.AS1
DPP4	0.400932	MDFIC
KLHL5	0.400932	TAB2
EED	0.400925	TUBA1B
ARHGAP23	0.400924	RNF123
LOXL3	0.400899	NAE1
GABARAPL1	0.400896	ID3
RN7SL382P	0.400885	WDR89
SELPLG	0.400884	SOCS5
ARHGAP17	0.400881	KLHL5
STAT1	0.400787	XAF1
ABCA13	0.400757	SPATC1
IGHV3.23	0.400753	IGKV3.11
DNASE1L3	0.400735	ZNF232
TES	0.400545	ZNF624
TLR6	0.400521	ZNF28
MGAT5B	0.400391	ROR1
A2M	0.400355	LINC00612
EED	0.400289	NUP43
CHIT1	0.400271	CLTCL1
CTDSPL	0.400261	UBQLN1
NAA15	0.400252	PPP3R1
AMMECR1	0.400243	MFHAS1
DPY19L4P1	0.400235	INHBA
PRPF39	0.400228	ZNF721
MIIP	0.400203	SIRT6
GIMAP8	0.400194	TOB2
RAG2	0.400179	ROR1
CNR2	0.400103	TRAF5
ASAP1.IT2	0.400057	SDCBPP1
ZFP62	0.400043	ZNF616
HRK	0.399987	RAG2
FGFBP2	0.399954	FRMPD3
ABCA13	0.399945	BCL2L15
IFIT1	0.399903	USP18
POLG2	0.399867	SNHG12
IFIT3	0.399792	IRF9
HLA.DQB2	0.399711	HLA.DRB6
RAG1	0.399512	ROR1
COX4I1	0.3995	PLP2
GIMAP6	0.399494	TOB2
MAGOH2P	0.399458	TMEM220
ARRDC1	0.399441	TROAP
CEACAM6	0.399421	PLD1
PIK3CA	0.399413	ZNF721
FAM238A	0.399405	TLR6
HERC5	0.399365	IFIT3
XPNPEP1	0.399359	ZNF217
EIF3J	0.399316	SNRNP27
DYRK2	0.399296	ZNF436
CLIP1.AS1	0.399276	FXR1
DNAH10	0.399248	SCN8A
ASPN	0.399245	SRMP2
IFI44L	0.399225	STAT2
KAT6A	0.39917	ZNF217
PITHD1	0.399154	UBE2H
CANT1	0.399126	HSPE1P26
ORAI2	0.399108	RPS6KA2
CLTCL1	0.399101	TTN.AS1
PRRT4	0.399046	SLC26A6
FXR1	0.399022	HGSNAT
DNAH10	0.399014	PPEF1
GFOD2	0.399013	LINC00671
PSMD1	0.398949	TMEM86B
ARRB1	0.398942	ZNF792
MFSD1	0.398897	MLLT11
IRF9	0.398895	OAS2
CD247	0.398856	USP28
EIF2AK2	0.398833	MX1
SOS1.IT1	0.39883	ZNF264
ZNF28	0.398824	ZNF74
CLDN9	0.398781	CLTCL1
ZFP62	0.398755	ZKSCAN3
SUB1	0.398751	TBC1D15
IGHV1.46	0.398739	IGHV5.51
MDFIC	0.39873	SRSF8
ADGRG3	0.398717	LGALSL
VCPIP1	0.398673	ZBTB11
DUSP23	0.398671	HCST
GIMAP8	0.398663	SLC35G2
SYNJ1	0.398608	TMEM30B
FAM238A	0.398588	IRF5
DNAH10	0.398562	NTNG2
GNLY	0.39855	TGFBR3
ANXA3	0.398499	CCDC88B
GIMAP7	0.398485	ZNF397
VIRMA	0.39843	ZNF234
CNTRL	0.398379	SLC6A8
CPEB2	0.398302	NTNG2
ALPK1	0.398235	ITGA9.AS1
PTCH1	0.398225	RN7SKP130
A2M	0.398222	PZP
ISG15	0.398218	OAS3
A2M	0.398189	GPR52
MAPRE1	0.398151	PPP1R35
RN7SL408P	0.398124	RN7SL564P
M1AP	0.398095	SLC28A3
IFIT1	0.398044	TYMP
ASAP1.IT2	0.398033	CASP8AP2
LRRC34	0.397981	RFK
MAP2K3	0.39795	USP14
OR10T2	0.397932	XK
CD247	0.397793	SH2D1A
CRISPLD1	0.397713	ERLIN1
AGAP1	0.397617	IRF8
EPOR	0.397544	TUBG1
EBF4	0.397496	MTCL1
DNTT	0.397435	MIR5195
COX10.AS1	0.397408	RN7SL382P
IGHV3.21	0.397372	IGKV3.11
CHFR	0.397363	ERLEC1
HERC5	0.397362	MX1
CD247	0.397355	FEZ1
OAS2	0.397321	SAMD9L
CCND2	0.397293	CHFR
EIF2AK2	0.39729	TRIM22
ZFP62	0.397286	ZNF436
IGHV5.51	0.397276	IGKV3.11
BTRC	0.397264	TFRC
IGHV1.24	0.397227	IGHV1.46
RSBN1	0.397213	TIMM17B
EGFL8	0.397203	NT5M
BCL2L15	0.397117	DPY19L4P1
EBF1	0.397054	MGAT5B
JMJD6	0.396992	TLR6
PTEN	0.396945	ZC3H18
CD180	0.396929	RPS6KB1
CRKL	0.39688	TES
DUSP23	0.396867	PPP1R14BP3
DHX58	0.396855	ISG15
CXCL10	0.396822	IFIT3
DYRK2	0.39679	TRAF5
RANBP1	0.396774	SNORD56B
KRT17P8	0.396741	LINC00612
ARRDC5	0.396723	ZNF415P1
ARG1	0.39671	CEACAM1
DHCR7	0.396671	SAMSN1
ABCA13	0.396611	CLTCL1
LYRM7	0.396595	UBE3A
CCNB2P1	0.396589	DOT1L
CAPN14	0.39656	OMG
GFOD2	0.39656	OR6K3
AMPD3	0.396509	CLTCL1
PLXNA1	0.396386	SPTLC3
C19orf84	0.396365	MYBL1
PUM1	0.39636	UBQLN2
EFTUD2	0.396328	SMPD1
EMP2	0.396327	RASAL1
BCL2L15	0.396312	SCN8A
GIMAP2	0.396307	HMGB3
CD180	0.39627	TLR6
ATP8B2	0.396256	SACS
ARRB1	0.396254	HOXA13
QRSL1P3	0.396251	RN7SL328P
PGBD2	0.396245	PWWP2A
LAP3	0.39619	OAS1
PIGT	0.396179	SF3B4
NBR1	0.396167	SLC30A4
CDCA7	0.396126	CEP55
XPNPEP1	0.396012	ZNF28
FUT4	0.395947	RCOR1
KLRD1	0.39594	NAIP
KCNE3	0.395939	KLHL9
GCLC	0.395936	TLN2
CPA4	0.395847	OMD
IFI6	0.395806	PARP9
ARHGAP33	0.39578	ARRDC1
RNF145	0.39578	SOS1.IT1
ADPGK	0.39575	P2RX1
COPS7A	0.395695	VPS25
IFI16	0.395665	XAF1
RN7SL382P	0.395663	SLC9A8
VPS25	0.395601	ZNF420
CASP8AP2	0.395545	PPIAP72
TIMM17B	0.395536	WAPL
DAPK2	0.395507	PIWIL4
DNAJC12	0.395453	GIHCG
AATBC	0.395432	DUSP7
OAS3	0.395432	TRIM25
RN7SL14P	0.395407	RN7SL480P
SLC11A2	0.395353	UROD
FCRL6	0.395343	TGFBR3
PHF3	0.395294	ZNF724
CAND1	0.395245	PUM2
NRXN2	0.3952	SLC7A3
FXR1	0.395175	GVINP1
CCAR2	0.395163	MIR5194
NKG7	0.395126	TGFBR3
RN7SL382P	0.395111	TLR6
FBXO48	0.395095	GIMAP7
ROR1	0.395093	VPREB3
CAPNS1	0.395078	PAPOLA
IFI6	0.39503	IRF7
TMEM144	0.395026	YY1
CREM	0.394891	NR4A3
MLH1	0.39489	ZFP14
ABCB10	0.394868	ERMAP
CDY4P	0.394852	TSIX
ERMN	0.394817	PUM1
DNAH10	0.394812	M1AP
INAVA	0.394796	PLEKHM1
ZNF217	0.394769	ZNF561
CDC42SE1	0.394686	ZNF799
MFGE8	0.394678	ZCCHC14
DDX60	0.394669	OAS3
GIMAP6	0.394657	LINC00861
DCN	0.394587	IGFBP5
SEC62	0.394575	SREK1IP1
ANXA3	0.394556	OLR1
BCL2L15	0.394546	LINC00671
PSMD13	0.394522	TP53INP2
ECM2	0.394519	NDUFAB1
AEBP1	0.394518	ARPP21
PALLD	0.3945	TRDC
PHBP12	0.394486	RN7SL285P
EPHB2	0.394458	IFI6
CCL28	0.394436	IRF5
BNC2	0.394433	SH2D1B
MAP7	0.394401	NKAIN2
INAVA	0.394394	SDCBP2.AS1
MFSD5	0.394387	SLC37A2
AEBP1	0.394376	RAG1
EOMES	0.394372	GIMAP7
MUC5B	0.394366	RLBP1
IRF9	0.394352	SIGLEC1
CLPX	0.394293	JRKL
KRT17P8	0.39427	PZP
MRPL58	0.394253	SOCS5
AURKAIP1	0.394227	HSPBP1
ZNF227	0.394192	ZNF721
ARRB1	0.394132	SMPD1
RNU5D.1	0.394131	RNU5F.1
SOCS2	0.394122	SOCS2.AS1
GLUL	0.394119	NDRG1
FCRL6	0.394112	GZMH
IGHV3.64	0.394069	IGHV3.66
S100A11	0.394018	ZNF382
PI4K2B	0.393984	PSMA2
FCRL6	0.393962	LLGL2
LINC00299	0.393958	S1PR5
XPNPEP1	0.393929	ZNF816
SOX13	0.393886	VDAC2P2
IPO7	0.39383	SASH3
MX1	0.393779	TRIM25
CLIP1.AS1	0.39373	CXCL17
ADAM23	0.39371	EMP2
RBPJ	0.39371	RCOR1
PSMA2	0.39369	SUB1
RILPL1	0.393668	ZDHHC13
MYB	0.393649	TRIM10
GADD45GIP1	0.393648	MRPS34
CCDC85C	0.393636	CWC22
CRLF3	0.393616	GPBP1
MTND5P2	0.393562	MTND6P18
TLR6	0.393527	ZNF624
ARHGEF2	0.393501	KLHL8
TLR6	0.393433	ZNF561
COL9A2	0.393427	M1AP
MRPL20	0.393415	SLIRP
CD79B	0.3934	POU2AF1
ATF2	0.393395	PWWP2A
MAF1	0.393369	ZHX1
DYRK2	0.393348	GIMAP6
CWC22	0.393329	EMD
RNF10	0.393319	WDR26
LINC02227	0.393314	MYO3A
CRKL	0.393298	PDGFB
CCDC88A	0.393286	SEMA3C
CEP78	0.393283	MIB2
RN7SL408P	0.393247	RN7SL480P
DYRK2	0.393241	ZNF624
ALPK1	0.393203	ANXA3
KRT18P57	0.393196	PHACTR2.AS1
OVCH1	0.393186	OVCH1.AS1
GZMA	0.393147	SAMD3
ATP6V1A	0.393135	YWHAG
FRMPD3	0.393114	HEATR9
MFSD2B	0.393033	SLC11A2
FOSL1	0.392958	PANK2
PPP1R14BP3	0.392953	ZNF74
GYS1	0.392947	NFYC
RLBP1	0.39294	RPS6KB1
IFIT1	0.392846	TRIM5
ZNF217	0.392841	ZNF436
ANXA3	0.392813	PIWIL4
ARPP21	0.39279	RAG2
PJA1	0.392739	TPP2
M1AP	0.392738	MTX1
ZKSCAN3	0.392702	ZNF28
ETF1P2	0.392684	ZNF28
HERC5	0.392674	OASL
CHCHD10	0.392668	SF3B4
CCL28	0.392665	TLR6
IRF9	0.392661	OAS1
BBS10	0.392639	PFKFB3
GZMA	0.392617	TBX21
KLHL14	0.392611	VPREB3
IGHV1.18	0.392566	IGHV3.23
LITAF	0.392544	SLC35E4
COMTD1	0.392532	FGFBP2
ZNF217	0.392514	ZNF74
PPP2CA	0.392458	TMEM167B
MX1	0.39243	TRIM22
IFIT3	0.392274	ODF3B
IFIT3	0.39226	STAT1
IFI44L	0.392235	PARP9
ZNF354B	0.392224	ZNF721
PSMD12	0.39221	TM9SF3
KAT6A	0.392192	PUM1
GVINP1	0.392186	PHF6
CASP8AP2	0.392176	DYRK2
ABRAXAS1	0.392155	F2RL2
DDX3P1	0.392143	USP7
IGHV3.23	0.392107	IGHV5.51
ABCA13	0.392097	OLR1
SLA	0.392093	VIPR1.AS1
PPP3CC	0.392049	SFMBT1
HRK	0.392048	PCDH9
CARD9	0.392041	SLC38A10
ATRAID	0.392036	EMC4
GVINP1	0.392015	SDCBPP1
ECM2	0.391967	HGSNAT
BUD13	0.391934	PHF23
SOX13	0.391931	ZNF667
RN7SL736P	0.391861	RN7SL769P
EPSTI1	0.391855	IFI44L
FAM238A	0.391839	JMJD6
TRIM22	0.391822	USP18
LAP3	0.39179	SIGLEC1
AHDC1	0.391783	IGHV5.78
LDLRAD4.AS1	0.391749	MUC5B
ISG15	0.391734	MX1
ELK3	0.391727	IRF5
SOS1	0.391724	UPP1
MGA	0.391688	TNRC6A
JAKMIP1	0.391679	PBX4
TMEM156	0.391668	TRIM8
BAGE2	0.391664	KLF6
CAND1	0.391664	NAA15
EED	0.391646	TOR1AIP2
LINC00861	0.391638	NR1H2
CLIP1.AS1	0.391621	SNX29P2
LDLRAD4.AS1	0.391619	TLR6
ABCA13	0.391598	DPY19L4P1
BACH2	0.39159	KLHL14
ARRDC1	0.391571	M1AP
STPG3	0.391559	STPG3.AS1
DNAH10	0.391498	MCU
CEACAM1	0.391444	OR6K3
A2M.AS1	0.391437	A2MP1
IGLV1.40	0.391436	IGLV1.47
JRKL	0.391417	KLHL29
EEF1A1P25	0.391394	SPAG1
DPY19L4P1	0.391379	RN7SKP134
GALNT2	0.39133	ZNF836
IGLV1.40	0.391328	IGLV2.11
PSMB6	0.39132	SRMP2
KLRF1	0.391316	NMUR1
FAM78A	0.391309	KIAA0040
LIN28A	0.391304	RPS6KA2
SELPLG	0.391297	ZNF624
C4orf50	0.391162	RORA
DDX58	0.391159	IFIH1
IFIT2	0.39113	OAS2
LCK	0.391044	LRPAP1
EXOC8	0.391026	PLEKHB2
CD55	0.391008	PPTC7
RN7SL664P	0.390915	RN7SL732P
APOL6	0.390856	DDX58
HNRNPA1P50	0.390807	WDR81
ASB7	0.390756	PUM1
C1D	0.390733	SUB1
CR1L	0.390703	SLC6A9
NDUFA4	0.39069	RNU6.1188P
PPP3R1	0.390676	RBM27
GVINP1	0.390668	SLC9A8
PAX5	0.390651	RAPGEF5
TGFBR2	0.390647	ZNF442
TSPAN17	0.390599	UROD
PFKFB3	0.390596	TLR4
IFIT2	0.390546	MX1
LINC02035	0.390546	SLC9A8
RELN	0.390494	TMC5
FAM78A	0.390489	PON2
CDH11	0.390485	TNC
AVL9	0.390477	MCU
AVP	0.39046	NPR3
ARL2	0.390423	SNORD56B
CCL28	0.390416	ZNF74
CEACAM1	0.390404	DZIP1L
PUM1	0.390387	TAB2
FCRL6	0.390368	PRSS23
RNU4.1	0.390361	RNU4.2
PSME1	0.390344	UBE2L6
CCDC6	0.390337	WAPL
COMTD1	0.39025	NKG7
ALAD	0.390237	SLC11A2
TRGC2	0.39021	USP51
GCLC	0.390193	SLC2A1
PRR5L	0.390156	PRSS23
CTDSPL	0.39013	SPIN3
DAP	0.390104	GAB2
TES	0.390091	ZNF799
NFKB1	0.390044	SBNO1
B3GAT1	0.389987	GLB1L2
CCL5	0.389969	F2R
SAMD3	0.389963	TBX21
GIMAP8	0.389947	TGDS
CD247	0.389933	FASLG
IL21R.AS1	0.389899	PITPNC1
FBXO43	0.389885	SLFN5
PPIG	0.389858	PSIP1
CHFR	0.389781	ZNF487
ANXA3	0.389776	ITGA9.AS1
LDLRAD4.AS1	0.389747	SOCS5
WDR35	0.389728	ZNF792
SOX6	0.389726	TLN2
NCK1	0.389721	ZNF227
GLIPR2	0.38972	ZNF821
FRMPD3	0.389718	NKG7
CDC27	0.389705	CLCN3
HGSNAT	0.389691	RIMBP3
BAGE2	0.389636	TGFBR3
BCL2L15	0.3896	INHBA
DTX3L	0.389595	IFIT3
IGHV4.34	0.389571	TUBA1B
NDUFB11	0.389561	RN7SL648P
BAGE2	0.38955	MPV17L
AMMECR1L	0.389528	CRKL
ARG1	0.389498	DPY19L4P1
RBX1	0.38948	SNRPG
EPHB2	0.389471	SIGLEC1
PON2	0.389463	SH3TC1
NFATC2	0.389454	SGSM1
SLIRP	0.38945	SNRPD1
GRIN2C	0.389438	ZNF74
FOSL1	0.389418	GNL1
ARID3B	0.389407	DDX10P1
IRF5	0.389358	KLHL5
OR10T2	0.38933	PPP1R14B
HNRNPA3P2	0.389314	PSMA5
CTDSPL	0.389309	SERTAD4
KAT6A	0.389308	PHF6
ERCC4	0.389302	GTF3C4
RN7SL296P	0.389268	RN7SL767P
CEP78	0.389239	NMUR1
S1PR5	0.389228	TBX21
SNX29P2	0.389219	SOCS5
HELZ2	0.389196	USP18
SAMD9L	0.389168	TRIM22
PALD1	0.389138	SRGAP3
CD164	0.389097	LRRC40
NPM1P29	0.389079	RBM27
GRIN2C	0.389041	TLR6
OSBPL2	0.389007	SPRY3
ANKRD18EP	0.388979	BNIP2
ARHGAP17	0.388978	TAB2
DDX60	0.388976	EIF2AK2
CACNA2D2	0.388972	SAMD3
ISG15	0.38897	USP18
CCNL2P1	0.388969	HNRNPA3P15
MINDY1	0.388965	ZFYVE28
CCL28	0.388958	KLHL5
AFF3	0.388957	ROR1
NPM1P29	0.388954	RBBP8P1
RN7SL508P	0.388952	RN7SL546P
DDX60	0.388948	STAT1
PARP9	0.388933	SAMD9L
GVINP1	0.388926	RN7SL683P
IRF5	0.388922	ZNF436
LRP5	0.388919	MAP7
GVINP1	0.38891	ZNF792
JAKMIP1	0.388897	RORA
SBNO1	0.388882	SOCS5
CCIN	0.388867	SEMA4A
OAS3	0.388859	SAMD9L
OAS2	0.388835	TRIM22
ARPP21.AS1	0.388811	LINC02227
DHFR2	0.388783	FAM238A
CDKL5	0.388728	NFYC
FAM238A	0.388719	ZNF260
AMMECR1L	0.388715	ARHGAP17
ZNF443	0.388708	ZNF799
GRIN2C	0.388703	LINC02035
IGHV5.78	0.3887	ROR1
MRPL24	0.388642	RTL8C
BLNK	0.388633	OSBP2
CCL28	0.38862	TES
RN7SL296P	0.388612	RN7SL408P
ABCA10	0.388574	NARF
MIR5195	0.388564	MYO3A
ARPP21	0.388558	RAG1
PURA	0.388549	ZNF570
PPIAP41	0.388533	RBM27
IL17RA	0.388517	KRT17P8
CARMIL2	0.388494	CD59
NFKB1	0.388463	PUM1
ELP2	0.388445	GBA
KIF5B	0.388422	MORF4L1P3
SMIM12	0.388422	ZNF721
PPP4R2	0.388407	STAG2
FAM238A	0.388398	ZNF217
DLGAP5	0.388396	RFESD
CCND2	0.388331	RNF220
SF3B4	0.388328	SRM
CDCA3	0.388321	MCU
IGHV5.51	0.388303	IGKV1.5
C1QTNF4	0.38828	NPR3
ZNF260	0.38828	ZNF624
EEF1A1P13	0.388279	RPL4P5
RN7SL382P	0.388268	ZNF624
RNF152	0.388257	SRSF8
CD180	0.388253	DBR1
IGHV3.15	0.388244	IGKV1.8
ASAP1.IT2	0.388227	DYRK2
LINC00278	0.388219	ZNF839P1
UBAC1	0.388217	UROD
CHRM3	0.388213	CRHBP
NDUFA5	0.388201	RWDD1
NAA15	0.388199	SRGAP2
RN7SL296P	0.388192	RN7SL480P
FAM151B	0.388182	UBE2W
ABCB10	0.388153	HEMGN
DUSP23	0.388139	ZNF382
SLC24A1	0.388122	STX12
CANT1	0.388098	TOB2
APOBEC3G	0.388077	MYBL1
RAB14	0.388028	TRPC5
PAPOLA	0.388028	VIRMA
RPL30	0.388005	RPL36
ASPN	0.387985	RN7SL648P
PLXNB2	0.387964	SLITRK4
DDX3P1	0.387948	UHRF2P1
OR10R3P	0.387943	TEC
EIF4BP7	0.38792	PABPC3
DDX3P1	0.38791	MTCO1P11
LINC00671	0.387861	SFXN5
CLIP1.AS1	0.387833	ECM2
KRT18P29	0.387823	TXN
ARL2	0.387805	DDX3P1
FBXO28	0.387788	FRS2
INSL6	0.387771	NPM1P29
IPO5	0.38771	LRPPRC
CTR9	0.387709	ZNF487
RPL12	0.3877	RPL38
NUDT1	0.387652	ZNF382
FRS2	0.387624	ZNF721
IFI6	0.387618	USP18
DUSP23	0.387614	ZNF74
BCL2L15	0.387606	RN7SKP134
HCAR3	0.387581	IL1B
MOB1B	0.387547	TM9SF3
COMTD1	0.387537	GZMM
FBXO48	0.387511	GIMAP6
MIR5195	0.38751	RASAL1
F2RL2	0.387492	NDUFA8
HCST	0.387489	NDUFS6
ASPN	0.387476	RFC1
RN7SL480P	0.387442	RN7SL769P
DDX3P1	0.387441	MUC5B
USP47	0.387426	ZNF182
PRPF39	0.387403	TRAF5
PBX3	0.387383	PPP1R14BP3
RN7SL382P	0.387336	SDCBPP1
AP3B1	0.387322	SNHG11
RN7SL296P	0.387317	RN7SL493P
NFATC4	0.387304	TCL6
BSDC1	0.3873	MAP2K3
DDIT3	0.387284	MRPL58
COX6B1	0.387284	WDR82
VIRMA	0.387281	ZNF268
AKAP11	0.387272	SLC9A8
IFI16	0.387252	SAMD4A
IRF9	0.38725	MX1
IK	0.387234	PSMD7
FAM238A	0.387232	ZNF487
SH3BGRL3	0.387219	TMSB10
NUDT21	0.387198	TIMM17B
HERC6	0.387196	IFI44L
NPM1P29	0.387191	RN7SL801P
RIMBP3	0.387131	RIT1
ARHGEF3	0.387106	CD274
FGFBP2	0.387099	MVD
HMGB3	0.387098	MBLAC2
CDKL5	0.387094	GYS1
COX7A2	0.387072	ECM2
AURKAIP1	0.387064	GADD45GIP1
PRH1	0.387055	TAS2R14
GNG5	0.387038	NDUFB4
RNU11	0.387034	RNU4ATAC
PIK3R3	0.387015	PON2
DYRK2	0.386954	ZNF792
LINC02227	0.38695	MGAT5B
ASAP1.IT2	0.386918	KAT5
ASAP1.IT2	0.386916	RBM23
OAS2	0.386911	STAT1
NPM1P29	0.386874	SBNO1
CXCL10	0.386849	PARP9
MYH11	0.386846	TMEM14EP
HERC5	0.386836	OAS2
ARL3	0.386823	GVINP1
CCND2	0.386821	NPM1P29
RAB18	0.386818	SNX14
YTHDF2	0.386793	ZNF217
DNAH10	0.386781	ITGA9.AS1
RASA3.IT1	0.386762	RN7SL756P
DPY19L4P1	0.38675	DZIP1L
EIF1AY	0.386724	RPS4Y1
DHX15	0.386664	ZNF772
MCU	0.38666	RILPL1
CD180	0.386655	TOB2
SELENOF	0.386616	SRP9
GIMAP7	0.386575	SLC35G2
OCEL1	0.386573	SBNO1
PPTC7	0.386561	SOCS5
RUNDC3A	0.386535	RUNDC3A.AS1
TMEM33	0.38653	YWHAG
RLBP1	0.386515	SBNO1
CEACAM21	0.386514	SLC8B1
CBLN3	0.38651	ZNF860
LGALS12	0.38649	TSHZ1
ADAMTS1	0.386481	BTN3A3
RN7SL151P	0.386463	RN7SL493P
RN7SL342P	0.386441	RN7SL493P
TUBG1	0.386431	UROD
DMPK	0.386398	DMWD
MEIS1	0.386392	MYCT1
RN7SKP296	0.386368	ZNF248
TIFA	0.386353	ZNF486
AHDC1	0.386342	TERT
LINC00612	0.386342	VDAC2P2
ATP5PF	0.386325	SEC61B
CNR2	0.386318	ZNF624
CACNA2D2	0.386307	F2R
GCN1	0.386307	PREX1
CMAS	0.386289	TSPAN5
MIR5195	0.386273	RAPGEF5
ADGRG3	0.386248	NTNG2
RNF24	0.386237	RPL23AP50
RNF6	0.386237	RTL10
MYBL1	0.386234	SOX13
DYRK2	0.386223	ZNF721
NFIX	0.386174	UBE2O
GFOD2	0.386166	OLR1
SNX18	0.386138	ZNF443
CD180	0.386129	GIMAP8
HTR7	0.38612	SLITRK4
RN7SL480P	0.386094	RN7SL564P
CTR9	0.386062	ZNF436
RPS6KA2	0.386036	TRPM2.AS
LXN	0.386015	SSX2IP
HNRNPA3P15	0.386001	NPM1P29
TAB2	0.385978	WDR35
RN7SL342P	0.385971	RN7SL408P
ANXA3	0.385939	BCL2L15
ABHD17C	0.385934	ZNF217
DPY19L4P1	0.385924	LYPD8
KIF5B	0.385871	NDUFA8
KSR1	0.385859	ZNF169
MYH10	0.385853	NT5M
FAR2	0.385813	ITGA9.AS1
HINT2	0.385744	RIC1
TOB2	0.385718	ZNF217
CNOT2	0.3857	UBE2H
MTND5P14	0.385674	MTND6P18
GVINP1	0.385648	ZNF624
DAPK2	0.385582	MCU
IFI16	0.385557	UBE2L6
EPHB2	0.385542	IFIT1
ETF1P2	0.385528	GRIN2C
CASP8AP2	0.385522	RBM23
ATP6V1B2	0.385518	CCR2
HMBS	0.385501	HTRA2
APBB2	0.385498	BMP3
ARID3B	0.385492	ZNF721
ARF6	0.385491	RAB22A
MFSD2B	0.385491	UHRF1
ASB9P1	0.38549	SCN8A
BMP3	0.385487	HRK
DCUN1D1	0.385446	MOB1B
ZNF436	0.38543	ZNF443
IGHV3.11	0.385428	IGKV3.15
FXR1	0.385359	RBBP8P1
HERC5	0.385347	STAT2
ADGRG5	0.385341	CD247
INSL6	0.385337	RBBP8P1
CXCR1	0.385324	PTPN4
ANKRD40	0.38531	EHMT2
CYP4F12	0.385298	SH3PXD2A
TAS2R43	0.385293	TAS2R64P
PAQR9.AS1	0.385287	SEMA6B
DNAH10	0.385242	GSN.AS1
RN7SL285P	0.385211	RNA5SP195
ADGRL1	0.385197	BTN3A3
TSEN34	0.385172	ZC3H12A
GTF2E1	0.385147	ZNF28
CSTF1	0.385144	NFKB1
INHBA	0.385144	OLR1
CRHBP	0.385078	FGD5
AMER1	0.385078	KAT6A
DHCR7	0.38507	IRF5
CLTA	0.385064	COX5B
EED	0.385041	SBNO1
AEBP1	0.385034	MYO3A
RPL30	0.384993	RPL38
PDE4D	0.384975	PFKFB3
CEACAM1	0.38497	TACSTD2
GIMAP6	0.384944	TES
NKG7	0.384943	S1PR5
PIK3CA	0.384936	TRAF5
GCLC	0.3849	HEMGN
TES	0.384884	ZNF28
CEACAM1	0.384883	CEACAM8
GZMM	0.384841	PALLD
ARF1P2	0.384838	RPS21
BTG1P1	0.384826	LINC00612
GZMM	0.384798	MYBL1
CXCL10	0.384797	OAS2
GTF3C2.AS1	0.384795	NARF.IT1
CXCL17	0.384792	TLR6
DDX3P1	0.38477	S100A11
BNIP3	0.384766	USP19
DDX60	0.384724	PARP9
ELOVL1	0.384721	TOP2B
IGHV3.11	0.384698	IGKV3.11
C1D	0.384692	LRRC40
PEX7	0.384691	ZNF397
ARG1	0.384641	PPEF1
CARMIL2	0.384621	GFRA4
CMIP	0.384608	ZNF436
FBXO6	0.384579	MX1
KCTD7	0.384564	PPP1R14B
GBA	0.384562	MAST2
CDADC1	0.384557	SPRY3
ENTPD1.AS1	0.384552	PIGB
AKAP11	0.38453	RN7SL382P
COPS9	0.384497	MRPS12
ELP1	0.384434	TSR1
ATP5MF	0.384417	NOP10
MIIP	0.384393	MIR503HG
ADGRB2	0.384373	EBF4
IRF5	0.384373	ZNF217
DPYD	0.384292	SLC37A2
SDCBPP1	0.38428	TNFRSF10D
MDS2	0.384241	SEMA4C
ECM2	0.384216	RNF6
CEP68	0.384209	LRRC42
IFI6	0.384207	OASL
ANKRA2	0.384204	PCED1B.AS1
CSNK1G3	0.38419	KIFC1
SH3BGRL3	0.384188	WAS
CCND2	0.384175	VPS25
HPDL	0.384155	NOL6
DNTT	0.384117	ROR1
DNAH10	0.384111	LGALSL
CD79B	0.384073	LINC01013
GIMAP8	0.384026	SDC2
ANXA3	0.384018	GFOD2
DTX1	0.383988	VPREB3
CMTM6	0.383983	TM9SF2
RN7SL151P	0.383973	RN7SL296P
CNR2	0.383936	SOCS5
STAT1	0.38393	TRIM22
CXorf38	0.383929	INTS3
UBE2O	0.383909	XPO7
RC3H1	0.3839	ZNF808
ABHD17C	0.383886	RPL23AP23
RACK1	0.383875	SLC22A5
CALHM2	0.383874	LINC00861
S1PR5	0.383874	SPON2
DUSP23	0.383834	ZNF561
ECM2	0.383791	SALL4P7
PPP1R14BP3	0.383788	WDR82
PPP6R1	0.383784	ZNF672
CTR9	0.383767	SNX18
FCRL6	0.383718	PPP2R2B
ANO9	0.38368	TMEM30B
KLHL9	0.383677	MPZL2
CASP8AP2	0.383618	RN7SL683P
RPL41	0.383573	RPL41P1
PLEKHA7	0.383566	REXO2
CCDC121	0.383561	SDCBPP1
ARRDC1	0.383548	MXD3
ZNF624	0.383546	ZNF74
AFG1L	0.38352	TEX2
KLHL5	0.383481	MRPL58
SOS1	0.38348	TOB2
NR5A1	0.383478	SERPINI1
DUSP23	0.383473	DYRK2
DHX15	0.383454	SOCS5
CENPL	0.383448	STPG3.AS1
ATF2	0.383446	ZNF2
RN7SL382P	0.383382	SELPLG
NPM1P29	0.383367	RAB14
MAPK14	0.383353	SLC9C1
OR10T2	0.383334	PRMT7
MVB12B	0.383332	SEMA4C
IFI44L	0.383326	XAF1
TGDS	0.383311	ZFP14
OSBPL2	0.383287	POMK
PPP2R2B	0.383269	TGFBR3
PSMB1	0.383255	ZNF132
FNIP1	0.383227	TCP11L2
BMP3	0.383216	IGHV5.78
FBXO28	0.383216	PON2
DNAH10	0.383184	ENTPD1.AS1
KBTBD6	0.383183	TMEM92
TGDS	0.383175	ZNF616
FXR1	0.383174	RN7SL382P
CLDN9	0.383158	KBTBD6
GPR173	0.383146	TMEM64
RN7SL801P	0.383131	S100A11
CCL28	0.383119	PPP1R14BP3
TMEM52B	0.383113	ZDHHC17
GTF2E1	0.383095	WDR89
RNVU1.3	0.383087	ZNF17
ORAI2	0.383085	SVIL
SNX29P2	0.383076	ZNF624
EPHB2	0.383048	OAS1
CCL28	0.383031	MYCBP2.AS1
SDCBPP1	0.383006	ZNF436
BCL2L1	0.382998	UBE2O
POMT1	0.382992	TGS1
ARPC1B	0.382989	CYC1
TLR2	0.382988	TLR6
CTDSPL	0.382986	GVINP1
ASF1A	0.382978	DCK
NFATC4	0.382972	RASAL1
IGHV1.46	0.382962	IGHV3.23
OR10T2	0.382931	RELL1
EXOSC5	0.382928	FBXL5
CD79A	0.382928	PIK3C2B
AEBP1	0.382886	SLC7A3
WDR89	0.382832	ZNF28
CEP78	0.382824	SEMA4C
FAM53B	0.382822	LINC02210
PARP9	0.382818	TRIM5
SRSF8	0.382817	ZXDB
CALHM2	0.382811	GIMAP8
IGLC2	0.382809	IGLV1.40
YTHDF3	0.382796	ZNF12
AVL9	0.382792	GTSE1
OAS2	0.382792	TRIM25
S100A11	0.382786	SELPLG
TES	0.382767	ZNF74
DDX3P1	0.38273	SOCS5
SH3TC1	0.382659	ZNF721
ZNF280B	0.382644	ZNF382
DENND2D	0.382643	GCNT1P3
BTBD6P1	0.38264	TRAF5
BCL7A	0.382616	DNTT
XPNPEP1	0.382605	ZNF792
CCL28	0.382599	ZNF217
SNORD56B	0.382587	ZNF443
DHX15	0.382583	INSL6
PSMD12	0.382567	SRSF1
ENTPD1.AS1	0.382565	ZNF275
IFI44L	0.382561	IRF7
AFF3	0.382557	BACH2
ABCA13	0.38255	TPTEP2
ARG1	0.382544	GFOD2
GIMAP6	0.382542	ZNF2
LINC00612	0.382525	PZP
F2RL1	0.382511	GIMAP8
GADD45GIP1	0.382506	NUDT1
GIMAP8	0.382458	ZNF2
XPNPEP1	0.382442	ZNF616
A2MP1	0.382441	BTG1P1
ADGRG1	0.38244	GNLY
PRR5L	0.382432	S1PR5
MMADHC	0.382431	TXNDC9
APBB2	0.382392	RASAL1
LY6E	0.382391	PARP12
HGSNAT	0.38239	SGPP1
EDC4	0.38238	ZNF687
GALNT7	0.382357	OTUD7B
ESRP2	0.382356	LSM12P1
AMPD3	0.382325	ARG1
GIPR	0.382312	KDM4A
CMAS	0.382304	MINPP1
SLC38A5	0.382304	UROS
ITPK1	0.38229	RN7SKP296
FRS2	0.382282	PIK3CA
NAPA	0.382274	REC8
IRF9	0.382272	PARP9
ADGRG3	0.38226	EEF1A1P25
ALAD	0.382246	UBAC1
IGHV5.78	0.382222	ZNF704
PPP1R14BP3	0.382214	ZNF436
LSM3	0.382201	RGS10
ASAP1.IT2	0.382156	INSL6
HMGB3	0.382136	P3H4
SLC7A1	0.382134	TFDP1
CRHBP	0.382129	NPR3
CDT1	0.382126	ZNF618
CCNJP2	0.38209	ZNF681
DDX27	0.382072	NCKAP5L
PCDH9	0.382071	VPREB3
IFIT1	0.382064	ISG15
ACAD8	0.382054	RPS6KA2
MORC4	0.382038	PFKFB2
CLTCL1	0.382032	DAPK2
ITPK1	0.382018	SBNO1
AFF3	0.382007	MIR5195
NCK1	0.382002	ZNF721
AGAP1	0.381989	BAGE2
KLF7	0.381961	RELL1
CPOX	0.381948	ERMAP
DNASE1L3	0.381946	MPZL2
LDLRAP1	0.381928	TEC
GIMAP6	0.381912	IRF5
RPS12	0.38191	RPS27
ALOX5	0.381905	FAM201A
PSMD8	0.381895	ZNF420
HGSNAT	0.381881	LDLRAD4.AS1
RAB19	0.381866	RPS6KA2
PPOX	0.381796	UROD
INSL6	0.381784	SDCBPP1
CDADC1	0.381779	ZNF487
CRLS1	0.381777	PCMT1
ACP6	0.381775	DPY19L4P1
GTF2E1	0.381769	SBNO1
GK3P	0.381767	ZC3H18
ECHDC3	0.381749	UBXN7
RBX1	0.381732	ZNF821
PIWIL4	0.381729	PPEF1
ASB7	0.381725	SOCS5
CANT1	0.381724	KCNE3
DDX3P1	0.381714	HNRNPA3P15
PHACTR2.AS1	0.381705	TPM3P1
COX10.AS1	0.381686	ZNF436
CDKL5	0.381674	M1AP
MCU	0.381673	ZDHHC13
NUDT21	0.381669	ZNF7
BAHCC1	0.381654	NREP
RANBP2	0.381644	UBQLN1
RBM23	0.381638	USP20
FGFBP2	0.381622	TGFBR3
NR1H2	0.38158	ZNF397
FRMPD3	0.381569	IRF8
NR1H2	0.381494	USP47
RN7SL382P	0.38149	RN7SL683P
FXYD2	0.381485	LAYN
RSBN1	0.381484	ZNF681
EIF3J.DT	0.381463	MYH11
DPY19L4P1	0.381402	RILPL1
COL3A1	0.3814	IGFBP5
SNX29P2	0.381381	ZNF74
EED	0.381361	RBM27
C4orf50	0.381339	SHD
ATF2	0.381329	GCNT1
COX7C	0.381329	RPL35A
SACS	0.381317	SLC38A1
GVINP1	0.381312	ZNF217
ABCA13	0.381303	INHBA
IFIT3	0.3813	USP18
GIMAP7	0.381298	ZFP14
ERG	0.381283	ITGA9.AS1
FBXO46	0.38128	ZNF397
ABCB10	0.381276	CDC27
AMMECR1L	0.38127	ZNF397
OAS1	0.381251	PARP9
NAA15	0.38125	PUM2
S1PR5	0.38123	TTC38
MAP7	0.381217	OBSL1
FGFBP2	0.38121	GZMB
CLTCL1	0.381199	MTX1
ATP2C2.AS1	0.381166	CMIP
B3GNTL1	0.38114	CNR2
ZNF616	0.381132	ZSCAN20
CPEB2	0.381123	SDCBPP1
CCT7	0.381063	RN7SL756P
CLDN18	0.381058	SPATC1
AFF3	0.38105	PCDH9
KIF5B	0.381038	TMEM200B
IFI44L	0.381035	LY6E
ASAP1.IT2	0.381033	ZNF487
PCDH9	0.38103	ROR1
ERBB2	0.381007	KIFC3
PLBD2	0.381007	THOC1
BCL2L15	0.380994	DAPK2
AGFG1	0.380978	IPCEF1
GBP1	0.380964	GBP2
OR10R3P	0.380956	P3H4
CAVIN2	0.380955	PPBP
AURKB	0.380949	CDKN2D
CDC42SE1	0.380938	DYRK2
ARG1	0.380907	PAXBP1
EPSTI1	0.38088	IFI44
GIMAP6	0.380872	SNX1
CLIP1.AS1	0.380866	GSTO1
DDX60L	0.380838	IFI44
OMG	0.380825	SRSF8
ANXA2	0.380821	PRDX3
CLDND1	0.380817	NEPRO
IFIT3	0.380812	TRIM25
GVINP1	0.380803	PPP1R14BP3
BACH1.IT3	0.380801	FTH1
ARHGAP33	0.3808	ATP6V0B
HERC5	0.380783	SIGLEC1
PCF11	0.380768	TIMM17B
GIMAP6	0.380767	VIPR1.AS1
CRACR2B	0.380742	ITGA7
ARHGAP17	0.380712	MRPL58
CHKA	0.380695	PTGS1
IL2RA	0.380681	RPL26L1
MMP23B	0.380667	PRR5L
IRF5	0.380667	ZNF561
GRIN2C	0.380659	LDLRAD4.AS1
CAPN14	0.380631	CCND2
DYNLRB1	0.380612	SEC61B
OAS3	0.380608	TYMP
HGSNAT	0.380586	OGFOD1
CDADC1	0.380563	DNAH10
IL5	0.380563	LINC01819
RN7SL480P	0.380551	RN7SL736P
AMPD3	0.38052	CEACAM1
SLC6A8	0.380518	TMC5
NLRC3	0.380512	ZAP70
GXYLT1	0.380503	RPSAP21
IFI44L	0.38049	OAS1
AKIRIN1	0.380474	TRBJ2.3
MALT1	0.380471	MDFIC
TXN	0.380467	ZNF443
DDIT3	0.380439	MYCBP2.AS1
FCGR2C	0.380417	HSPA7
FXR1	0.38041	PHF6
KDM5D	0.380408	UTY
POP4	0.380404	VPS25
IRF5	0.3804	PPTC7
MDH2	0.380395	PPIB
CDKN2AIPNL	0.380394	UXT
ACTL10	0.38039	DOP1B
AVL9	0.380385	RNU6.1016P
LINC02227	0.380383	ROR1
DDX3P1	0.38037	ZFP62
FCRL6	0.380326	MYBL1
BAZ2B	0.380322	ZXDB
CD180	0.380321	EMC4
DAPK2	0.38032	M1AP
NPM1P29	0.380317	SOCS5
IRF5	0.38029	ZNF792
ALG3	0.380283	GADD45GIP1
NDUFB5P2	0.380271	ZNF543
CDC5L	0.380234	TLR6
ENTPD1.AS1	0.380205	ITGA9.AS1
BACH2	0.380161	DNTT
ERBB2	0.380151	NMUR1
MRPL33	0.380072	NDUFB11
AFF3	0.380041	VPREB3
MLANA	0.380039	RIC1
BTN3A3	0.38003	P3H4
HSPA8P3	0.380029	SMAD3
MEPCE	0.380022	PCF11
PCDH9	0.379995	RAPGEF5
CDC5L	0.379994	FXR1
ADAMTSL4.AS1	0.379966	RRP1
GFOD2	0.379961	MTX1
INAVA	0.37996	SPATC1
RNU5B.1	0.379943	RNU5E.1
DAPK2	0.379926	GFOD2
DHX58	0.379916	HELZ2
NFAT5	0.379912	TMEM14EP
CHFR	0.379905	CMIP
MFSD1	0.379896	NFAT5
DYRK2	0.379892	SLA
RPL26L1	0.379892	ZC3H12D
IGHV3.23	0.379884	IGLV1.40
ARL10	0.379882	SMIM12
CARMIL3	0.379879	SPON2
F2RL2	0.379876	JRKL
TTK	0.379871	UBR3
ATP5MF	0.379866	COX6B1
ASF1B	0.379865	ZFP62
CBX3	0.379861	SELENOF
FXR1	0.379859	RSBN1
TAOK2	0.379847	ZC3H11A
SERINC5	0.379824	TMEM30B
KCTD9P5	0.379816	TMSB10
HNRNPA3P15	0.379801	RAB14
DDX3P1	0.379782	RLBP1
CCDC191	0.37978	ROR1
NMNAT1	0.379748	NUP50
DNAH10	0.379719	LRSAM1
GTF3C4	0.379716	ZNF181
ASB7	0.379704	ZNF217
C1QB	0.379685	C1QC
RNF123	0.379657	TSPAN17
AKAP11	0.379653	SDCBPP1
RN7SL285P	0.379628	SRMP2
CRKL	0.379623	SDC2
IGHV1.18	0.379617	IGHV3.11
NAA15	0.379583	SRSF1
GVINP1	0.379574	PMEPA1
GADD45GIP1	0.379529	NDUFS6
KLHL5	0.379506	ZNF792
JAKMIP1	0.379505	SMO
BMP3	0.379502	PCDH9
CD22	0.379487	FCRLA
NPAT	0.379466	ZNF546
ATP5MF	0.379408	EDF1
CCR8	0.379373	HNRNPA1P21
DAGLB	0.379368	NAE1
PCCA.AS1	0.379351	ZBTB33
DNTT	0.379346	SPHK1
ATP5MF	0.379335	SEC61B
CLIP1.AS1	0.379317	KAT6A
IGHV3.21	0.379292	IGKV3.15
F2RL2	0.379277	RSBN1
CXCL17	0.379276	LDLRAD4.AS1
C4orf19	0.379265	RFX2
CHFR	0.379253	LINC02035
PPP3CA	0.379252	SRSF8
IGHV3.11	0.379235	IGHV3.23
CEACAM6	0.379228	INHBA
OAS1	0.379223	XAF1
ASRGL1	0.379216	ERG
CLDN18	0.379215	DPY19L4P1
CASP8AP2	0.379208	IPO7
EED	0.379208	ZFP62
COX5BP3	0.379192	ZNF720
ATP5F1E	0.379171	CHCHD1
DYRK2	0.379163	ZNF217
PAWR	0.379161	STT3B
BAZ1B	0.379149	MPHOSPH8
MKNK1	0.379145	SEMA4A
BCL7A	0.379133	RAG1
CCDC152	0.379112	ZNF841
XPNPEP1	0.379099	ZNF624
CHI3L1	0.379079	CLDN18
MYCBP2.AS1	0.379074	RPS6KB1
CAPN14	0.379069	MTCO1P11
PMEPA1	0.379045	ZNF74
MTATP6P19	0.379023	RN7SL648P
IL6ST	0.379022	IPO7
CEP126	0.37901	RHOC
AURKB	0.378986	SOAT2
ADGRG5	0.378974	HMGB3P32
MRPL39	0.378962	TFB2M
MCRS1	0.378945	ZNF675
CFLAR.AS1	0.378937	HNRNPA1P76
EBF1	0.378933	VAT1L
ARID3B	0.378887	KIAA0040
CLTCL1	0.378882	UGCG
PPP4R2	0.378875	PPP4R3A
ACAD8	0.378857	ORAI2
EED	0.378843	NPM1P29
CCDC144NL.AS1	0.37882	OSBPL10
RN7SL683P	0.378798	SDCBPP1
CLDN18	0.378792	INAVA
ASB7	0.378786	TLR6
CCL28	0.378771	NCK1
ATF6	0.378744	KPNA3
ADGRG3	0.378729	KIF1B
RN7SL493P	0.378726	RN7SL564P
IRF7	0.378701	TYMP
JMJD6	0.378682	SOCS4
FUT11	0.378629	TCF3P1
IRF5	0.378628	PDE4D
COX10.AS1	0.378599	GVINP1
DHFR2	0.378594	FUT11
AMPD3	0.378594	GFOD2
DUSP23	0.378593	WDR82
FAR2	0.378585	MCU
NTNG2	0.378556	OLR1
PPP2R5E	0.378525	TAGLN2
RN7SL328P	0.378494	TPM3P1
C19orf84	0.378468	PRR5L
RBM23	0.37846	RPS6KA2
PSME1	0.378433	SHISA5
C17orf49	0.378428	FBXL12
PARP9	0.37842	TRIM22
ASB7	0.37841	ERMN
TCL6	0.378407	VPREB1
F2RL2	0.378402	NUDT21
ARHGAP17	0.378398	IRF5
PIK3CA	0.378369	PRPF39
RAB12	0.378363	ZNF286A
DBR1	0.378351	SOCS5
TRGC1	0.37833	TRGC2
AEBP1	0.378325	LINC02227
C3orf80	0.378313	IL12A.AS1
APOL3	0.378305	GBP4
CD72	0.378289	POU2AF1
C19orf84	0.378265	CD247
GZMA	0.378262	S1PR5
ITM2C	0.37824	RAP2A
ABCA13	0.378227	INAVA
CASP4	0.378202	GBP2
PIWIL4	0.3782	TTN.AS1
FEZ1	0.378169	USP28
GZMM	0.378162	SAMD3
HRK	0.378159	IGHV5.78
CD9	0.378153	RNVU1.3
ABLIM1	0.378137	RRP1B
PLXNB2	0.37812	TAB2
IGHV1.18	0.378118	IGHV1.24
CAVIN1	0.378109	ST6GAL2
DAPK2	0.378074	SCN8A
CNR2	0.378062	ZNF860
KLF7	0.378027	PLP2
BMP3	0.37802	RAG2
MCTP2	0.378011	SRI
RBM27	0.377987	SBNO1
DAPK2	0.377966	DNAH10
DPY19L4P1	0.377962	TACSTD2
COMTD1	0.377942	PDS5B
ELF2	0.37794	RDX
CDCA7	0.377935	SPIN1
GLUL	0.377922	ZNF799
CELF1	0.377899	KPNA6
RAG1	0.377895	VAT1L
CDC27	0.377893	MOB1B
MAGED1	0.377893	ZNF609
FKBP1B	0.377888	SPTBN1
ANTXRL	0.37788	ZNF280D
ALPK1	0.377866	ERG
PYGO2	0.377856	ZNF74
CLIC3	0.377835	GZMB
ADGRG3	0.377794	DAPK2
ARG1	0.37778	TACSTD2
TOR1AIP2	0.37776	ZFP62
LYL1	0.377742	TNFAIP3
ABCB6	0.377738	UROD
ZFP14	0.377737	ZNF2
CCND2	0.377723	CMIP
CFP	0.377714	PTGFRN
ADAM23	0.377711	RASAL1
CDADC1	0.377707	ENTPD1.AS1
CD180	0.377704	PUM1
BLNK	0.377669	ERMAP
EEF1A1P13	0.377654	EEF1A1P9
IGHV5.78	0.37764	RAG1
MX1	0.377638	OAS1
EOMES	0.377627	SLC35G2
EVPL	0.377607	NREP
RAB14	0.377583	VIRMA
PON2	0.377583	ZNF792
LINC00861	0.37758	PRXL2C
CMTR1	0.377578	TRIM22
IFT22	0.377577	SALL4P7
RN7SKP134	0.377575	SLC26A6
AFG3L2	0.377571	PGBD2
PARD6B	0.377554	TRDMT1
TPP2	0.377543	XK
CRHBP	0.377532	KIAA1549
RN7SL382P	0.377517	RN7SL801P
AFF3	0.37751	RAG1
COX8A	0.377508	FAU
LOXL3	0.377464	SPATC1
LINC00029	0.377451	LINC01056
BACH2	0.377447	ROR1
KCTD17	0.377416	ZAP70
PGBD2	0.377407	ZNF816
SALL4P7	0.377398	TPP2
AMER1	0.377383	ZNF724
LAMP3	0.37737	UBE2L6
CMC1	0.377368	MCM2
CARMIL2	0.377361	MCTP2
CCND2	0.377354	MTCO1P11
EPOR	0.377354	UROD
NFYB	0.377342	PDCD10
FGFBP2	0.377322	RHBDF2
AGAP1	0.377319	FRMPD3
CRHBP	0.377284	IL12A.AS1
F2RL1	0.377279	UPP1
EED	0.377261	RN7SKP296
TMSB10	0.377252	WAS
DYRK2	0.377251	PRPF39
FAM238A	0.377223	SOCS4
OS9	0.377199	RBM23
SOS1.IT1	0.377182	STX12
FXR1	0.377166	PHC2
GZMA	0.377145	PODN
CLCN3	0.377126	USP14
CPA4	0.377122	RNF6
NLRP12	0.377112	NUP50
EMC4	0.377095	PLA2G4A
SIRPG.AS1	0.377084	VIPR1.AS1
CFAP73	0.377066	MYO3A
AKAP12	0.377018	VPREB1
HELZ2	0.377007	SAMD9L
NAP1L4P1	0.377005	TGDS
COPS7A	0.376999	TRMT13
KLHL9	0.376964	TES
CECR2	0.376961	RAPGEF5
SHISAL2A	0.376958	TADA2B
JMJD6	0.376939	ZNF260
PUM1	0.376934	TLR6
SAMD9L	0.376914	USP18
OR52H2P	0.376904	PPP3R1
NBPF26	0.376904	RNVU1.19
HRK	0.376884	RAPGEF5
PDGFB	0.376872	SDC2
ASPN	0.376871	RN7SL285P
ZFP62	0.376867	ZNF234
RN7SL342P	0.376849	RN7SL508P
GZMM	0.376831	PAXX
CHIT1	0.37682	RAB44
DHDDS	0.376814	GABBR1
FDPS	0.3768	SHOC2
ABCA13	0.376796	GFOD2
RN7SL454P	0.376793	RN7SL508P
RAB22A	0.376793	WDR89
XK	0.376793	ZNF487
IGHV5.78	0.376784	MME
SLC39A3	0.376778	SLC43A3
GTF2E1	0.376775	RLBP1
IGHV5.78	0.376772	RAG2
ARPP21	0.376767	DNTT
CDCA4P3	0.37676	CR1L
HRK	0.37676	ROR1
AMMECR1L	0.376755	CD180
MIR3198.1	0.376748	NARF.AS1
KLF4P1	0.37673	SFI1
ATF2	0.376728	GIMAP8
TAB2	0.376727	TLR6
THNSL1	0.376726	ZNF700
SOS1.IT1	0.376714	ZNF397
COX7BP2	0.376712	ERMP1
LAP3	0.376709	OAS2
ASTL	0.376678	FOSL1
ABCB6	0.376658	SLC25A39
IFI44	0.376654	XAF1
SOCS5	0.376653	XPNPEP1
ASAP1.IT2	0.376639	ZNF443
PDE3B	0.376637	SELENON
ADAMTS1	0.376614	SMPD1
RPL3P1	0.376613	YRDCP1
HMBS	0.376592	STK11
PARP9	0.376578	SP110
SOCS5	0.376573	ZFX
CD180	0.376573	ZNF28
[truncated: 98,001 more rows]

## Sheet: HCs_intersection_network_100k_M
Source	Target
PCDHGA6	PCDHGB3
ANKRD20A11P	CYP4F29P
PCDHGA6	PCDHGA7
PCDHGA8	PCDHGB4
DBH	DBH.AS1
ZNF667	ZNF667.AS1
PCDHGA5	PCDHGB2
LINC00674	LRRC37A16P
PCDHGA7	PCDHGA8
CCDC144A	USP32P1
PCDHGA7	PCDHGB3
HOXB3	HOXB4
HOXB.AS1	HOXB2
PAX8	PAX8.AS1
PCDHGA6	PCDHGA8
ANKRD20A11P	RHOT1P2
RN7SL396P	RN7SL752P
PCDHGA7	PCDHGB2
PCDHGA8	PCDHGB2
PCDHGA9	PCDHGB6
DBH.AS1	SARDH
PCDHB13	PCDHB14
PCDHGA5	PCDHGA6
C8orf88	NECAB1
ARL17A	LRRC37A2
EEF1A1P11	EEF1A1P9
EEF1A1P13	EEF1A1P9
RPL10P6	RPL10P9
EEF1A1P12	EEF1A1P13
PCDHGA6	PCDHGB2
EEF1A1P11	EEF1A1P13
PCDHGA5	PCDHGA7
CACNA1C.AS1	CACNA1C.AS2
DMPK	DMWD
PCDHGA8	PCDHGA9
ALAS2	HBA1
PCDHGA5	PCDHGA8
CYP4F29P	RHOT1P2
CAPS2	GLIPR1L1
PCDHGA8	PCDHGB3
PCDHGA7	PCDHGB4
PCDHGA11	PCDHGB7
S100A8	S100A9
FAM106A	USP32P2
PCDHGA6	PCDHGB4
PCDHGB8P	PCDHGB9P
CUZD1	FAM24B
HMGCR	HMGCS1
PCDHGA7	PCDHGA9
EEF1A1P13	EEF1A1P19
DBH	SARDH
PCDHGA10	PCDHGA11
RNU11	RNU4ATAC
PCDHGB7	PCDHGB8P
PCDHGA10	PCDHGB7
CEACAM19	PVR
GOLGA6L9	UBE2Q2P2
HBA1	HBA2
PCDHGB2	PCDHGB3
LRRC37A	LRRC37A2
RASSF8	RASSF8.AS1
VN1R81P	ZNF714
PCDHGA5	PCDHGB4
ZEB2	ZEB2.AS1
KRT8P46	LRRC37A15P
MED12L	P2RY12
ANKRD20A5P	CYP4F35P
HHIP	HHIP.AS1
PCDHGA11	PCDHGB8P
SH3RF3	SH3RF3.AS1
RNU5A.1	RNU5B.1
CCDC78	HAGHL
PCDHGB3	PCDHGB4
EEF1A1P11	EEF1A1P19
HSPD1P11	RHOBTB3
KDM5D	USP9Y
EEF1A1P12	EEF1A1P19
USP9Y	UTY
KDM5D	UTY
RN7SL5P	RN7SL674P
ALAS2	HBB
LINC01237	LINC01238
FLNB	FLNB.AS1
AHSP	GYPA
ZNF528	ZNF528.AS1
KDM5D	TXLNGY
TXLNGY	USP9Y
CA1	GYPA
PRKY	UTY
DPY19L1P1	ZNRF2P1
SOCS2	SOCS2.AS1
AHSP	SLC4A1
ZNF793	ZNF793.AS1
ALAS2	HBA2
RNU4ATAC	RNU5E.4P
EEF1A1P11	EEF1A1P12
EEF1A1P19	EEF1A1P9
PCDHB10	PCDHB9
ALAS2	SLC4A1
CSPG4P10	GOLGA2P10
AHSP	CA1
EEF1A1P13	EEF1A1P6
RN7SL5P	RN7SL752P
FBXW4P1	RN7SL263P
CCDC39	TTC14
CDRT4	TVP23C
EEF1A1P12	EEF1A1P9
C1RL.AS1	RBP5
HBA2	HBB
IGIP	PURA
RN7SL396P	RN7SL5P
CAPS	VMAC
CDCA8	HJURP
GYPA	RHAG
DPY19L2P3	ZNRF2P2
HBA1	HBB
TXLNGY	UTY
HCG4B	HLA.K
BEX3	TCEAL9
AHSP	ALAS2
HLA.DRA	HLA.DRB1
KLF3	KLF3.AS1
ARL17A	FAM215B
DDX3Y	USP9Y
SLFNL1	SLFNL1.AS1
BIRC5	CDCA8
RNU11	RNU5D.1
ARL17A	LRRC37A3
BRCC3P1	SIMC1
ANXA9	MINDY1
RNU11	RNU5E.4P
RGPD1	RGPD2
EEF1A1P22	EEF1A1P8
EEF1A1P12	EEF1A1P6
LTF	MMP8
TCAF1	TCAF1P1
HDGFL3	TM6SF1
HLA.DPB1	HLA.DRA
LTB4R	LTB4R2
LCN2	LTF
ANXA2	ANXA2P2
HOXB2	HOXB3
POM121	POM121C
AURKB	ESPL1
HOXA1	HOXA2
CA1	SLC4A1
PCDHGA8	PCDHGB9P
C17orf67	DGKE
SLC4A1	TRIM10
HLA.DPA1	HLA.DPB1
LINC00997	ZNRF2P1
E2F8	SPC25
SLC9A3	SLC9A3.AS1
FCRL1	FCRL2
KDM5D	RPS4Y1
MTRNR2L12	MTRNR2L8
MAP3K20	MAP3K20.AS1
RPS4Y1	TXLNGY
SNORA71A	SNORA71C
RPS4Y1	UTY
DPY19L1P2	ZNRF2P1
AURKB	HJURP
PWAR5	SNHG14
LOXL1	LOXL1.AS1
AHSP	HBM
RNU4ATAC	RNU5D.1
UTY	ZFY
TMEM176A	TMEM176B
AMPH	TRG.AS1
EEF1A1P13	EEF1A1P7
GYPA	SLC4A1
HJURP	KIF20A
HOXB.AS1	HOXB3
RNU11	TMEM107
TNFRSF10A	TNFRSF10A.AS1
HOXA10	HOXA9
GYPA	TRIM10
ALAS2	SELENBP1
C1QA	C1QB
CDCA8	KIF20A
AHSP	HBB
AHSP	TRIM10
P2RY11	PPAN
HLA.DPA1	HLA.DRA
ANKRD18EP	SAYSD1
AHSP	HBA1
VLDLR	VLDLR.AS1
EEF1A1P19	EEF1A1P6
PDLIM1P4	ST3GAL6
MTATP6P1	MTND2P28
AGAP9	BMS1P2
SLC25A51	TMX2P1
CXCL2	CXCL3
HMGCR	MSMO1
FCGRT	RCN3
MTCO2P12	MTCO3P12
EEF1A1P11	EEF1A1P38
ESPL1	KIF18B
EIF1AY	UTY
CDC20	PLK1
HBA1	SLC4A1
IGHA1	IGHA2
EEF1A1P12	EEF1A1P7
CERKL	ITGA4
HOTAIRM1	HOXA1
HJURP	KIF23
ELANE	PRTN3
PCDHGC4	PCDHGC5
AURKB	KIF2C
STPG3	STPG3.AS1
EEF1A1P11	EEF1A1P6
FTH1P24	SETD7
GZMB	GZMH
PRKY	TMSB4Y
NCAPG	NUF2
HBB	SLC4A1
ZNF471	ZNF667
AURKB	CDCA8
CENPE	CENPF
EEF1A1P38	EEF1A1P9
DUX4L50	LINC01410
CCDC200	TMEM106A
EEF1A1P10	EEF1A1P12
LDHAP2	LYST
CKAP2L	HJURP
ALAS2	HBM
MTND4P12	MTND5P11
DDX3Y	KDM5D
ANKS6	GALNT12
MIR621	SLC25A15
BIRC5	HJURP
STXBP5	STXBP5.AS1
DDX3Y	UTY
HBA2	SLC4A1
ALAS2	CA1
ZBED3	ZBED3.AS1
IGKC	IGLC2
EEF1A1P11	EEF1A1P7
BIRC5	KIF18B
RPL4P4	RPL4P5
ERV3.1	ZNF117
DDX3Y	TXLNGY
KIF2C	NUSAP1
PRKY	RPS4Y1
RNU11	RNU5E.1
RPS4Y1	ZFY
EIF1AY	TXLNGY
TMSB4Y	UTY
AHSP	HBA2
CDCA8	TROAP
BIRC5	TROAP
EEF1A1P13	EEF1A1P4
ZNF471	ZNF667.AS1
AURKB	KIF20A
IGKV3.11	IGKV3.20
RPL7AP30	RPL7AP6
IGSF22	TMEM86A
CA1	TRIM10
RPSAP12	RPSAP15
USP9Y	ZFY
PRKY	ZFY
LINC00899	PRR34
S100A12	S100A9
HLA.DPB1	HLA.DRB1
ESCO2	SPC25
ADORA2A	ADORA2A.AS1
EEF1A1P13	EEF1A1P14
CDRT4	PPIAP53
HBA1	HBM
ASPM	CENPF
ESPL1	HJURP
HAAO	OXER1
EIF4BP6	EIF4BP7
CHKB.CPT1B	CPT1B
LCN2	MMP8
BIRC5	IQGAP3
PCDHGC3	PCDHGC5
LINC02035	SLC49A4
DMGDH	JMY
HMGN2	HMGN2P5
MTND2P28	MTND4P12
HBM	SLC4A1
EEF1A1P13	EEF1A1P38
AURKB	KIFC1
NPM1P24	NPM1P27
EEF1A1P6	EEF1A1P9
AHSP	RHAG
SNHG12	SNORD99
ASPM	NCAPG
PIGCP1	TCP11L1
C1orf226	NOS1AP
PCDHGB4	PCDHGB9P
SELENBP1	SLC4A1
RNU11	RNU2.63P
RPS3AP26	RPS3AP5
BAALC.AS1	FZD6
LINC00294	PIGCP1
S100A12	S100A8
GAS5	ZFAS1
LINC00294	TCP11L1
KIF23	NCAPG
AURKB	KIF18B
KIF15	NCAPG
CDCA8	UBE2C
ZNF433	ZNF433.AS1
RNASE2	RNASE3
ETV5	ETV5.AS1
KIF18B	TROAP
FCGR2C	HSPA7
GNRH1	KCTD9
AZU1	ELANE
GAPDHP1	GAPDHP65
C11orf21	TSPAN32
ESPL1	GTSE1
MAN1A1	RNU6.194P
RAG1	RAG2
ESPL1	IQGAP3
ALAS2	TRIM10
PILRB	STAG3L5P.PVRIG2P.PILRB
U2AF1	U2AF1L5
AURKB	BIRC5
EEF1A1P7	EEF1A1P9
RPS2P46	RPS2P55
EIF1AY	USP9Y
HBA1	SELENBP1
BIRC5	CCNB2
ITFG2	NRIP2
RNU2.63P	TMEM107
KIF15	NUSAP1
EEF1A1P4	EEF1A1P9
BCR	FBXW4P1
RPS7P10	RPS7P11
FCMR	IL24
HJURP	KIF2C
ASPM	NUF2
BTG3	BTG3.AS1
ASPM	CENPE
CDKN2A	CDKN2B.AS1
KIF11	KIF15
CCNB2	CDCA8
CCNB2	UBE2C
IGKV3.15	IGKV3.20
CDCA8	KIFC1
HJURP	NUSAP1
ADAMTSL4.AS1	RN7SL600P
CDCA8	KIF2C
EIF1AY	KDM5D
HJURP	TROAP
BIRC5	ESPL1
ZNF432	ZNF841
PCDHGC3	PCDHGC4
GAL3ST4	GPC2
CA1	RHAG
RPL10P15	RPL10P9
CA1	HBM
ASMTL.AS1	LINC00106
LILRA6	LILRB3
RPL23AP42	RPL39P3
DHRS4	DHRS4L2
BIRC5	UBE2C
HOXA.AS2	HOXA3
CA1	HBA1
EEF1A1P12	EEF1A1P16
RPL13AP5	RPL18AP3
RNU5E.4P	TMEM107
FOS	FOSB
FTH1P2	FTH1P20
GTSE1	KIF18B
E2F8	PKMYT1
NCF1	NCF1C
E2F8	ESPL1
RPL26	RPL38
KIF11	NCAPG
NCAPG	SPC25
RPL10P15	RPL10P6
CDCA3	TROAP
EEF1A1P10	EEF1A1P7
CARD16	CASP1
CENPA	PLK1
SLC16A1	SLC16A1.AS1
SLC8A1	SLC8A1.AS1
RNU5D.1	RNU5E.4P
CYP4F3	LCN2
RPS23P8	RPS27AP16
XCL1	XCL2
CDCA5	PKMYT1
DDX3Y	RPS4Y1
PLK1	UBE2C
CACNA1C	CACNA1C.AS1
ESCO2	NCAPG
MTCO1P12	MTCO1P40
HJURP	NCAPG
AURKB	NUSAP1
KIF2C	KIFC1
KIF15	KIF4A
CDCA3	ESPL1
CDCA5	SKA1
E2F8	NCAPG
DENND5B	DENND5B.AS1
PSMB8	TAP1
HNRNPA1P48	HNRNPA1P7
SNORD100	SNORD101
TNK2	TNK2.AS1
CKAP2L	KIF23
RPL7P23	RPL7P6
ALAS2	GYPA
RHAG	TRIM10
BIRC5	KIFC1
FAM90A1	LINC02449
PRR11	TPX2
CDCA3	KIF20A
BMI1	COMMD3
EIF4BP3	EIF4BP6
ANLN	NCAPG
CDCA3	KIFC1
AURKB	NCAPG
ESPL1	TROAP
HLA.A	HLA.B
FOXD2	FOXD2.AS1
RPL13AP25	RPS23P8
CIT	KIF4A
EEF1A1P19	EEF1A1P7
E2F8	ESCO2
EFR3B	POMC
HLA.DPA1	HLA.DRB1
EEF1A1P11	EEF1A1P14
BPI	CEACAM8
RPS27AP16	RPS3AP26
YBX1P1	YBX1P10
CA1	HBB
EEF1A1P5	EEF1A1P6
HOXA3	HOXA5
HLA.DMA	HLA.DMB
EEF1A1P19	EEF1A1P4
NCF1	NCF1B
ESPL1	NCAPG
EEF1A1P10	EEF1A1P19
PILRB	STAG3L5P
OR2W3	TRIM58
IGKV3.11	IGKV4.1
AURKB	NUF2
ASPM	KIF14
EEF1A1P12	EEF1A1P14
KIF20A	KIF23
CDCA8	ESPL1
RNVU1.3	RNVU1.4
HLA.DQA2	HLA.DRB6
IFI44L	OAS1
CDCA8	PLK1
PKMYT1	WDR62
RPL38	RPS10
KIFC1	NCAPH
RNU5E.1	RNU5E.4P
CENPF	TOP2A
CCNA2	KIF20A
EEF1A1P12	EEF1A1P5
EEF1A1P19	EEF1A1P38
GYPA	GYPB
IGLV2.23	IGLV3.21
FRAT1	FRAT2
FADS1	FADS2
CDCA8	KIF18B
IGHV5.78	MIR5195
MTCO1P40	MTCO2P12
C4orf19	RELL1
CCNB2	TROAP
TRGV3	TRGV4
RPL13AP5	RPLP0P6
RN7SL473P	RN7SL600P
ESPL1	NUSAP1
HOXA.AS2	HOXA2
EEF1A1P14	EEF1A1P6
HBB	HBM
GATD3A	PWP2
KIF15	NUF2
GYPA	HBM
RBM14.RBM4	RBM4
RPL36	RPS15
ZNF568	ZNF829
EEF1A1P12	EEF1A1P38
NCAPG	NUSAP1
GUCY1A1	GUCY1B1
CDCA3	KIF23
GTSE1	IQGAP3
HBM	SELENBP1
RPL26P19	RPS10P3
HOTAIRM1	HOXA2
A2M.AS1	LINC00612
BIRC5	GTSE1
ESCO2	KIF15
RPL4P5	RPS7P10
RPS3AP26	RPS3AP6
CYTOR	MIR4435.2HG
ANLN	HJURP
ANK1	RHAG
CIT	NUSAP1
FTH1P2	FTH1P8
HMGN2P3	HMGN2P5
ESPL1	KIF2C
ASPM	KIF15
CCNA2	KIF23
EEF1A1P16	EEF1A1P19
LINC01126	ZFP36L2
ARSG	WIPI1
HJURP	KIFC1
ASPM	DLGAP5
SEMA6A	SEMA6A.AS1
PTMAP2	PTMAP5
ALAS2	EPB42
ATP5PDP4	SNORA70G
MIRLET7BHG	PRR34.AS1
KIF18B	KIFC1
KIF20A	PLK1
EEF1A1P16	EEF1A1P7
HOXA2	HOXA3
RPL35A	RPS10
EIF1AY	RPS4Y1
BUB1B	KIF15
AHSP	EPB42
HJURP	KIF18B
EEF1A1P6	EEF1A1P7
CCNA2	HJURP
RNU5D.1	RNU5F.1
CENPF	DLGAP5
SNRPN	SNURF
LINC02649	LINC02656
RNU2.63P	RNU4ATAC
GYPA	HBB
CKLF	CMTM1
CCDC144B	FAM106A
ESCO2	KIF11
CMPK2	RSAD2
RPL10P16	RPS23P8
CYREN	TMEM140
HLA.B	HLA.C
ASPM	HJURP
KIF2C	NUF2
BIRC5	CDCA3
RPL14P1	RPL4P5
PF4	PPBP
FOXM1	TROAP
GRIN1	LRRC26
HNRNPA1P10	HNRNPA1P48
RPL7AP6	RPL7AP66
EEF1A1P12	EEF1A1P4
CCNA2	CDCA8
BIRC5	FOXM1
KIF14	KIF23
RPL26P19	RPS3AP6
EIF1AY	ZFY
EEF1A1P14	EEF1A1P7
CDCA8	IQGAP3
CDCA8	KIF23
EEF1A1P11	EEF1A1P5
RPL6P27	RPL7P9
CDCA8	CKAP2L
AURKB	SPC25
ANK1	SLC4A1
HBB	TRIM10
HJURP	UBE2C
CDCA5	ESPL1
EPB42	TRIM10
APPL1	ASB14
DLGAP5	KIF4A
TROAP	UBE2C
RNU2.63P	RNVU1.6
EIF1AY	PRKY
AZU1	PRTN3
AURKB	KIF23
OAS1	OAS2
GTF2H2	OCLNP1
RPL10AP6	RPL6P27
AURKB	TROAP
KIF20A	KIFC1
PRKCZ	PRKCZ.AS1
AURKB	E2F8
KIF20A	NUSAP1
MPST	TST
HBA2	HBM
ODF3B	TYMP
KIFC1	NUSAP1
MKI67	NCAPG
RPL26P19	RPL7AP6
TTC30A	TTC30B
CCNB2	TPX2
RPL26P19	RPL39P3
PLK1	TROAP
CCNB2	PLK1
KIF2C	NCAPH
RNU5D.1	TMEM107
ESPL1	KIF4A
ANKRD37	LRP2BP
ZNF765	ZNF845
RPL10A	RPS15A
CCNB2	KIF4A
DLGAP1.AS1	DLGAP1.AS2
GTSE1	KIFC1
RPL37A	RPS15A
GRIN2C	TMEM104
CCNB2	KIF2C
KIF2C	KIF4A
ZNF134	ZNF551
RPL6P27	RPS7P10
CCNB2	HJURP
AURKB	IQGAP3
KIF20A	KIF2C
ESPL1	SPC25
MIR570	MUC20.OT1
ASPM	TROAP
KIF4A	TPX2
RPL7P9	RPS23P8
BIRC5	NUSAP1
RPL7AP30	RPS7P10
BUB1B	NCAPG
ESPL1	PKMYT1
KIF4A	NUSAP1
HMGB1P5	HMGB1P6
BIRC5	KIF20A
BIRC5	CKAP2L
TMSB4Y	ZFY
CKAP2L	NUSAP1
CKAP2L	NCAPG
RPS15	UBA52
KIF18B	KIF4A
ICAM2	PRR29
ANLN	KIF23
CENPF	CKAP2L
IGHA1	IGHG1
EPB42	SLC4A1
RPS23P8	RPS3AP26
ANTXR2	PRDM8
RPL7P1	RPS3AP6
RPL26P19	RPS7P10
DUSP8	KRTAP5.AS1
EEF1A1P38	EEF1A1P7
E2F8	NUF2
RPL36	RPS10
LDLR	SREBF2
RPS15AP38	RPS23P8
HJURP	KIF11
CDCA5	FOXM1
RNU2.63P	RNU5E.4P
MTCYBP18	MTND4P12
RPS13P2	RPS23P8
RNU4.1	RNU4.2
RPL13AP25	RPS3AP47
ESPL1	FOXM1
HJURP	NUF2
RNU11	RNVU1.6
RNU11	RNU5F.1
DLGAP5	HJURP
APOBEC3C	APOBEC3F
HSP90AA1	HSP90AA2P
TRG.AS1	TRGV3
HJURP	IQGAP3
CDCA8	NUF2
RPL39P3	RPS3AP6
KIF4A	NCAPH
MTND2P28	MTND5P11
HLA.DMA	HLA.DPB1
RPL7P9	RPS3AP6
HJURP	SPC25
RPL26	RPS10
ZFP28	ZNF470
CIT	KIF18B
MTCO2P12	MTND4P12
MTCYBP18	MTND5P11
ZBED6	ZC3H11A
ASPM	TOP2A
KIF20A	TROAP
RPS23P8	RPS7P10
GTSE1	TROAP
RPS23P8	RPS3AP6
CCDC144CP	USP32P3
EPX	PRG3
EEF1A1P16	EEF1A1P6
MTRNR2L1	MTRNR2L12
ZNF552	ZNF587B
RPL7AP6	RPS13P2
KIF11	KIF4A
ESPL1	KIF23
RTL8A	RTL8C
RPL4P4	RPL6P27
ZNF761	ZNF765
CIT	KIF2C
IGHA1	IGHG2
WASHC2A	WASHC2C
FGF17	NPM2
TRGV4	TRGV5
HSPA8P1	HSPA8P5
RPL10P16	RPS3AP26
EEF1A1P13	EEF1A1P24
EEF1A1P14	EEF1A1P9
ASF1B	CDCA5
RPL10A	RPL29
CMPK2	NRIR
HLA.DMA	HLA.DRA
HJURP	KIF15
KIFC1	SPC25
EEF1A1P13	EEF1A1P29
SNRPGP10	SNRPGP2
ANLN	KIF15
KIF23	NUF2
CDCA8	NUSAP1
ZXDA	ZXDB
CD99P1	LINC00102
PRR34	PRR34.AS1
CIT	ESPL1
CCNB2	GTSE1
CCNB2	NUSAP1
NUSAP1	UBE2C
RPL12P4	RPL7AP6
RPS3AP25	RPS3AP47
CKAP2L	NUF2
A1BG.AS1	ZNF497
GYPA	HBA1
HBM	TRIM10
KIF15	PLK4
CKAP2L	KIF20A
IQGAP3	KIFC1
ASTL	DUSP2
HLA.DQB1	HLA.DQB1.AS1
RPL15P3	RPS2P46
NUSAP1	PRC1
CCNB2	KIF20A
HOXA1	HOXA3
MIR3936HG	SLC22A5
ASPM	NUSAP1
CENPE	KIF14
NPM1P27	NPM1P39
RNVU1.4	RNVU1.6
BIRC5	KIF2C
E2F8	KIF15
RPL6P27	RPL7P1
ATAD5	ZGRF1
HBA2	SELENBP1
CENPA	KIF20A
CIT	HJURP
CA1	HBA2
ANLN	CKAP2L
CCNB1	PLK1
BIRC5	KIF4A
ASPM	AURKB
FOXM1	KIF18B
RPS27AP16	RPS3AP6
RPL14P1	RPL6P27
RPS10	RPS15A
ESPL1	MKI67
CEACAM8	LTF
RNU2.63P	RNU5D.1
FOXO3B	ZNF286B
EEF1A1P10	EEF1A1P14
ASPM	BUB1B
HNRNPA1P10	HNRNPA1P4
ESPL1	NUF2
RPL26P19	RPL34P18
EEF1A1P29	EEF1A1P8
PCDHGB9P	PCDHGC5
AURKB	CKAP2L
RPL7P26	RPL7P6
EEF1B2P3	RPS7P10
AKR1C1	AKR1C2
RPL23AP42	RPL6P27
CENPE	KIF23
ATF4P3	ATF4P4
NUF2	NUSAP1
ZNF587	ZNF587B
RPL10P16	RPS27AP16
EEF1A1P11	EEF1A1P24
RNU4ATAC	RNVU1.6
KIF2C	NCAPG
ESPL1	KIFC1
RPL35P1	RPL35P5
CCNB2	CDC20
E2F8	HJURP
DTX3L	PARP9
ELANE	MS4A3
NDC80	NUSAP1
ASPM	KIF2C
ASPM	KIF23
KEL	RHAG
NUF2	SPC25
CCNB1	CCNB2
RPL10P16	RPLP0P6
DDX3Y	EIF1AY
RPL3P2	RPL3P7
CIT	GTSE1
NCF1B	NCF1C
EEF1B2P3	RPL6P27
RNU2.63P	RNU5F.1
YBX1P1	YBX1P2
RPL23AP42	RPL7P1
EEF1A1P10	EEF1A1P11
EEF1A1P10	EEF1A1P9
HSPB1	HSPB1P1
FOXM1	GTSE1
CLSPN	EXO1
DLGAP5	MKI67
NPM1P24	NPM1P39
BUB1B	HJURP
AURKB	UBE2C
MCM2	MCM3
GTSE1	HJURP
GTSE1	NCAPH
LBX2	LBX2.AS1
RPL26P19	RPL7P1
BUB1B	KIF23
AK1	ST6GALNAC6
CCNB2	NEK2
RPL10AP6	RPL13AP25
ESPL1	KIF15
GTSE1	KIF23
RPL18A	RPS5
KIF18B	MKI67
IGLV1.40	IGLV3.25
RPL27A	RPS13
KIF4A	PRR11
RPL7AP6	RPLP0P6
CIT	IQGAP3
FTH1P20	FTH1P8
IFNAR2	IL10RB.DT
NPIPP1	PKD1P6
KIF15	SPC25
CA1	GYPB
PGAM1P7	SLC9A7
CCNB1	CDC20
FTSJ3	PSMC5
RNU5D.1	RNU5E.1
PCDHGA11	PCDHGC4
RHAG	SLC4A1
CDCA8	GTSE1
RPL7AP6	RPS7P10
IFI44	IFI44L
ASPM	ESPL1
DLGAP5	TOP2A
AHSP	SELENBP1
ANLN	ESPL1
KANSL1.AS1	LRRC37A2
BIRC5	PLK1
CCNB1	DLGAP5
SGSH	SLC26A11
CSTA	LYZ
ARSG	SLC16A6
KIF14	NUF2
DLGAP5	TROAP
RPL7AP6	RPS23P8
CDCA8	NCAPH
C5orf58	LCP2
RNU5B.1	RNU5E.1
RPS18P12	RPS7P10
ASPM	CKAP2L
RPL24P8	RPS23P8
RPS3AP25	RPS3AP5
RPL10AP6	RPS27AP16
NEIL3	SKA3
ASPM	MKI67
DLGAP5	KIF20A
RPS2P55	RPS2P7
GTSE1	KIF2C
IGLV2.14	IGLV2.23
EIF3K	UBA52
NFKB2	RELB
RPL18AP3	RPL39P3
RPL24P8	RPL26P19
AURKB	KIF4A
CDC20	CDCA8
RPS13P2	RPS7P10
BUB1B	NUF2
KIF14	NCAPG
AURKB	CCNA2
FBXO39	XAF1
IGHG1	IGHG3
KIF11	NEK2
RPL26P19	RPSAP15
EEF1A1P14	EEF1A1P19
ZNF587B	ZNF814
GTSE1	KIF4A
RPL23AP42	RPS27AP16
HBB	SELENBP1
IFI44L	MX1
CDCA3	FOXM1
EEF1B2P3	EEF1B2P6
RPL12P4	RPL7AP30
PCDHGA10	PCDHGC4
ESPL1	KIF20A
ESPL1	WDR62
ANLN	TOP2A
PSMB8	PSMB9
KIF11	NUSAP1
RPL7AP6	RPS2P46
ASPM	KIF20A
CHN2	CPVL
FTL	FTLP3
RPL12P4	RPL26P19
RPL21	RPS27A
RPLP0P6	RPS2P46
CA1	EPB42
AURKB	CDCA5
RPL39P3	RPS27AP16
AURKB	GTSE1
HOXA.AS2	HOXA1
CIT	TPX2
KIF23	NUSAP1
OXCT1	OXCT1.AS1
AURKB	KIF15
CDCA5	WDR62
WDFY3	WDFY3.AS2
GATD3B	PWP2
CDCA8	NCAPG
EEF1A1P12	EEF1A1P29
HLA.DPB1	HLA.DQA1
MST1L	MST1P2
C1QA	C1QC
RPL39P3	RPS7P1
RNU5D.1	RNVU1.6
RPL15P3	RPS7P1
DIAPH3	KIF15
HJURP	KIF4A
ASPM	CCNA2
CDCA8	DLGAP5
RPL14P1	RPL4P4
ASPM	KIF11
KIF15	TOP2A
RPL23AP42	RPL26P19
CCNB2	DLGAP5
KIF15	KIF2C
CIT	KIFC1
RPL39P3	RPL7P1
EPB42	SELENBP1
HJURP	TOP2A
KIF11	KIF2C
KIF28P	LINC01341
RPLP0P6	RPS3AP6
NONOP2	PUS10
FPR1	FPR2
ESPL1	TOP2A
EEF1A1P13	EEF1A1P8
LINC00526	LINC00667
CCNA2	KIF14
KIF11	NUF2
E2F8	KIF23
RPL10AP6	RPL39P3
ZNF540	ZNF571
RPL13AP5	RPS2P46
BIRC5	CDCA5
BIRC5	NUF2
TRG.AS1	TRGV4
DLGAP5	HMMR
EPB42	HBA1
EBLN3P	ZCCHC7
RPL4P4	RPS7P10
RPS10P3	RPS7P10
NUSAP1	TPX2
GTSE1	PRR11
CDCA8	CIT
CKAP2L	TROAP
ZNF417	ZNF587
RPL4P5	RPL7AP6
BIRC5	TPX2
RPL4P4	RPL5P1
MTCO1P12	MTCO2P12
FTH1P11	FTH1P2
FTH1P10	FTH1P2
PABPC1P4	PABPC3
EEF1B2P3	RPL4P4
KIF23	SPC25
NUSAP1	TOP2A
CCNB2	PRR11
RPL23AP42	RPS3AP6
GTSE1	KIF20A
PDIA4	PPIB
EEF1B2P3	RPL26P19
RPL26P19	RPL4P5
EPB42	GYPA
RPL26P19	RPL7AP30
KIF20A	NCAPG
KIFC1	TROAP
RPL7P1	RPS27AP16
ESPL1	TPX2
MIR635	WIPI1
STARD13	STARD13.AS
CKAP2L	ESPL1
EEF1B2P3	RPL7AP6
RPL24	RPL35A
CDCA8	CENPA
KIF15	KIF23
CENPF	KIF14
AURKB	NCAPH
HBA1	TRIM10
AURKB	CDC25C
RPL7AP6	RPS3AP6
ANLN	NUSAP1
RPL35A	RPS21
LCAT	SLC12A4
FTH1	FTH1P2
KIF2C	TROAP
RPL18AP3	RPL23AP42
BIRC5	NCAPH
RPL7AP6	RPS10P3
EEF1A1P12	EEF1A1P8
HJURP	MKI67
CDCA8	TOP2A
APLP1	KIRREL2
RPL10AP6	RPS23P8
KIF11	SPC25
RPS7P1	RPS7P10
RPL18AP3	RPS3AP6
NUF2	PLK4
KIF4A	NEK2
MALINC1	PURA
EIF3K	SNRPD2
CIT	NCAPH
CDC20	TROAP
TBC1D9	TNRC18P1
ANK1	KEL
TUBB	TUBBP1
HLA.DMB	HLA.DQA1
CCNA2	CENPA
MKI67	SPC25
IGLV1.44	IGLV1.47
GTSE1	PLK1
IQGAP3	KIF18B
RPL12P4	RPS2P46
ESPL1	KIF11
DLGAP5	KIF2C
RPL7P47	RPL7P6
RPL30	RPL35A
GOLGA8O	GOLGA8R
RPL26P19	RPLP0P6
KIFC1	NCAPG
NCAPG	PRC1
ANLN	NUF2
RPL23P8	RPS24P8
NUSAP1	RACGAP1
ESPL1	PRC1
SBDS	SBDSP1
ZNF154	ZNF814
ASPM	CDCA8
CDCA5	E2F8
IQGAP3	KIF4A
BIRC5	CIT
IQGAP3	TROAP
EEF1A1P11	EEF1A1P29
EPB42	HBM
DLGAP5	NUSAP1
RPL10P16	RPL13AP5
BUB1B	NUSAP1
CDCA8	FOXM1
CKAP2L	TOP2A
KIF20A	KIF4A
CDCA8	TPX2
DUSP1	FOS
CELF2	CELF2.AS1
CHTF18	RECQL4
RPL4P4	RPL7AP6
CDCA5	KIF18B
RNU5E.4P	RNVU1.6
CENPI	KIF15
RPL3P2	RPL4P4
RPL13AP20	RPL13AP3
NAMPT	NAMPTP1
KIF15	KIF18B
DARS2	GAS5.AS1
RPL10P16	RPL7AP6
KIF14	KIF15
NCAPG	PLK4
RPL26P19	RPS3AP26
NCAPG	TOP2A
GZMA	GZMK
CCNB1	KIF20A
EIF2S3	RSL1D1
CENPF	KIF15
GTSE1	UBE2C
CDC20	UBE2C
BUB1B	NDC80
BIRC5	SPC24
E2F8	KIF11
RPL26P19	RPS2P55
AZU1	MS4A3
KIF18B	PRR11
RPS10P3	RPS13P2
MCM2	MCM5
ALG1L6P	FAM86DP
RPS5	UBA52
CKAP2L	NEK2
CDCA3	UBE2C
HLA.DMB	HLA.DRA
CHPT1	RNY1P16
IGLV2.23	IGLV2.8
HJURP	NEK2
EEF1A1P22	EEF1A1P9
KIF18B	NCAPH
EXO1	MCM10
KIF11	MKI67
HMGN2	HMGN2P3
RPL7P9	RPS7P1
EPB42	RHAG
RPL4P5	RPL7AP30
KIF23	TOP2A
ZNF134	ZNF416
CLC	RNASE3
RPL26P19	RPS18P12
CENPF	MKI67
CIT	KIF15
CRNDE	IRX5
RPL35A	RPS13
HJURP	PLK1
ASPM	GTSE1
RPL38	SNHG29
HJURP	TPX2
ATP5ME	ELOB
KIF20A	UBE2C
ANLN	ASPM
RPL15P3	RPL23AP42
KIF2C	UBE2C
SLC4A1	SPTB
C1QB	C1QC
DLGAP5	KIF15
DLGAP5	KIF11
KIF20A	TPX2
E2F8	KIF18B
CCNA2	KIF11
IFI44L	OAS2
AHSP	GYPB
CDCA8	KIF4A
SERPINI2	WDR49
RNU1.1	RNU1.2
ADAMTSL4.AS1	RN7SL473P
RPL6P27	RPS7P1
NUF2	PBK
CCNA2	NEK2
RPL35A	RPL38
RPL13AP5	RPS7P1
KIF11	TOP2A
CHCHD7	PLAG1
RHAG	SPTB
HLA.F.AS1	MICE
RNU5F.1	RNVU1.6
EEF1A1P19	EEF1A1P24
RPS3AP47	RPS3AP6
RPL14P1	RPL23AP42
RNU4.2	RNU5B.1
KIF23	NEK2
CIT	PRR11
RPLP0P6	RPS3AP26
DEPDC1	KIF4A
RPL34P18	RPS3AP5
RPS10	UBA52
NFKBIA	TNFAIP3
KIFC1	UBE2C
ESPL1	NCAPH
EEF1A1P7	EEF1A1P8
RPLP0P6	RPSAP15
CLSPN	MCM10
RPS10P3	RPS3AP6
AURKB	CIT
KIF4A	SKA1
RPL29	RPL36
RPL10AP2	RPS24P8
KIF18B	PKMYT1
RRM2	SPC25
KIF18B	UBE2C
TOR1A	TOR1B
SIDT2	TAGLN
EEF1A1P19	RPL4P5
CCNA2	CCNB1
MKI67	NUSAP1
CENPF	KIF23
RPL34P18	RPS10P3
KIF4A	TROAP
PCED1B	PCED1B.AS1
ANOS2P	TMSB4Y
SIRT7	TEPSIN
RPL24	RPS10
RPL7AP6	RPS3AP26
PTMAP4	PTMAP5
AHSP	ANK1
EEF1A1P24	EEF1A1P7
MTCO1P2	MTCO2P12
CIT	MKI67
RPS18P12	RPS27AP16
E2F8	EXO1
CAMP	LTF
RPL18	RPS10
AURKB	SPC24
NUF2	TROAP
KIF18B	NUSAP1
IQGAP3	KIF20A
HYOU1	PDIA4
RPL39P3	RPLP0P6
KIF20A	MKI67
AURKB	MKI67
IFIT2	IFIT3
KIF11	PRR11
CCNA2	CKAP2L
CCNB2	NCAPH
TRG.AS1	TRGV5
ZNF701	ZNF808
BIRC5	KIF23
ANK1	EPB42
RPS21	RPS28
EEF1B2P3	RPS3AP26
CIT	KIF20A
CDK1	ESPL1
IFIT1	IFIT3
RPL26P19	RPS7P11
PCDHGA8	PCDHGC5
ASPM	CCNB1
KIF2C	SPC25
PKMYT1	SPC25
ABHD15	TP53I13
NPRL2	ZMYND10
KIF2C	TPX2
CDK1	NUF2
HJURP	NCAPH
RPS3AP26	RPS7P10
HBA2	TRIM10
HLA.DMB	HLA.DPB1
CEP55	KIF11
IGLV2.11	IGLV2.14
ANLN	BUB1B
EEF1A1P14	EEF1A1P24
CCNA2	NCAPH
RPL6	RPL6P27
EEF1A1P14	EEF1A1P8
AURKB	TOP2A
NUSAP1	TROAP
RPL37P2	RPS3AP47
ANGPTL1	RALGPS2
KIF2C	TOP2A
NCAPG	TROAP
EEF1A1P24	EEF1A1P9
RPL18AP3	RPS7P1
RPL15P3	RPL39P3
CKAP2L	UBE2C
GTSE1	NUSAP1
ITGA2	MOCS2
KIF11	KIF14
RPS3AP6	RPS7P1
CCNA2	NCAPG
RPL24P8	RPS27AP16
IGKC	IGLC3
GYPB	TRIM10
KIF11	KIF23
PCDHB10	PCDHB14
RPL10AP6	RPL10P16
ZNF134	ZNF776
BIRC5	DLGAP5
BIRC5	PRR11
DLGAP5	TPX2
NEK2	NUF2
AHSA1	STIP1
CKAP2L	KIFC1
RNU5E.1	TMEM107
IFIT1B	SELENBP1
KIF18B	KIF20A
RPL28	RPL36
DLGAP5	KIF23
CCNA2	ESPL1
PRKXP1	RNU6.322P
CCNA2	NUSAP1
CKAP2L	DLGAP5
CCDC144B	USP32P2
BUB1B	KIF14
KIF23	UBE2C
E2F8	KIF4A
KIF23	TROAP
CCNB2	CIT
RPL13AP25	RPL37P2
DSTNP2	RPL13P5
POLD1	TONSL
HJURP	KIF14
RPL3P2	RPL4P5
FAHD2B	GPAT2P2
HLA.DQA1	HLA.DRA
IGLV1.40	IGLV1.51
ESPL1	UBE2C
OAS2	OAS3
CEACAM8	MMP8
RPS10P3	RPS3AP26
CDCA8	NEK2
KIF15	MKI67
ASPM	BIRC5
RPL15P3	RPL26P19
ARHGEF5	OR2A1.AS1
CCNB1	CENPA
FOXM1	RAD51AP1
CDCA5	SPC25
MSH5	SAPCD1
RPL12P4	RPS7P10
KIFC1	SPC24
RPL7P1	RPS7P10
GYPB	SLC4A1
FUT4	PIWIL4
GTSE1	NCAPG
NCAPH	SPC25
A1BG	A1BG.AS1
DLGAP5	ESPL1
E2F8	NUSAP1
CENPF	NUSAP1
CIT	NCAPG
RNU2.63P	RNU5E.1
RACGAP1	TPX2
NDUFA2	UQCRQ
COA3	VPS25
PWAR5	SNRPN
TPT1P4	TPT1P9
E2F8	GTSE1
ATG9B	NOS3
CCNA2	KIFC1
FGFBP2	S1PR5
RPL18	RPL18A
CCNB1	UBE2C
BIRC5	SKA1
CYP4V2	KLKB1
KIF14	NUSAP1
NUSAP1	SPC25
RPL14P1	RPL26P19
RPL35A	RPS15A
IQGAP3	UBE2C
MTCO1P40	MTND4P12
RPS3AP6	RPS7P10
ZNF273	ZNF680
CDCA5	NCAPH
RPL39P3	RPS10P3
IGIP	MALINC1
DEPDC1	KIF11
IGLV1.40	IGLV2.23
IGHV1.69	IGHV2.70D
FTH1	FTH1P8
EEF1A1P13	EEF1A1P22
RPL4P4	TPT1P9
CKAP2L	KIF15
KIF15	MELK
RPLP0P6	RPS27AP16
EEF1A1P12	EEF1A1P22
BIRC5	NCAPG
RPL23AP42	RPL4P5
CNN2P1	HORMAD2.AS1
CKAP2L	IQGAP3
NUF2	TTK
CA1	SPTB
CDCA8	SKA1
CDCA5	IQGAP3
CKAP2L	KIF2C
RPL10AP6	RPS13P2
AURKB	CDK1
ESCO2	NUSAP1
RPL6P27	RPS27AP16
E2F8	MELK
RPS3AP5	RPS3AP6
KIF23	KIF2C
RPL34P18	RPL7P1
PCDHB14	PCDHB9
ESPL1	PRR11
EEF1B2P3	RPS3AP6
CDCA2	NUSAP1
KLF1	TRIM10
RPL10P16	RPL23AP42
RPL10P16	RPL18AP3
RPS27AP11	RPS27AP16
ANLN	E2F8
KCNMB3	LRRFIP1P1
GTSE1	SPC25
BSDC1	FAM229A
RPL24P8	RPSAP15
CENPE	TOP2A
CENPA	UBE2C
KIF4A	KIFC1
ATP5MC2	EIF3K
ZNF551	ZNF776
ALAS2	RHAG
IQGAP3	NUF2
EEF1B2P3	RPL7P9
FBXO39	PRAL
NCAPH	NUSAP1
RPL7AP50	RPL7AP6
ATP5ME	NDUFA1
RPS10	RPS23
NCAPG	PBK
MELK	SPC25
RPL10P16	RPS3AP6
ANLN	SPC25
ZNF429	ZNF493
RPL3P2	RPS18P12
HSPD1	HSPH1
NEK2	NUSAP1
CKAP2L	SPC25
CCNA2	UBE2C
HLA.DQA2	HLA.DQB2
FOXM1	IQGAP3
RPL7P1	RPS3AP26
GYPA	HBA2
CCNB1	TROAP
RPL12P4	RPL4P5
SNORA33	SNORD100
DLGAP5	NCAPG
NCAPH	NUF2
SEC14L4	TRIM10
CDCA5	DIAPH3
ANLN	GTSE1
AURKB	CCNB2
KIF18B	NCAPG
NUF2	SHCBP1
CA1	SELENBP1
PRAL	XAF1
NCAPH	SKA1
RPL7AP6	RPS18P12
RPL7AP30	RPS10P3
EXO1	PKMYT1
RPL24P8	RPLP0P6
GTSE1	NUF2
KIF11	NDC80
COX6B1	EIF3K
NCAPH	NDC80
RPL10AP6	RPL3P4
GYPB	RHAG
AURKB	ESCO2
KIF23	MKI67
CDC20	CENPA
RPL10P16	RPL26P19
RPL34P18	RPS27AP16
TOP2A	UBE2C
CDCA8	MKI67
CENPF	KIF20A
EEF1A1P12	EEF1A1P24
BIRC5	CCNA2
RPL39P3	RPS23P8
MTND1P23	MTND4P12
CDK1	NCAPG
ANK1	GYPA
ANLN	BIRC5
KIFC1	NUF2
AHSP	SPTB
ZNF587	ZNF814
PSME1	PSME2
PSMB9	TAP1
DENND4A	SNORD13E
AURKB	BUB1B
CDCA2	NCAPG
RPL39P3	RPL6P27
ASPM	CDK1
CDCA2	CKAP2L
RPL15P3	RPS15AP38
CCNB1	CDCA8
EEF1A1P11	EEF1A1P22
RPL39P3	RPL7AP6
P2RX5	P2RX5.TAX1BP3
ZNF137P	ZNF701
EEF1A1P14	EEF1A1P29
CCNA2	KIF2C
KIF23	KIFC1
HLA.DMA	HLA.DRB1
DLGAP5	PLK1
DSN1	RBL1
CDCA5	SPC24
ALAS2	IFIT1B
RPL13AP25	RPL3P4
FAM153A	FAM153B
ROMO1	UQCRQ
KIF4A	SPC25
CCNB2	KIFC1
COPS2	ZC3H15
EEF1B2P3	RPLP0P6
PSMB3	PSMB6
RNU4ATAC	RNU5F.1
FAM229A	TSSK3
GALNT6	SLC4A8
CCNB2	CKAP2L
POLD1	TIMELESS
GYPA	SPTB
EEF1B2P3	RPL10AP6
KIF18B	TOP2A
EEF1A1P6	RPL4P5
KIFC1	PRC1
CDC6	DTL
EEF1A1P24	EEF1A1P29
KIF18B	TPX2
RPL10P16	RPL34P18
ZNF443	ZNF799
TUBA4A	TUBA4B
RPL38	UBA52
SELENBP1	TRIM10
CCNA2	PLK1
CCNB2	IQGAP3
RPL29	RPS15A
DLGAP5	GTSE1
HLA.DQA1	HLA.DRB1
RPS27AP16	RPS7P10
IQGAP3	TPX2
CDC25C	KIF20A
RPL10AP6	RPL7AP6
ANLN	KIFC1
E2F8	SKA1
ANK1	CA1
KIF2C	NEK2
RPL5P1	RPS7P10
CCNB1	KIF23
MELK	NCAPG
RPL24P4	RPL26P19
EEF1A1P22	EEF1A1P29
RPL27	RPS10
DTL	EXO1
IFIT1	IFIT5
PCDHGB9P	PCDHGC3
SKA1	SPC25
E2F8	MKI67
EXOC8	ZNF281
EEF1A1P10	EEF1A1P8
FOXM1	KIFC1
NPM1P27	RPL14P1
KIF18B	KIF2C
KDM6B	TMEM88
KIF18B	NUF2
KIF4A	MKI67
FAM72A	FAM72B
ESPL1	RACGAP1
KIF11	PRC1
EEF1A1P19	EEF1A1P29
KIF2C	MKI67
EEF1A1P14	EEF1A1P4
PKMYT1	TEDC2
MKI67	TOP2A
RPL24P8	RPL4P5
RPL24P8	RPS7P10
CENPE	MKI67
TPX2	UBE2C
ANLN	KIF18B
CDK1	KIF2C
METTL2A	METTL2B
EIF4B	EIF4BP6
RBBP5	TMEM81
CDCA3	KIF14
RPL34P18	RPL3P2
BTBD19	PLK3
PTMAP5	PTMAP9
SLC44A3	SLC44A3.AS1
BIRC5	CDC20
CENPA	DLGAP5
NFKBIA	NFKBIE
CDK1	HJURP
FTH1P11	FTH1P8
PCDHGA9	PCDHGC4
RPL10AP6	RPS3AP26
RPL7AP6	RPL7P1
CENPF	KIF11
CENPF	NEK2
RPL15P3	RPL18AP3
BUB1B	KIF11
RPL10A	RPS18
EPB41L4A.AS1	ZFAS1
E2F8	RRM2
RN7SL396P	RN7SL4P
CENPA	GTSE1
EEF1B2P3	RPS23P8
PHC1	PHC1P1
KIF4A	TOP2A
CKAP2L	MKI67
HCAR2	HCAR3
ALG1L2	FAM86HP
EEF1A1P6	RPL4P4
HNRNPA1P10	HNRNPA1P7
CCNA2	CCNB2
RPS13	RPS15A
KIF18B	SPC25
TOP2A	TROAP
AHSP	KLF1
DDX60	HERC6
ESCO2	HJURP
RNU1.2	RNU11
EEF1A1P12	RPL7P23
CCNB2	NUF2
PRR11	TROAP
GTSE1	KIF11
RPL6P27	RPS3AP6
CCNA2	CENPF
RPS27AP16	RPS7P1
CHML	OPN3
DLGAP5	UBE2C
LIG1	POLD1
ANLN	CIT
MTCO1P2	MTCO1P40
DNM1P47	GOLGA8VP
MCM3	MCM4
RPS10P3	RPS27AP16
DUSP8P5	GLUD1P3
CCNA2	TOP2A
DIAPH3	EXO1
FOXM1	PKMYT1
RPL4P4	RPS3AP26
RPL6P27	RPL7AP6
CLUH	MYBBP1A
IGLC2	IGLL5
CCNB2	ESPL1
KIF23	PRC1
CD177	MMP8
IQGAP3	NUSAP1
RPL12P4	RPS18P12
RPL24P8	RPL7P1
ESCO2	EXO1
FNDC11	HELZ2
RPL27A	RPS10
RPL35P5	RPS15AP38
IFI44L	IFIT3
CDK1	TOP2A
BIRC5	MKI67
CCNB2	CENPA
KIF18B	PLK1
RPS10	RPS13
FBXL8	HSF4
ANLN	CDCA8
RPL23P8	RPL7P23
EIF2S3	IGBP1
AURKB	TPX2
CCNB2	KIF18B
BIRC5	TOP2A
IGLV3.10	IGLV3.25
SNHG6	ZFAS1
EXO1	SPC25
FTH1P10	FTH1P7
RPL39P3	RPS7P11
CYGB	PRCD
CDC25C	CDCA3
CIT	NUF2
RPL39P3	RPS18P12
RPL36	RPL38
CLSPN	E2F1
RPS10	RPS5
NR1I3	TOMM40L
RPL10P16	RPL39P3
HLA.DPA1	HLA.DQA1
KIF20A	NUF2
AURKB	SKA1
NCAPH	NEK2
ANLN	KNL1
RPL4P4	RPL7AP30
FOXM1	UBE2C
ASPM	DEPDC1
RPL14P1	RPL39P3
BIRC5	KIF15
IGHA2	IGHG1
RPL24P8	RPS18P12
RPL15P3	RPL9P7
RPL23AP42	RPL7AP6
PRC1	TROAP
CCNA2	GTSE1
RPL4P5	TPT1P9
CDCA2	KIF15
KIF4A	NUF2
LRRC37BP1	SMURF2P1
MMP8	PGLYRP1
TUBAP2	TUBBP1
KIF14	TOP2A
RPL10AP6	RPL4P4
RPL23AP42	RPS3AP26
CKAP2L	E2F8
RPL17	RPL36A
CSPG4P10	GOLGA6L9
RPL6P27	RPS3AP26
KIF20A	TOP2A
KIFC1	MKI67
FOXM1	HJURP
RPL10AP6	RPS15AP38
RPL7AP6	RPS27AP16
CCNA2	NUF2
ASPM	KIF4A
CCNB2	RACGAP1
BNIP3P11	ZNF107
RPL14P1	RPS7P10
AURKB	DLGAP5
TPX2	TROAP
RPL7AP11	RPL7AP66
RPL13AP5	RPS23P8
CKAP2L	TPX2
KIF18B	KIF23
NEK2	UBE2C
KIF11	KIF18B
CEP55	KIF4A
SNHG8	ZFAS1
EEF1B2P3	RPS13P2
KIF14	KIF2C
POU5F1	TCF19
MX1	OAS1
CXXC5	CXXC5.AS1
CAMP	LCN2
EPB42	KEL
RPL7AP30	RPL7AP66
CDC6	E2F1
ASPM	KNL1
MKI67	TROAP
PKMYT1	SKA1
EEF1A1P11	EEF1A1P8
RPL37AP1	RPS27AP16
RPL37P2	RPS23P8
BIRC5	SPC25
EEF1A1P6	EEF1A1P8
HCFC1	SETD1A
ARHGEF34P	OR2A1.AS1
RPL26P19	RPS27AP16
CDK1	GTSE1
CCNA2	DLGAP5
EEF1A1P29	EEF1A1P9
RPL6P27	RPS23P8
NCAPG	TTK
KIF11	NCAPH
IFI44	IFIT3
LINC00869	LINC01138
PTMAP4	PTMAP9
RPL23AP42	RPS18P12
RN7SKP203	SCARNA7
ZNF486	ZNF90
ESPL1	MELK
HBM	RHAG
RPS18P12	RPS7P11
FTH1	FTH1P20
CCNB2	KIF23
PRR7	PRR7.AS1
OAS1	OAS3
RPS10P3	RPS18P12
DDX60	MX1
HSPA1A	HSPA1L
BUB1B	CIT
DLGAP5	NUF2
IGHG2	IGHG4
CDCA5	KIFC1
CDC25C	NCAPG
RPL15P2	RPL23P8
TSIX	XIST
FOXM1	SKA1
GTF2H2	GTF2H2B
RPL24P8	RPS13P2
S100A4	S100A6
RPL23AP42	RPS7P10
RPL10P16	RPS10P3
IQGAP3	NCAPG
KIF4A	NCAPG
MTCO1P12	MTCO1P2
OLA1	ZNF277
ALAS2	ANK1
MCM2	MCM4
CDCA8	PRR11
ASPM	KIF18B
FTH1P10	FTH1P20
ESCO2	MELK
KIF20A	SPC25
CDCA5	KIF2C
RPL14P1	RPS13P2
TNFRSF18	TNFRSF4
CDC45	E2F1
RPL13AP5	RPL26P19
EEF1A1P8	EEF1A1P9
ASPM	KIFC1
CPSF6	FUBP1
GTSE1	MKI67
EEF1B2P3	RPS7P11
AURKB	KIF11
ASPM	CIT
SNHG1	SRSF7
BIRC5	NEK2
LTF	PGLYRP1
CDCA8	CENPF
RPL18A	RPS15
CLSPN	DTL
TPI1	TPI1P1
CDCA3	PLK1
ZNF419	ZNF773
CIT	SPC25
RPLP0P6	RPS10P3
CDCA2	KIF23
IFI44	IFIT1
DMTN	HBA1
KIF23	PLK1
RPL10AP6	RPL7P9
CLSTN3	RBP5
EXO1	PCLAF
RPL35A	RPL41
RPL24P4	RPL24P8
ANLN	KIF11
FTH1P10	FTH1P8
IGLV2.8	IGLV3.10
IRF9	STAT1
NCAPH	RACGAP1
ACVR2B	ACVR2B.AS1
MBNL1	MBNL1.AS1
ALG1L13P	FAM86B3P
CSPG4P10	UBE2Q2P2
KIF20A	NEK2
RPS13P2	RPS3AP26
MTCO1P2	MTCO2P2
RPL39P3	RPS3AP26
RPL14P1	RPL7AP30
CKAP2L	GTSE1
RPL4P4	RPS7P11
CDCA5	ESCO2
ANLN	KIF14
COMMD3	DNAJC1
RPL24P8	RPL7AP6
BUB1B	PRC1
CIT	TROAP
HJURP	SKA1
CKAP2L	KIF18B
IFI44	OAS1
RPL34P18	RPS7P10
KIFC1	PLK1
RPL34P18	RPS3AP26
HAR1A	HAR1B
KIF14	NEK2
MT1X	MT2A
CENPF	NCAPG
NCAPG	NCAPH
GYPB	HBM
RPS3AP6	RPS7P11
KIF4A	UBE2C
KIF11	RACGAP1
KIF18B	SKA1
RPL37AP1	RPS3AP6
NCAPH	UBE2C
IGLV3.19	IGLV3.25
RPL14P1	RPL7AP6
YWHAZP2	YWHAZP3
RPS18P12	RPS3AP26
CDCA5	CDCA8
BUB1B	ESPL1
FOXM1	NCAPH
LINC00863	NUTM2D
ASPM	IQGAP3
ESCO2	KIF4A
CIT	KIF11
IFI44L	IFI6
NARF	NARF.IT1
RPL24P8	RPS7P11
CFLAR	CFLAR.AS1
KIF15	KIFC1
CIT	CKAP2L
CDCA8	SPC25
ANLN	CDK1
C1RL.AS1	CLSTN3
MTCO2P12	MTCO2P2
RPL10AP6	RPL21P16
RPL7AP30	RPS2P46
DIAPH3	MELK
CENPA	KIFC1
KIF18B	WDR62
CIT	RACGAP1
CDCA5	EXO1
RPL24P8	RPS3AP6
CCNA2	KIF4A
CENPF	NUF2
NDUFAB1	SLIRP
SNHG14	SNRPN
BIRC5	CDC25C
GOLGA8N	GOLGA8R
EPB42	GYPB
ANLN	AURKB
GTSE1	TOP2A
ZNF765	ZNF813
CKAP2L	KIF14
RPL10AP6	RPL18AP3
BUB1B	PLK4
TUBA1B	TUBAP2
KIF23	KIF4A
ANLN	CCNA2
RNU5A.1	RNU5E.4P
RPS23P8	RPS7P1
RPL7AP30	RPS18P12
KIF15	NCAPH
BRCA1	BRIP1
CDCA2	KIF20A
RPL24P8	RPL7AP30
DIAPH3	SKA1
RWDD4	RWDD4P2
CDC20	KIFC1
ANLN	KIF20A
KIF15	TRAIP
NEK2	PRR11
PLK1	TPX2
CDCA5	NUF2
RNU5E.4P	RNU5F.1
RPL3P4	RPL7AP6
RPL34P18	RPL39P3
FOXM1	WDR62
PWAR5	SNURF
IRF9	MX1
NUF2	TOP2A
CCNB1	KIF2C
CKAP2L	KIF11
RPL3P4	RPL4P4
ALAS2	GYPB
PCDHGA7	PCDHGC5
SETD1A	SRCAP
FAM209A	FAM209B
ESCO2	RRM2
CKAP2L	RACGAP1
BIRC5	KIF11
PKMYT1	PLK4
HELZ	MED13
AURKB	NEK2
CDC25C	CDCA8
HCP5	HLA.B
RPL14P1	RPL5P1
RPL36	RPS21
MTCO1P12	MTND4P12
RPS23	RPS27A
RPL39P3	RPS7P10
RPL23AP42	RPS2P46
KIF4A	MELK
ESCO2	KIF23
BUB1B	NEK2
EPB42	RHCE
NDC80	TPX2
CCNA2	TPX2
ARHGEF34P	ARHGEF5
ANLN	MKI67
DEPDC1	DLGAP5
BUB1B	E2F8
RPL4P5	RPS18P12
RNU5A.1	RNU5E.1
ASPM	CCNB2
FARP1	STK24
SAMD9	SAMD9L
EIF2S3	OLA1
DDX60	IFI44L
RPL7P1	RPS10P3
CDCA5	MELK
RNU5B.1	RNU5E.4P
DLGAP5	KIFC1
ELANE	RNASE3
CIT	TOP2A
EIF2A	ZNF277
CDC25C	KIF23
KIF15	NEK2
CDCA8	E2F8
DLGAP5	KIF18B
RPL37AP1	RPS10P3
RPL13AP5	RPL3P4
NUF2	SKA1
EEF1B2P6	RPL5P1
NONOP2	REL
CCNB1	HJURP
HLA.DMB	HLA.DRB1
HERC2	HERC2P9
CCNB1	KIF4A
KIFC1	TOP2A
SPC24	SPC25
EEF1B2P6	RPL4P4
KIF11	TPX2
LILRA1	LILRB2
PMS2P1	SPDYE3
EEF1A1P13	RPL7P23
HSPD1	HSPE1
DSCC1	MCM10
MKI67	NUF2
SNHG19	SNHG3
GYPA	KLF1
CIT	NEK2
MX1	PARP9
ESPL1	SPC24
KIF15	KIF20A
ASPM	UBE2C
RPL13AP5	RPS3AP6
EIF3E	NSA2
BUB1B	CKAP2L
RPL7P1	RPS18P12
RPL23P8	RPS4XP3
KANSL1.AS1	LRRC37A4P
CIITA	HLA.DPB1
RPL7AP30	RPS3AP6
EEF1A1P38	EEF1A1P4
RPL24P4	RPS7P10
NUF2	UBE2C
GYPA	SELENBP1
BIRC5	E2F8
PCDHGA11	PCDHGC5
CENPA	HJURP
SERBP1P1	SERBP1P5
RPL3P2	RPL7AP30
IQGAP3	SPC25
RPL13AP5	RPS3AP26
NCAPH	SPAG5
NEK2	TPX2
RHOT2	TMEM259
MTND4P12	MTND6P4
ESPL1	PLK1
CDC25C	KIF4A
CCNB2	TOP2A
IGLV2.11	IGLV2.23
EEF1B2P3	RPL14P1
CCNB2	FOXM1
RPL13AP25	RPL7AP50
ESCO2	MKI67
[truncated: 2,315 more rows]
