# Supplementary material for: The network structure of hematopoietic cancers
Source: Sci Rep. 2023 Nov 13;13:19837. doi: 10.1038/s41598-023-46655-2 (PMC10645882; doi:10.1038/s41598-023-46655-2)
Supplement: Supplementary file 2 — Supplementary Information 2. [file 41598_2023_46655_MOESM2_ESM.xlsx]

## Sheet: KS_TCGA
total_edges	ks_AML	ks_pval_AML	ks_BALL	ks_pval_BALL	ks_TALL	ks_pval_TALL	ks_MM	ks_pval_MM
10000	0.571429	0.000146008	0.821429	9.98821e-10	0.75	6.06424e-08	1	5.66214e-15
20000	0.592593	9.83316e-05	0.851852	3.24903e-10	0.777778	2.65311e-08	1	3.38618e-14
30000	0.615385	6.38009e-05	0.884615	8.91491e-11	0.807692	1.04814e-08	1	2.55351e-14
40000	0.64	3.96396e-05	0.92	1.93878e-11	0.84	3.64369e-09	1	2.24265e-14
50000	0.625	0.000104014	0.958333	2.97629e-12	0.875	1.0727e-09	1	6.12843e-14
60000	0.608696	0.00026762	0.956522	1.11633e-11	0.913043	2.51403e-10	1	2.32259e-13
70000	0.590909	0.000673857	1	9.54015e-13	0.954545	4.18267e-11	1	9.54015e-13
80000	0.571429	0.0016568	1	3.72868e-12	1	3.72868e-12	1	3.72868e-12
90000	0.6	0.0011158	1	1.45186e-11	1	1.45186e-11	1	1.45186e-11
100000	0.578947	0.00276719	1	5.65946e-11	1	5.65946e-11	1	5.65946e-11
200000	0.611111	0.00183968	1	2.20398e-10	1	2.20398e-10	1	2.20398e-10
300000	0.647059	0.00115264	1	8.57027e-10	1	8.57027e-10	1	8.57027e-10
400000	0.6875	0.000670047	1	3.32733e-09	1	3.32733e-09	1	3.32733e-09
500000	0.733333	0.000353345	1	1.28934e-08	1	1.28934e-08	1	1.28934e-08
600000	0.785714	0.000163324	1	4.98547e-08	1	4.98547e-08	1	4.98547e-08
700000	0.846154	6.24964e-05	1	1.92297e-07	1	1.92297e-07	1	1.92297e-07
800000	0.916667	1.77505e-05	1	7.39602e-07	1	7.39602e-07	1	7.39602e-07
900000	0.909091	6.23731e-05	1	2.83514e-06	1	2.83514e-06	1	2.83514e-06
1000000	1	1.08251e-05	1	1.08251e-05	1	1.08251e-05	1	1.08251e-05
2000000	1	4.11353e-05	1	4.11353e-05	1	4.11353e-05	1	4.11353e-05
3000000	1	0.0001554	1	0.0001554	1	0.0001554	1	0.0001554
4000000	1	0.000582751	1	0.000582751	1	0.000582751	1	0.000582751
5000000	1	0.0021645	1	0.0021645	1	0.0021645	1	0.0021645
6000000	1	0.00793651	1	0.00793651	1	0.00793651	1	0.00793651
7000000	1	0.0285714	1	0.0285714	1	0.0285714	1	0.0285714
8000000	1	0.1	1	0.1	1	0.1	1	0.1
9000000	1	0.333333	1	0.333333	1	0.333333	1	0.333333

## Sheet: KS_RCH
total_edges	ks_RCH	ks_pval_RCH
10000	0.892857	7.25364e-12
20000	0.925926	1.50291e-12
30000	0.961538	2.31259e-13
40000	0.96	7.97584e-13
50000	1	6.12843e-14
60000	1	2.32259e-13
70000	1	9.54015e-13
80000	1	3.72868e-12
90000	1	1.45186e-11
100000	1	5.65946e-11
200000	1	2.20398e-10
300000	1	8.57027e-10
400000	1	3.32733e-09
500000	1	1.28934e-08
600000	1	4.98547e-08
700000	1	1.92297e-07
800000	1	7.39602e-07
900000	1	2.83514e-06
1000000	1	1.08251e-05
2000000	1	4.11353e-05
3000000	1	0.0001554
4000000	1	0.000582751
5000000	1	0.0021645
6000000	1	0.00793651
7000000	1	0.0285714
8000000	1	0.1
9000000	1	0.333333

## Sheet: KS_SJ
total_edges	ks_AML_StJ	ks_pval_AML_StJ	ks_BALL_StJ	ks_pval_BALL_StJ	ks_TALL_StJ	ks_pval_TALL_StJ
10000	0.571429	0.000146008	0.464286	0.00424994	0.571429	0.000146008
20000	0.592593	9.83316e-05	0.481481	0.00333382	0.592593	9.83316e-05
30000	0.615385	6.38009e-05	0.5	0.00256096	0.615385	6.38009e-05
40000	0.64	3.96396e-05	0.52	0.00192072	0.64	3.96396e-05
50000	0.666667	2.34032e-05	0.541667	0.00140136	0.666667	2.34032e-05
60000	0.695652	1.30018e-05	0.565217	0.000990195	0.695652	1.30018e-05
70000	0.727273	6.70981e-06	0.590909	0.000673857	0.727273	6.70981e-06
80000	0.761905	3.16082e-06	0.619048	0.000438564	0.761905	3.16082e-06
90000	0.8	1.32597e-06	0.65	0.000270497	0.8	1.32597e-06
100000	0.842105	4.77348e-07	0.684211	0.000156212	0.842105	4.77348e-07
200000	0.888889	1.38841e-07	0.722222	8.30824e-05	0.888889	1.38841e-07
300000	0.941176	2.91394e-08	0.764706	3.97462e-05	0.941176	2.91394e-08
400000	1	3.32733e-09	0.8125	1.65036e-05	1	3.32733e-09
500000	1	1.28934e-08	0.866667	5.60865e-06	1	1.28934e-08
600000	1	4.98547e-08	0.928571	1.39593e-06	1	4.98547e-08
700000	1	1.92297e-07	1	1.92297e-07	1	1.92297e-07
800000	1	7.39602e-07	1	7.39602e-07	1	7.39602e-07
900000	1	2.83514e-06	1	2.83514e-06	1	2.83514e-06
1000000	1	1.08251e-05	1	1.08251e-05	1	1.08251e-05
2000000	1	4.11353e-05	1	4.11353e-05	1	4.11353e-05
3000000	1	0.0001554	1	0.0001554	1	0.0001554
4000000	1	0.000582751	1	0.000582751	1	0.000582751
5000000	1	0.0021645	1	0.0021645	1	0.0021645
6000000	1	0.00793651	1	0.00793651	1	0.00793651
7000000	1	0.0285714	1	0.0285714	1	0.0285714
8000000	1	0.1	1	0.1	1	0.1
9000000	1	0.333333	1	0.333333	1	0.333333
