# Supplementary material for: The network structure of hematopoietic cancers
Source: Sci Rep. 2023 Nov 13;13:19837. doi: 10.1038/s41598-023-46655-2 (PMC10645882; doi:10.1038/s41598-023-46655-2)
Supplement: Supplementary file 3 — Supplementary Information 3. [file 41598_2023_46655_MOESM3_ESM.xlsx]

## Sheet: resLFC_TALLvsBM
	baseMean	log2FoldChange	lfcSE	pvalue	padj
TSPAN6	54.2789	1.31076	0.53428	0.00347747	0.00480668
DPM1	689.412	0.700384	0.0741384	2.56139e-21	9.53215e-21
SCYL3	447.251	-0.34293	0.0926922	0.00020311	0.000311263
C1orf112	687.71	1.26541	0.119318	9.84203e-27	4.54063e-26
FGR	2252.26	-3.204	0.261245	6.00437e-35	3.7198e-34
CFH	358.357	1.65356	0.455534	4.60199e-05	7.40639e-05
FUCA2	218.08	-2.51576	0.17213	8.8824e-49	8.9821e-48
GCLC	1027.51	-0.988709	0.109243	9.4821e-20	3.32102e-19
NFYA	1772.01	0.496461	0.106079	2.45876e-06	4.33548e-06
STPG1	89.3434	-0.572869	0.145557	7.11128e-05	0.000112826
NIPAL3	678.969	-0.920833	0.131718	1.9066e-12	4.76901e-12
LAS1L	1328.34	0.168349	0.0673221	0.0134674	0.0175908
ENPP4	499.329	-0.500323	0.126197	6.53166e-05	0.000104049
SEMA3F	66.3269	1.64738	0.345672	3.19049e-07	5.9472e-07
CFTR	269.611	9.39952	0.711824	2.641e-34	1.6005e-33
ANKIB1	2116.16	0.723168	0.0631529	1.68554e-30	8.88806e-30
CYP51A1	95.1704	0.725463	0.192271	0.000110655	0.000173325
KRIT1	987.099	-0.178221	0.0727807	0.0133638	0.0174615
RAD52	649.128	-0.461676	0.119255	9.75668e-05	0.000153409
BAD	412.431	0.906424	0.141431	8.39443e-11	1.93285e-10
LAP3	1069.77	-0.528061	0.0981613	5.81694e-08	1.13589e-07
CD99	13678.9	2.16864	0.136255	5.66941e-58	7.85251e-57
HS3ST1	53.7955	-0.922781	0.342643	0.00483254	0.00659585
AOC1	4.88897	-1.15145	0.346612	1.91293e-09	4.07207e-09
WNT16	9.3389	-2.48101	0.229214	9.32829e-28	4.44339e-27
HECW1	14.2357	1.77723	0.217698	3.71442e-17	1.15644e-16
MAD1L1	1504.99	0.496135	0.131259	0.000138528	0.000215044
LASP1	4926.2	-0.056476	0.0965473	0.52902	0.563066
SNX11	476.508	-0.712471	0.085819	8.36847e-17	2.56158e-16
TMEM176A	98.4389	-4.53339	0.320303	1.17794e-45	1.06993e-44
M6PR	1277.78	-1.05599	0.112324	3.10783e-21	1.15295e-20
KLHL13	106.882	1.22836	0.411222	0.000869732	0.00126735
ICA1	164.971	-1.10013	0.212192	1.38863e-07	2.64981e-07
DBNDD1	30.0777	-2.05945	0.248083	4.21113e-17	1.30887e-16
ALS2	593.491	0.0282811	0.141633	0.856625	0.873476
CASP10	1832.61	-0.0600506	0.105601	0.547359	0.580756
CFLAR	4320.24	-1.49345	0.0992844	1.58521e-51	1.77259e-50
TFPI	1083.47	2.94742	0.298581	3.96377e-24	1.6577e-23
NDUFAF7	391.778	-0.205125	0.0764425	0.00700596	0.00942832
RBM5	4649.8	-0.0407682	0.100342	0.663945	0.693189
MTMR7	193.5	0.0232399	0.171876	0.892862	0.90608
ARF5	1270.25	-0.1329	0.126079	0.284791	0.316788
SARM1	187.205	-1.44334	0.160136	1.02839e-19	3.59651e-19
POLDIP2	1344.19	0.349034	0.11699	0.00282894	0.00394397
PLXND1	4233.71	0.234756	0.274901	0.379376	0.414111
AK2	2457.05	0.00266332	0.124366	0.989076	0.990909
CD38	2971.39	0.703849	0.163073	1.15217e-05	1.94028e-05
FKBP4	2184.87	0.774217	0.179082	1.14817e-05	1.9339e-05
KDM1A	4765.56	1.63724	0.0618802	6.12296e-155	1.21944e-152
RBM6	3650.16	0.106567	0.0922868	0.254138	0.284851
CAMKK1	246.32	0.0748391	0.136087	0.581852	0.614459
RECQL	702.076	0.00973246	0.104148	0.93424	0.943647
VPS50	638.741	-0.16271	0.0933783	0.0773006	0.0929888
ARHGAP33	825.568	-0.724356	0.133676	4.35378e-08	8.577e-08
NDUFAB1	630.718	0.00972534	0.145288	0.954765	0.961344
PDK4	59.9807	-2.76016	0.367085	2.18567e-14	5.98536e-14
SLC22A16	344.854	-0.944363	0.201482	1.81636e-06	3.22955e-06
ZMYND10	123.887	0.493832	0.179661	0.00516912	0.00704
SLC25A13	300.239	-0.686612	0.126614	4.73218e-08	9.29632e-08
ST7	138.076	-2.57854	0.266402	1.44781e-22	5.66315e-22
CDC27	2738.17	0.126099	0.0873273	0.148866	0.17265
SLC4A1	5270.16	-2.89859	0.306908	1.43609e-21	5.40391e-21
HCCS	229.587	-0.730111	0.0937213	5.20345e-15	1.46677e-14
DVL2	1390.58	0.997078	0.0878545	4.70669e-30	2.44108e-29
UPF1	3388.99	0.556137	0.084728	4.48281e-11	1.04826e-10
SKAP2	490.737	-2.09909	0.330186	8.21443e-11	1.89256e-10
SLC25A5	6432.66	0.900873	0.144371	2.8604e-10	6.39022e-10
MCUB	911.007	-0.310929	0.122389	0.0101055	0.0133685
POLR2J	561.353	0.206699	0.117815	0.0791054	0.0950088
DHX33	695.117	0.205721	0.0878862	0.018847	0.0242542
MEOX1	6.48912	-1.77843	0.179643	1.53376e-23	6.2581e-23
THSD7A	13.3489	1.81702	0.385194	0.73681	0.761608
LIG3	1961.53	0.244377	0.0796202	0.00215392	0.00303691
RPAP3	842.494	0.420808	0.0797893	1.23042e-07	2.35384e-07
ACSM3	318.897	-0.576445	0.266775	2.40853e-07	4.52752e-07
REXO5	361.501	0.632428	0.169388	0.000143639	0.000222648
CIAPIN1	731.353	0.271293	0.114431	0.0171731	0.0221937
SPPL2B	1724.9	-0.108245	0.103863	0.290705	0.322968
FAM214B	431.645	-2.3368	0.149847	2.93793e-55	3.72059e-54
COPZ2	8.64998	-2.89668	0.206563	3.78882e-45	3.36389e-44
PRKAR2B	432.243	-1.92248	0.201129	5.09133e-22	1.9472e-21
MSL3	1085.76	-1.16126	0.0774797	4.90542e-51	5.37409e-50
CREBBP	4487.52	-0.973769	0.135266	4.14491e-13	1.0706e-12
TSPOAP1	4185.42	0.605482	0.139587	1.21171e-05	2.03729e-05
MPO	6243.31	-3.81371	0.313512	2.44695e-34	1.48576e-33
PON1	33.4588	3.66201	0.507959	9.7419e-15	2.71453e-14
GCFC2	790.789	0.960967	0.0671378	1.39179e-46	1.31139e-45
WDR54	441.341	1.03083	0.148772	2.02733e-12	5.06365e-12
CROT	249.793	0.370215	0.11862	0.00166455	0.00236988
ABCB4	36.452	-2.05372	0.207251	1.51527e-23	6.1853e-23
KMT2E	8668.11	0.236633	0.141492	0.097876	0.116327
RHBDD2	745.27	-0.262935	0.141943	0.05926	0.0722701
SOX8	8.12436	-2.06617	0.262936	1.54942e-15	4.46741e-15
IBTK	1583.88	0.124298	0.0818456	0.138405	0.161237
ZNF195	1105.73	0.757021	0.0821272	2.12239e-20	7.60954e-20
MYCBP2	8527.23	0.178461	0.10764	0.139731	0.162669
FBXL3	1988.23	0.769266	0.0952678	6.15321e-16	1.8041e-15
ITGAL	5816.03	-1.37935	0.186996	7.27772e-14	1.94759e-13
PDK2	213.002	-0.867371	0.175104	5.31479e-07	9.79312e-07
ITGA3	189.299	1.09644	0.229163	7.23953e-07	1.32404e-06
ZFX	2112.22	0.151862	0.100566	0.132989	0.155223
LAMP2	2085.08	-0.540047	0.092002	3.69083e-09	7.72291e-09
ITGA2B	184.954	-2.2323	0.189716	2.30263e-32	1.30319e-31
GDE1	1221.23	0.189503	0.105329	0.0710311	0.0858015
REX1BD	558.021	-0.797831	0.134454	2.23422e-09	4.73523e-09
CRLF1	84.9477	0.441166	0.0946377	2.77497e-06	4.8776e-06
TMEM98	104.754	1.41888	0.557683	0.00222731	0.003135
YBX2	32.1001	-2.02562	0.298583	4.7749e-12	1.17144e-11
MAP3K14	493.693	-1.05591	0.108262	1.14372e-22	4.49786e-22
ABCC8	15.323	5.37693	0.43656	2.02797e-16	6.07491e-16
TMEM132A	55.069	-2.10837	0.230097	2.00806e-20	7.20783e-20
AP2B1	3649.43	-0.740126	0.0657334	1.50801e-29	7.66773e-29
ZNF263	1281.91	1.12189	0.0966412	1.76842e-31	9.69809e-31
SPATA20	296.305	-1.52401	0.282667	3.43897e-08	6.81669e-08
TNFRSF12A	42.3435	-0.4496	0.275224	0.0912264	0.108738
MAP3K9	653.609	1.80522	0.221282	5.1682e-17	1.59854e-16
RALA	579.076	0.0946137	0.105536	0.371052	0.405844
BAIAP2L1	74.2218	-1.84475	0.177117	8.88646e-26	3.94676e-25
KDM7A	1797.27	-1.08775	0.151435	4.30086e-13	1.10937e-12
AGK	808.577	-0.0215982	0.0653185	0.734549	0.759519
ALDH3B1	279.134	-4.17348	0.19821	1.08249e-98	5.46151e-97
TTC22	42.5924	-3.462	0.220426	5.71054e-56	7.39516e-55
PHTF2	1013.84	0.188161	0.105363	0.0727362	0.0877435
FARP2	604.087	-0.45042	0.127554	0.000365071	0.000548404
GGCT	343.949	0.621384	0.144163	1.26646e-05	2.12612e-05
DBF4	1019.13	0.892354	0.0956075	6.26849e-21	2.29578e-20
TBXA2R	15.3502	-2.43089	0.240391	1.72899e-24	7.33463e-24
IFRD1	4781.44	1.7475	0.161703	5.44601e-28	2.61254e-27
COX10	340.115	-0.157575	0.0757141	0.0359113	0.0448921
GTF2IRD1	46.471	0.946647	0.309569	0.00110824	0.00160147
PAF1	1397.51	0.604291	0.0993309	9.28053e-10	2.01134e-09
VPS41	1149.83	-0.381586	0.111033	0.000519459	0.000771382
ARHGAP44	44.0802	0.185862	0.117365	0.111019	0.130985
ELAC2	1584.56	0.201628	0.0744358	0.00666839	0.0089913
SCIN	8.49587	0.459592	0.375281	0.733207	0.758255
ARSD	253.967	-2.01776	0.259518	3.04683e-15	8.68424e-15
PNPLA4	41.0256	-2.88776	0.338704	6.04751e-18	1.94722e-17
ADIPOR2	1248.95	-0.52283	0.125885	2.87537e-05	4.70036e-05
CDKL3	30.4868	0.982242	0.0795232	2.07596e-35	1.30576e-34
PRSS21	104.573	-0.775436	0.464443	0.0680547	0.0823744
MARK4	808.14	0.135803	0.091777	0.13779	0.160559
PROM1	844.056	1.75783	0.448031	5.6876e-05	9.09016e-05
CCDC124	434.709	-0.0758548	0.139609	0.579328	0.611998
CEACAM21	148.554	-1.7589	0.240681	1.17169e-13	3.10741e-13
PAFAH1B1	3685.19	0.192245	0.0908796	0.0350316	0.0438359
DNAH9	12.9903	-0.0488801	0.167254	0.76485	0.788179
KIAA0100	5589.39	0.244761	0.0690689	0.000436804	0.000652379
GAS7	4054.87	7.84608e-05	0.128999	0.998062	0.998115
TRAPPC6A	420.601	0.360302	0.16903	0.0305517	0.0384872
MATK	424.965	-1.51054	0.321597	1.27672e-06	2.29833e-06
CD79B	392.252	-2.28471	0.206435	7.26044e-29	3.60072e-28
SCN4A	22.7115	-0.443768	0.221158	0.0402317	0.0499924
ST7L	693.258	0.948504	0.0788883	1.40733e-33	8.32084e-33
TKTL1	50.3295	-2.06121	0.274122	2.13996e-14	5.86273e-14
PAX6	94.6821	0.434471	0.207765	0.184481	0.211307
RPUSD1	498.525	0.00680807	0.123801	0.957492	0.963501
RHBDF1	35.4689	0.620494	0.189952	0.000830406	0.00121248
LUC7L	2729.29	0.682451	0.104719	6.51259e-11	1.5091e-10
CACNA2D2	115.289	-2.65727	0.211533	1.33285e-36	8.75002e-36
BAIAP3	205.944	-0.637123	0.205696	0.00160443	0.00228721
TSR3	433.954	-0.0804562	0.142815	0.566812	0.599915
PIGQ	1087.24	-2.13561	0.093292	1.66e-116	1.41474e-114
CRAMP1	642.484	-0.282998	0.151364	0.057888	0.0706835
TEAD3	97.415	1.60534	0.180231	1.04141e-19	3.64002e-19
SELE	12.5885	1.96658	0.403425	1.20157e-07	2.29958e-07
DNAJC11	774.679	0.179565	0.0788221	0.022409	0.0286124
MYLIP	987.95	-0.590785	0.201107	0.00268397	0.00374987
E2F2	3439.71	1.129	0.19908	5.88018e-09	1.21908e-08
PSMB1	1939.22	0.0535536	0.102464	0.625817	0.656491
SYN1	47.2433	-0.805732	0.167916	1.20734e-06	2.17634e-06
JARID2	5146.66	0.870106	0.161228	4.22674e-08	8.33195e-08
CDKL5	192.782	-1.18744	0.197711	1.13384e-09	2.44555e-09
CDK11A	570.528	0.0315981	0.146835	0.837472	0.855791
NADK	1339.08	-2.00964	0.0880313	9.56457e-116	8.04274e-114
DLEC1	176.568	-1.5978	0.163228	5.98642e-23	2.38449e-22
CYTH3	250.647	-1.47432	0.153647	4.1929e-22	1.6101e-21
ADAM22	536.671	1.52474	0.134997	3.18268e-30	1.6616e-29
SYPL1	1795	0.91777	0.0780242	3.46415e-32	1.94775e-31
CYB561	176.008	-0.689127	0.247433	0.00426538	0.00585044
SPAG9	4179.5	1.0875	0.140237	7.0182e-15	1.96572e-14
CELSR3	324.158	0.427195	0.183907	0.0178791	0.0230714
AASS	113.606	0.0199163	0.346733	0.955091	0.961545
PLEKHG6	81.1159	-1.15767	0.212487	3.0725e-08	6.10948e-08
SS18L2	328.897	0.0300792	0.117664	0.798735	0.819571
MPND	369.633	0.245799	0.1378	0.0719225	0.0868228
MGST1	130.392	-4.40782	0.343918	8.22801e-38	5.62203e-37
CRY1	1433.64	1.85416	0.110307	3.03913e-64	5.20366e-63
PGLYRP1	77.0054	-4.21615	0.341676	2.89569e-35	1.81053e-34
NFIX	545.344	-1.47673	0.195079	1.88046e-14	5.16451e-14
ST3GAL1	2422.67	-0.691089	0.155339	6.73871e-06	1.15423e-05
MMP25	176.659	-3.52765	0.25219	8.10106e-45	7.11239e-44
IL32	991.417	-1.82624	0.320158	5.00169e-09	1.04151e-08
PKD1	2688.21	0.0382094	0.0943763	0.690295	0.718354
MAPK8IP2	17.087	0.736816	0.204569	0.000206398	0.00031607
MED24	1687.49	-0.26235	0.0686119	9.97901e-05	0.000156748
RHOBTB2	256.708	-0.842669	0.120246	1.80238e-12	4.5161e-12
HEATR5B	1485.77	-0.65797	0.0984785	1.91042e-11	4.54713e-11
SEC62	2045.4	-0.577856	0.0796303	3.3259e-13	8.63893e-13
RPS20	24727.7	0.546372	0.153578	0.000309422	0.000467294
CSDE1	16121.6	0.785773	0.0817996	8.2597e-22	3.13676e-21
UBE3C	2225.8	-0.115111	0.0840408	0.160998	0.185907
REV3L	2716.12	0.667893	0.151918	8.6176e-06	1.46439e-05
TENM1	3169.53	2.13836	0.195646	9.43353e-29	4.66499e-28
MASP2	294.138	-0.0510265	0.155827	0.737449	0.762142
FAM76A	369.398	0.133161	0.0719382	0.0645647	0.0783808
TRAF3IP3	1504.45	-1.54236	0.144478	5.79754e-27	2.69839e-26
POMT2	331.19	0.0489349	0.100423	0.627054	0.657642
VTA1	969.792	0.138681	0.0856516	0.107473	0.127047
BAZ1B	4664.63	0.641868	0.111112	6.07503e-09	1.25782e-08
RANBP9	2876.91	0.932961	0.0909218	8.54532e-25	3.66699e-24
ETV7	11.9409	-2.02979	0.328073	2.48851e-10	5.57916e-10
SPRTN	648.767	0.976333	0.0908619	3.25163e-27	1.52279e-26
DYRK4	268.348	0.219604	0.129324	0.0874322	0.10442
ZNF207	11387.2	0.693999	0.0719581	8.61436e-22	3.26751e-21
UQCRC1	2423.41	0.0645759	0.139305	0.641777	0.671966
STARD3NL	1003.71	0.803555	0.122771	4.0416e-11	9.47312e-11
CD9	147.326	-1.04265	0.297059	0.000286298	0.000433548
NCAPD2	2635.42	-0.470623	0.158711	0.00263776	0.00368858
IFFO1	623.703	-1.4632	0.0905164	4.47631e-59	6.49975e-58
GIPR	54.9652	-1.37821	0.249822	1.80708e-08	3.64149e-08
PHF7	442.191	0.736153	0.0887464	8.1261e-17	2.48981e-16
SEMA3G	22.8044	0.420939	0.212375	0.0419084	0.0520143
NISCH	3771.6	0.198515	0.0729229	0.0064797	0.00874935
STAB1	664.274	-4.56358	0.236477	4.04422e-83	1.31022e-81
FUZ	327.809	0.0784317	0.123834	0.527175	0.561197
SLC6A13	27.1934	1.19474	0.321578	6.97026e-05	0.000110673
IDS	1864.14	-1.25811	0.124763	3.36865e-24	1.41476e-23
PRSS3	32.8622	3.32549	0.378905	7.39659e-17	2.27144e-16
ZNF200	135.625	-0.972312	0.1077	1.14033e-19	3.97771e-19
CD4	1583.22	-2.21333	0.281917	1.6286e-15	4.69141e-15
LRRC23	162.574	0.529662	0.0991683	7.7078e-08	1.49402e-07
BTK	498.606	-2.617	0.287496	3.37741e-20	1.20159e-19
HFE	34.7325	-1.77217	0.20393	1.59351e-18	5.28285e-18
SCMH1	1577.48	0.768978	0.0720529	1.58996e-26	7.2891e-26
FYN	3003.52	-0.815556	0.10864	3.60239e-14	9.77306e-14
HIVEP2	2384.92	0.0757615	0.164012	0.647946	0.677534
FMO1	10.528	0.54115	0.142439	0.000117059	0.000182856
ELOA	1642.19	0.491178	0.0985913	5.95171e-07	1.0938e-06
LYPLA2	686.799	-0.677074	0.0718949	3.81098e-21	1.40828e-20
CLCN6	758.857	-0.643072	0.109438	3.48957e-09	7.30824e-09
NME1-NME2	17.3676	1.12628	0.191684	1.72602e-09	3.6879e-09
TSPAN9	15.0746	-0.291699	0.296866	5.45395e-05	8.73149e-05
BTBD7	918.488	-0.436996	0.104613	2.68448e-05	4.4001e-05
APBA3	381.964	-0.800726	0.0958776	5.12921e-17	1.58725e-16
MKS1	199.01	-0.246501	0.138324	0.0719173	0.086822
ABHD5	443.603	-1.74973	0.116354	1.85121e-51	2.06393e-50
AKAP8L	2423.97	0.149921	0.103275	0.145055	0.168454
MBTD1	1981.69	0.686316	0.0795138	5.20125e-18	1.68046e-17
UTP18	1595.18	1.17605	0.0696732	2.55141e-64	4.38046e-63
RNF216	2408.23	0.130664	0.0790452	0.0983944	0.116914
TTC19	2133.87	0.632926	0.10025	2.2779e-10	5.11608e-10
PTBP1	6681.76	0.00447997	0.0995966	0.965544	0.97052
DPF1	25.0718	-0.402598	0.208044	0.0484988	0.0597394
SYT7	8.14664	3.70774	0.37952	5.23426e-14	1.40751e-13
LARS2	954.746	1.01019	0.0657358	1.35735e-53	1.62641e-52
PIK3C2A	2334.74	0.673528	0.127207	9.84934e-08	1.89804e-07
PLAUR	935.744	-3.14695	0.215535	1.19361e-48	1.20123e-47
ANLN	1433.62	0.591817	0.147473	4.95117e-05	7.95078e-05
WIZ	832.297	-0.898671	0.0829688	1.63656e-27	7.74095e-27
RABGAP1	1428.43	0.300446	0.087483	0.000567841	0.000841049
DCN	9.05273	-0.13215	0.370408	0.0378584	0.0471889
QPCTL	183.296	-0.265433	0.103885	0.0102113	0.0135009
PPP5C	728.284	-0.985011	0.134234	1.37997e-13	3.64702e-13
CEP68	1820.19	0.531424	0.0973715	4.74574e-08	9.32198e-08
MAP4K3	1453.09	1.8357	0.124726	9.6178e-50	1.0048e-48
ZBTB32	32.8089	-1.46782	0.138104	1.07704e-26	4.96411e-26
TYROBP	1191.41	-5.52074	0.253347	5.41794e-105	3.30669e-103
BRCA1	1059.35	0.190985	0.138942	0.166447	0.191742
ERCC1	1242.74	0.410867	0.123539	0.000805856	0.00117891
CD22	304.023	-3.73707	0.234999	2.80459e-57	3.80106e-56
SEMA3B	84.3257	0.572847	0.266531	0.0246343	0.0313395
MBTPS2	165.635	-0.805612	0.111299	3.45266e-13	8.9645e-13
PRICKLE3	93.6279	-2.12888	0.097511	3.44646e-106	2.17357e-104
LTF	1746.68	-4.23983	0.363326	1.08347e-31	5.98341e-31
EXTL3	856.935	-0.4684	0.111769	2.49882e-05	4.10539e-05
ELOVL5	7738.89	1.59975	0.106022	1.5375e-51	1.72025e-50
ALOX5	1025.16	-4.2743	0.238689	5.89833e-72	1.33329e-70
KDM5D	2964.31	1.07737	0.441458	0.00569669	0.00773125
CALCOCO1	1355.25	-1.39871	0.121825	8.52069e-31	4.54781e-30
UBR7	1248.45	0.589618	0.107054	3.04059e-08	6.04856e-08
MAP4K5	1539.05	0.34924	0.118841	0.00323267	0.00448139
EHD3	172.744	-0.721386	0.192831	0.000147253	0.000228064
PSMC4	1515.63	0.320751	0.0788316	4.54325e-05	7.3175e-05
MAN2B2	1063.33	-1.07184	0.0933254	1.00948e-30	5.36801e-30
SLC25A39	1894.74	-1.53296	0.124865	5.32058e-35	3.3005e-34
MVP	1016.27	-1.73592	0.120903	4.20283e-47	4.02213e-46
NUB1	1656.5	0.298862	0.0664135	8.12326e-06	1.38287e-05
PGM3	404.081	-0.177481	0.130118	0.169866	0.195432
RWDD2A	40.6719	-1.06267	0.157119	8.72418e-12	2.11672e-11
CLK1	11133.4	1.41507	0.116537	2.16979e-34	1.32086e-33
POLR3B	338.111	0.0748359	0.112472	0.504285	0.539075
ANGEL1	671.179	-0.241001	0.102651	0.0179619	0.0231704
RNF14	532.131	0.103455	0.0847932	0.227207	0.256826
DNASE1L1	292.026	-1.13253	0.0946816	3.52368e-33	2.04566e-32
DDX11	1799.3	0.776451	0.119911	6.59404e-11	1.52741e-10
HEBP1	190.165	-3.05201	0.188644	2.96388e-59	4.33024e-58
MAMLD1	37.0047	-2.15547	0.327636	1.86866e-11	4.45055e-11
CD6	2941.57	-0.139035	0.147876	0.341796	0.376041
TACC3	2234.69	-0.453581	0.121705	0.000163563	0.000252477
UFL1	1032.69	0.0196053	0.0981175	0.850248	0.867769
POLA2	822.585	-0.11854	0.128229	0.351352	0.385859
ZC3H3	594.743	-0.930273	0.0868943	6.60041e-27	3.06529e-26
CAPN1	2499.57	-0.881142	0.096173	3.1783e-20	1.13224e-19
MDH1	2401.12	0.996554	0.114664	1.81268e-18	5.98635e-18
SLC30A9	1205.92	0.312887	0.072579	1.66641e-05	2.77393e-05
MTMR11	133.061	-3.10072	0.155492	6.95124e-89	2.58893e-87
COX15	697.021	-0.327462	0.112203	0.00332367	0.00460418
CCDC88C	4533.01	-0.537012	0.130288	2.20564e-05	3.63952e-05
YAF2	1739.87	1.28468	0.120353	4.67571e-27	2.18054e-26
ZMYND11	1296.52	-0.0529318	0.106467	0.609752	0.641345
WAS	1242.5	-2.58663	0.120273	5.10221e-103	2.89891e-101
DPEP1	425.509	4.71458	0.32262	2.208e-50	2.37091e-49
BID	1114.26	-0.360389	0.135104	0.00707708	0.00951929
MATR3	2964.52	2.07156	0.129349	1.08242e-58	1.54561e-57
NPC1L1	18.7231	2.11514	0.265414	1.55026e-16	4.68247e-16
XYLT2	552.668	-0.35992	0.0774957	3.19528e-06	5.59506e-06
RGPD5	43.1335	4.35721	0.192618	3.49279e-115	2.8732e-113
NUDCD3	1414.92	-0.155938	0.0975987	0.107931	0.127572
CHDH	14.6124	0.85909	0.290902	0.00872844	0.0116142
CLCA1	207.801	11.0316	0.817072	8.22629e-50	8.62279e-49
GLT8D1	459.564	-0.406017	0.0766919	1.13276e-07	2.17339e-07
ATP2C1	5468.01	1.80726	0.151247	1.06716e-33	6.35524e-33
SLC38A5	544.82	-1.16267	0.139571	4.81085e-17	1.49142e-16
RALBP1	1687.58	0.400577	0.0797288	4.79692e-07	8.857e-07
RUFY3	3154.26	2.0191	0.137774	1.94188e-49	2.00547e-48
SLC11A1	1077.19	-4.80345	0.226101	2.26522e-100	1.21068e-98
WWTR1	29.9816	0.897446	0.260548	0.000307117	0.000463924
AGPS	2039.82	0.536683	0.0974136	3.3256e-08	6.59888e-08
TTC27	560.945	0.315215	0.0979018	0.00120443	0.00173502
ZNF582	81.9066	0.0687581	0.128765	0.591301	0.623672
VSIG2	18.4323	-4.26032	0.262656	1.47129e-59	2.18499e-58
PHLDB1	160.498	2.13763	0.257469	9.3255e-18	2.97134e-17
MARCO	32.6031	-3.40167	0.301076	5.81437e-30	3.00568e-29
PRDM11	305.497	-0.576997	0.193826	0.0024534	0.00343992
CD74	11936.1	-4.47946	0.251323	4.31093e-71	9.31082e-70
HGF	135.523	-2.18474	0.376291	2.52834e-09	5.33886e-09
ZRANB1	1502.95	1.19192	0.0932447	9.39615e-38	6.3994e-37
NCDN	586.276	0.199661	0.122748	0.101736	0.120608
ADGRA2	212.529	-1.20778	0.168473	4.29738e-13	1.10862e-12
ZFP64	325.543	0.1234	0.0880623	0.160043	0.184849
MNAT1	502.655	1.25852	0.115126	2.82059e-28	1.36765e-27
SAMD4A	90.5966	-0.735647	0.221306	0.00068979	0.0010146
RUNX3	1476.75	-2.04517	0.229949	2.36404e-19	8.12788e-19
MRE11	1698.19	0.374969	0.0829428	5.71357e-06	9.83091e-06
PLEKHB1	182.875	-1.12603	0.158178	6.75426e-13	1.72597e-12
SERPINB1	2997.69	-0.990176	0.156604	1.62599e-10	3.68119e-10
SLC7A9	9.25389	0.281291	0.173318	0.0988572	0.117412
SPAST	901.58	0.278104	0.0677666	3.91076e-05	6.32731e-05
NRXN3	129.672	3.25231	0.382282	4.56999e-19	1.55316e-18
OSBPL5	1798.61	0.270682	0.151545	0.0710602	0.0858257
AQR	2355.4	0.120731	0.0811031	0.136812	0.159468
CPS1	55.4303	2.30399	0.234899	8.35247e-24	3.45342e-23
FHL1	743.966	1.05314	0.200579	6.89421e-08	1.33962e-07
RTF2	1735.82	0.169523	0.0765028	0.0266567	0.0338078
NLRP2	113.144	-0.728381	0.376304	0.0400706	0.0497955
SLC45A4	727.6	0.300449	0.140782	0.0317523	0.0399225
RNF10	5224.58	0.234173	0.0868825	0.00704828	0.00948257
ZNF839	391.189	0.156889	0.0792897	0.0512457	0.0629835
ZDHHC6	780.957	-0.597793	0.0615782	2.55624e-22	9.9127e-22
GRAMD1B	881.777	0.00276215	0.150512	0.99155	0.993019
RNH1	1574.23	-1.51817	0.0977031	8.60396e-55	1.07379e-53
NDUFS1	2109.63	0.265563	0.0665517	4.64891e-05	7.47873e-05
RB1CC1	6577.11	1.77841	0.14781	1.09173e-33	6.49749e-33
ERP44	1123.92	-0.69226	0.0714483	2.62808e-22	1.0185e-21
ALAS1	779.735	0.148457	0.0991845	0.133664	0.155972
BIRC3	1443.84	-0.445149	0.155158	0.00348824	0.0048205
AKAP11	1663.25	-0.388253	0.100059	9.65859e-05	0.000151917
GLRX2	70.879	-0.484141	0.116314	2.82331e-05	4.61965e-05
SNAPC1	225.071	0.816649	0.137595	1.94511e-09	4.1401e-09
DERA	357.276	-0.519022	0.122504	1.97462e-05	3.26886e-05
STRAP	2196.68	0.74734	0.0868503	5.40413e-18	1.74392e-17
ABCC2	92.9009	0.1364	0.145851	0.345878	0.380266
DEF6	2924.76	-0.0141754	0.103191	0.887592	0.901506
PLEKHO1	2188.04	0.0939245	0.109584	0.395611	0.430566
GCLM	491.171	-1.07557	0.111774	3.89408e-22	1.49809e-21
UBR2	3319.69	0.0107259	0.0979216	0.915029	0.926389
EHD2	258.557	2.18457	0.302624	4.53202e-14	1.2225e-13
DEPDC1	323.923	-0.0174812	0.170569	0.912992	0.92467
CCDC28A	413.477	0.221442	0.0862553	0.00999439	0.013227
RRAGD	613.366	0.755956	0.144691	1.18444e-07	2.26795e-07
HSF2	1445.33	2.00812	0.116875	4.28175e-67	8.06879e-66
PHF20	2029.79	0.354293	0.0647812	4.20813e-08	8.29871e-08
HSD17B6	26.5868	1.70998	0.157521	4.19548e-28	2.02445e-27
NR1H3	98.1966	-0.212054	0.116061	0.0653888	0.0793303
TYMP	766.418	-4.56383	0.192442	2.043e-124	2.14742e-122
NCAPH2	2046.23	0.809577	0.101954	1.29311e-15	3.74207e-15
TOMM34	461.372	0.0838681	0.0888412	0.344294	0.378657
SEC63	2721.74	0.42289	0.113496	0.000183803	0.000282567
KPNA6	2853.68	0.515926	0.0827209	4.14799e-10	9.17358e-10
VIM	18804.1	-0.683241	0.139755	6.59033e-07	1.20839e-06
RTEL1-TNFRSF6B	207.702	-1.15023	0.123375	6.35921e-21	2.32855e-20
FAS	293.37	-1.37398	0.179781	1.14207e-14	3.16832e-14
RNASET2	1194.68	-1.81749	0.15793	5.10579e-31	2.74905e-30
CD44	5480.39	-1.77567	0.189731	2.86338e-21	1.06351e-20
KCNG1	7.33815	-2.93269	0.213015	1.26088e-43	1.0612e-42
AGPAT4	670.029	-0.649771	0.191052	0.000551838	0.000818243
SLAMF7	286.657	-5.01755	0.236404	4.72964e-100	2.49261e-98
BTN3A1	1414.91	-1.56538	0.107971	5.57234e-48	5.46546e-47
MIPEP	234.595	0.00936395	0.123438	0.94141	0.949551
PRKCH	3969.47	0.136119	0.139406	0.339581	0.373735
INSRR	11.1821	0.196114	0.279953	0.465457	0.500821
IFNGR1	764.79	-2.05756	0.156043	4.32116e-40	3.21496e-39
B4GALT7	415.508	-1.09973	0.0701218	1.09288e-55	1.4009e-54
SH2D2A	371.236	-1.58202	0.17892	4.01473e-19	1.36764e-18
VRK2	381.443	-1.01865	0.123556	1.08345e-16	3.29829e-16
TNFRSF1B	1347.68	-3.45956	0.233714	6.75966e-50	7.10764e-49
VEZT	2382.74	1.53926	0.0827414	1.48721e-77	3.94643e-76
POU2F2	492.491	-3.40673	0.156697	3.5618e-105	2.18088e-103
BRD9	1495.81	-0.0998449	0.0890584	0.258702	0.289692
SNX1	2605.25	-0.273366	0.0583588	2.71407e-06	4.77232e-06
TBPL1	565.235	0.546818	0.0867399	2.41382e-10	5.4162e-10
ARNTL2	219.208	0.998986	0.173087	3.86153e-09	8.07384e-09
BCLAF1	12185.9	1.15002	0.10133	3.06465e-30	1.60086e-29
SLC39A9	1581.59	0.447265	0.0756439	3.00985e-09	6.32526e-09
ANK1	1710.12	-3.05873	0.275377	4.66616e-29	2.33555e-28
TFB1M	201.66	-0.0510847	0.104923	0.623163	0.653997
RABEP1	1972.19	0.0192387	0.071736	0.799194	0.819864
HMGB3	950.077	0.63458	0.139091	3.92578e-06	6.83939e-06
NUP160	2216.11	0.0576411	0.0829807	0.490006	0.525234
BAK1	852.428	0.673592	0.119695	1.41319e-08	2.86577e-08
IKZF2	6554.49	2.51532	0.164513	5.81796e-54	7.0652e-53
GRN	2608.83	-4.06264	0.18182	6.78736e-111	4.9774e-109
FAM13B	3448.09	0.922201	0.0726875	4.11501e-37	2.75402e-36
ARHGAP31	369.15	-1.39624	0.144605	2.46531e-22	9.56205e-22
CENPQ	154.831	0.727188	0.167588	9.89466e-06	1.67448e-05
RANBP3	1641.17	0.17246	0.0894866	0.0539387	0.0660745
ARID4A	3324.57	1.23615	0.146903	1.44886e-17	4.58096e-17
EIPR1	647.241	0.191328	0.174501	0.267603	0.298863
PNPLA6	1178.52	-1.19227	0.096116	1.49959e-35	9.47638e-35
IFT88	407.094	0.603441	0.0779132	7.65719e-15	2.14121e-14
ALG1	187.363	-0.768469	0.128811	1.95753e-09	4.16467e-09
ZCCHC8	1826.88	0.803647	0.101989	2.25424e-15	6.45727e-15
ABCF2	1173.47	0.231583	0.107896	0.0310898	0.0391494
CHPF2	2060.55	0.362643	0.105705	0.000638301	0.000941722
LRRC7	165.558	0.860155	0.157533	2.81328e-08	5.60582e-08
FUT8	1717.76	1.96003	0.108021	3.811e-74	9.17356e-73
UBA6	3078.48	1.22031	0.09276	6.50745e-40	4.80191e-39
GAB2	4505.17	1.40651	0.186915	1.92138e-14	5.27384e-14
ATP6V0A1	522.632	-3.1565	0.197802	1.03506e-57	1.42011e-56
PIAS1	3476.82	0.235986	0.0986313	0.0163032	0.0211329
SLC4A7	2792.45	1.41692	0.123952	8.04335e-31	4.30131e-30
APBA2	643.019	-0.645317	0.31584	0.0328039	0.04119
MAP2K3	1666.57	-1.55076	0.132135	3.30526e-32	1.85951e-31
TMSB10	16696.1	0.352634	0.171207	0.036552	0.0456387
ASTE1	479.939	0.606416	0.1133	6.98363e-08	1.35643e-07
RNF19A	4036.61	0.965922	0.11269	6.44542e-18	2.07147e-17
PEX3	234.551	0.0648925	0.0846685	0.442588	0.477819
GABARAPL2	1058.7	0.0489204	0.0704114	0.486971	0.522307
SH3YL1	473.925	-0.377901	0.0982663	0.000107002	0.000167741
FAM136A	895.155	0.562648	0.0809038	2.92662e-12	7.25616e-12
VCL	1648.52	-2.35409	0.199306	9.28296e-33	5.31579e-32
DEPDC1B	330.375	-0.245857	0.160774	0.121162	0.142138
DAPK2	96.9595	-3.97019	0.217159	5.36132e-75	1.33036e-73
NSMAF	1696.32	0.2593	0.0764165	0.000668127	0.000984345
STAP1	103.498	-1.10373	0.23217	1.24603e-06	2.24438e-06
TIMP2	1967.23	-0.388473	0.143537	0.00599219	0.00811541
RFC1	3050.04	1.07865	0.0878666	9.64995e-35	5.93939e-34
TBC1D23	1085.07	0.164748	0.0982537	0.0942199	0.112207
CUL3	3619.14	0.847198	0.125141	8.21672e-12	1.99513e-11
MYOM2	302.107	-0.943256	0.265523	0.000256182	0.000389414
CYP46A1	53.3692	0.252148	0.282706	0.352246	0.386706
SLC18A1	20.4832	2.0413	0.19865	5.75536e-26	2.57366e-25
USP2	14.2707	0.247346	0.193321	0.19268	0.220113
TUBG2	154.769	-0.508408	0.154328	0.000867779	0.00126461
RPL26L1	303.597	0.734729	0.137861	6.81861e-08	1.32534e-07
FLT4	322.269	1.03166	0.33846	0.00101499	0.00147076
NSUN2	1498.03	-0.0542275	0.0807382	0.475808	0.511058
FBXO42	1434.03	0.173889	0.0838506	0.0408708	0.0507532
MFAP3	331.712	-0.439649	0.100418	1.08363e-05	1.82893e-05
MRI1	758.931	0.0797667	0.109248	0.463866	0.499308
METTL1	145.619	-0.801588	0.115328	2.7653e-12	6.86786e-12
AGA	445.057	0.344631	0.104323	0.00089275	0.0012998
PI4K2B	465.811	0.599969	0.0917417	4.91492e-11	1.14732e-10
BOD1L1	4886.62	0.199193	0.145394	0.168213	0.193683
MAT2B	1219.45	-0.460565	0.123021	0.000163024	0.000251707
EDC4	2222.54	0.253362	0.0741987	0.000628983	0.000928555
TRIO	1876.01	-0.260102	0.31518	0.383393	0.418207
VCAN	6011.64	-4.67376	0.285193	1.67737e-60	2.57805e-59
CLEC16A	2220.92	0.340341	0.0779165	1.39842e-05	2.34123e-05
MSR1	205.016	0.727673	0.41822	0.0512173	0.0629569
CDH1	147.275	-3.11617	0.223985	2.08599e-44	1.79477e-43
MTREX	2057.1	0.601377	0.0748243	7.23536e-16	2.11614e-15
ZFYVE16	1152.02	-0.0824014	0.124321	0.50288	0.537751
RIPOR1	1009.84	-1.97206	0.13168	4.2003e-51	4.61764e-50
RAI14	52.6455	0.877794	0.433383	0.0217996	0.0278663
PNKP	947.601	-0.649463	0.0705192	1.27064e-20	4.59929e-20
BEST2	12.2239	0.762637	0.171119	5.44279e-06	9.3778e-06
PHLPP2	454.889	-1.04498	0.127242	1.41569e-16	4.2849e-16
SPDL1	347.801	-0.025598	0.114902	0.820416	0.839904
STAU2	1658.16	1.13283	0.127208	2.22601e-19	7.67141e-19
CTNS	287.492	-0.613354	0.0941585	6.2238e-11	1.44413e-10
RTN4R	84.6041	0.512845	0.203308	0.00983427	0.0130233
PHF23	526.118	0.253782	0.115624	0.0271457	0.0343911
INPP4A	2519.47	-0.9085	0.117097	5.77601e-15	1.6255e-14
RAB27B	403.395	0.721214	0.306892	0.0126695	0.0166002
PSMA4	2504.13	0.524855	0.10768	9.81852e-07	1.77903e-06
MYO16	10.4225	-3.00978	0.411612	9.91021e-14	2.63826e-13
LSG1	1505.31	0.504524	0.0786613	1.21899e-10	2.77871e-10
PARP3	221.996	0.0796705	0.150995	0.593397	0.625637
TNC	14.2978	-1.07906	0.302005	2.51019e-16	7.48508e-16
THAP3	365.935	1.28066	0.0876493	8.30235e-49	8.40902e-48
RIPOR3	535.68	-2.4658	0.199116	1.21167e-35	7.67744e-35
TDP1	889.062	0.235602	0.0790526	0.00305214	0.00424076
AIFM2	121.368	0.0140016	0.104847	0.893454	0.90658
SPATA7	156.576	0.745972	0.126413	2.47225e-09	5.22683e-09
MED17	2451.99	1.87784	0.101999	1.55453e-76	4.03453e-75
RETSAT	663.98	0.514146	0.070544	2.90874e-13	7.57097e-13
CAPG	2829.87	0.3134	0.218323	0.142384	0.165528
AP2S1	886.302	-0.661494	0.155822	1.72473e-05	2.86824e-05
USH2A	14.4255	1.13011	0.326272	0.000201659	0.000309113
ZPBP	9.12252	3.88631	0.304356	1.29306e-21	4.87541e-21
TG	72.2682	-0.501714	0.176017	0.00383532	0.00528316
ADAM28	251.222	-2.6167	0.280601	4.24409e-21	1.56435e-20
DCUN1D1	2707.1	1.47997	0.0893369	4.98769e-62	7.97693e-61
JADE2	2626.36	-0.105067	0.105743	0.312864	0.346103
LCP2	3808.24	-1.08996	0.131728	7.92344e-17	2.42929e-16
TRIT1	518.466	0.726131	0.0913771	1.35686e-15	3.92415e-15
ADRB1	18.9989	-0.738775	0.290592	0.00849791	0.0113194
CUL7	764.745	0.314462	0.0783392	5.69436e-05	9.1002e-05
CTNNA1	851.686	-2.17349	0.183268	7.2373e-33	4.15821e-32
PHKA2	1547.98	0.0304225	0.0602861	0.616121	0.64748
CNTLN	826.794	0.876855	0.173349	2.48564e-07	4.66828e-07
EPHA3	7.23726	5.69251	0.637801	4.72343e-14	1.27286e-13
HSPA5	11893.6	0.760078	0.161023	1.77568e-06	3.15958e-06
DSG2	549.483	2.29817	0.303495	2.70496e-15	7.72264e-15
GEMIN8	285.803	0.247502	0.0788548	0.00165737	0.00236019
OFD1	1371.2	0.0588033	0.0860226	0.495291	0.530269
GPM6B	141.942	-0.289958	0.156016	0.0600284	0.073146
PREX2	180.075	3.56968	0.516778	1.10668e-06	1.99984e-06
WDR37	901.826	-0.78701	0.088676	5.45173e-19	1.84652e-18
YTHDC2	1980.82	0.332661	0.11848	0.0047064	0.00642647
CTPS2	479.32	0.476236	0.174801	0.00556352	0.00755757
ATP6V1H	1451.8	1.23385	0.0769103	2.55934e-58	3.6002e-57
POLR2B	3924.68	0.626761	0.0735053	1.76872e-17	5.57364e-17
FAM214A	1640.46	0.109704	0.111609	0.322871	0.356526
ARAP2	5301.63	1.18123	0.138139	4.95548e-18	1.60269e-17
TPR	8189.88	0.855618	0.112132	1.9786e-14	5.42694e-14
CP	35.0954	-1.41315	0.220818	8.11639e-11	1.87066e-10
DTNBP1	498.482	-0.0960379	0.100398	0.335536	0.369649
XK	209.924	-2.78194	0.247268	9.00864e-30	4.61656e-29
C12orf4	415.352	-0.0475903	0.0863281	0.575649	0.608417
SCML1	190.535	-0.767775	0.28609	0.00549608	0.00746703
WWC3	747.177	-0.674495	0.15997	1.97719e-05	3.27283e-05
ARHGAP6	22.4337	-0.926628	0.29844	0.00131339	0.00188682
FAM184B	78.9508	0.322017	0.175864	0.0629144	0.0764902
MAP4	2905.32	0.0433521	0.0770306	0.575863	0.608609
GOPC	817.656	-0.153677	0.0977812	0.111599	0.131637
USP28	459.572	-1.47887	0.115268	5.17942e-38	3.55827e-37
HDAC9	386.796	-1.22542	0.293698	1.71875e-05	2.85853e-05
TSPAN17	522.666	-1.81408	0.151013	1.30622e-33	7.72543e-33
NOP16	363.884	0.0998827	0.102826	0.334124	0.368221
CC2D2A	237.747	-1.12973	0.172313	3.49811e-11	8.22779e-11
RRM2B	544.767	0.104911	0.127293	0.408191	0.443085
ZNF800	2020.75	0.259505	0.0982247	0.00806276	0.0107731
TNFRSF17	15.3065	-3.16513	0.206843	2.68636e-53	3.19659e-52
SNX29	1300.6	-0.641634	0.112129	8.42835e-09	1.72824e-08
MRPS10	514.399	-0.233951	0.074091	0.00158188	0.00225625
RSF1	3671	1.00818	0.1078	6.18146e-21	2.26434e-20
VPS13D	4511.51	-0.0651606	0.10863	0.506653	0.54133
CELF2	6366.86	-0.609052	0.108985	1.71429e-08	3.46078e-08
FAM120A	4184.01	-0.466671	0.0673944	1.4103e-12	3.55156e-12
R3HDM1	1794.36	0.238927	0.0670285	0.000378373	0.000567844
COL9A2	91.4959	-2.34541	0.214692	3.46478e-28	1.67699e-27
ERCC8	314.695	0.423703	0.11325	0.000164853	0.000254386
ADAMTS6	529.999	3.32862	0.186295	4.13354e-73	9.66706e-72
H6PD	3408.02	0.270672	0.124156	0.0281196	0.0355606
VAMP3	1142.96	-0.594173	0.0896036	2.76609e-11	6.53282e-11
PER3	70.1946	-1.85638	0.224079	4.78158e-25	2.07209e-24
UTS2	25.1065	-3.3798	0.522508	4.31142e-11	1.00931e-10
TNFRSF9	35.6292	-1.13555	0.248373	2.95874e-06	5.19242e-06
LTBP1	438.176	-0.814252	0.218758	0.000145893	0.000225994
RCN1	1142.2	1.65914	0.12907	1.72554e-38	1.20558e-37
ELN	10.9677	1.0909	0.291828	0.236975	0.266943
RFC2	1033	0.849162	0.127282	1.55483e-11	3.71949e-11
ARID1B	3747.56	0.126103	0.100767	0.211982	0.240579
CLPTM1L	2348.59	0.507984	0.112723	5.88678e-06	1.01195e-05
NEDD4L	297.77	-0.844495	0.197144	1.34464e-05	2.25378e-05
FOXP3	38.48	-3.61026	0.152104	4.5743e-125	4.86212e-123
PPP1R3F	100.887	-0.848172	0.102112	7.3289e-17	2.25102e-16
HEXB	791.74	-1.6345	0.129602	8.20301e-37	5.42851e-36
PTCD2	250.348	-0.401627	0.115819	0.000485211	0.000722054
NEXMIF	33.5086	0.664653	0.283991	0.0136622	0.0178317
JKAMP	492.464	-0.552307	0.101159	4.25348e-08	8.38289e-08
DKK3	40.2254	-0.482651	0.193797	0.0113182	0.0149029
ARHGEF5	21.4174	-2.92305	0.308477	1.0171e-21	3.84949e-21
NFE2L3	2289.48	1.44646	0.17867	1.47023e-16	4.44643e-16
MCUR1	718.282	0.381162	0.100166	0.000130887	0.000203751
LIMA1	429.841	0.177876	0.129657	0.16828	0.193748
LETMD1	1356.64	0.440945	0.0780669	1.47087e-08	2.97985e-08
SLC4A8	1603.06	2.92515	0.172804	1.12067e-65	2.01355e-64
LAMC3	7.87031	-1.62963	0.224216	1.61832e-13	4.26504e-13
PTGER3	56.3486	1.54605	0.327511	6.04935e-06	1.03935e-05
TNIP3	12.9338	-0.949593	0.25084	0.000104814	0.000164421
MAPK9	996.489	0.066122	0.06194	0.289571	0.321784
COL23A1	124.017	0.484749	0.257209	0.0498498	0.0613356
HERPUD1	4939.06	0.349584	0.159905	0.0349473	0.0437391
HOMER3	93.1982	-2.25508	0.239095	1.60159e-21	6.00995e-21
RAD51	412.763	0.147458	0.12606	0.240368	0.270474
POLQ	1147.94	0.355772	0.139342	0.0100367	0.0132802
PIK3CB	777.178	-1.11225	0.115885	5.03048e-22	1.9247e-21
CYBA	2570.91	-2.60916	0.151283	4.62833e-67	8.70457e-66
THOC3	259.925	0.271169	0.10813	0.0117958	0.0155091
HEBP2	1075.43	-0.299014	0.135389	0.0255937	0.0325185
MPHOSPH9	3742.98	1.11178	0.0746768	2.7338e-50	2.92388e-49
PLEKHA5	1119.36	2.40392	0.164972	4.47273e-49	4.56687e-48
PRSS8	27.74	-0.459918	0.163215	0.00433095	0.00593435
SIKE1	1246.1	0.555005	0.0701395	2.10162e-15	6.02648e-15
RRP12	1772.62	-1.28607	0.1409	3.89977e-20	1.38379e-19
FNIP2	860.135	-0.228332	0.172055	0.175069	0.201063
MSMO1	606.728	2.04808	0.156465	5.42643e-40	4.01675e-39
TTC17	2956.84	-0.0522361	0.0765362	0.489293	0.52453
ALX4	41.084	0.822082	0.219176	0.000106997	0.000167741
FSTL4	15.4738	1.36716	0.24172	4.17156e-07	7.73254e-07
FOXN3	3583.22	-0.0850235	0.0882806	0.321221	0.354787
METTL24	16.9078	0.32598	0.210973	0.113315	0.133502
AKR7A2	723.314	0.191058	0.156728	0.21819	0.247225
MRTO4	726.4	0.278402	0.143919	0.0509112	0.0625887
NNAT	85.0837	-0.342118	0.15407	0.0246684	0.0313786
USE1	391.971	0.257034	0.0836505	0.00196461	0.00278056
MCF2L2	234.537	1.23557	0.221628	8.44313e-09	1.73089e-08
NRIP2	227.819	-0.930091	0.114792	3.74123e-16	1.10739e-15
LAMA3	25.5524	2.52565	0.276859	6.88887e-10	1.50314e-09
AP5M1	1488.05	0.647998	0.0724515	2.90476e-19	9.94537e-19
ANAPC4	982.219	-0.139406	0.0866193	0.101799	0.120663
KCNQ1	157.241	-4.46433	0.235894	4.04536e-80	1.18115e-78
TRAPPC3	946.059	0.481705	0.1201	5.19746e-05	8.33285e-05
THRAP3	4598.55	0.608149	0.0797181	1.9432e-14	5.3314e-14
PHPT1	509.693	-0.356032	0.141246	0.0108607	0.0143215
LY75	319.303	-1.09284	0.109359	1.05219e-23	4.32959e-23
ARID4B	5736.67	1.32579	0.132592	4.93746e-24	2.05809e-23
OPN3	186.902	-0.71039	0.115567	6.24726e-10	1.36677e-09
SDCCAG8	721.809	0.400213	0.0917306	1.24785e-05	2.09655e-05
HHAT	390.474	1.58216	0.122496	8.09387e-39	5.73543e-38
KIF1B	846.523	-1.87759	0.161538	1.32886e-31	7.32151e-31
FOXC1	38.3317	2.03921	0.308627	6.08131e-08	1.18593e-07
TBC1D22A	791.07	-0.788341	0.082833	1.33517e-21	5.02914e-21
SYNE2	11039.6	0.452443	0.175724	0.0092108	0.0122302
PLEKHH1	113.213	1.17171	0.164339	3.94122e-13	1.01966e-12
ATP9A	1013.81	2.21362	0.331268	2.07299e-12	5.1757e-12
FAM168A	2382.85	0.106698	0.0784274	0.173975	0.199864
RELT	1097.08	-1.15853	0.124805	1.00604e-20	3.65342e-20
GALC	446.19	-1.55563	0.194412	6.01268e-16	1.76399e-15
NOP58	3480.07	0.90007	0.0921497	9.88415e-23	3.89519e-22
SZRD1	2857.64	0.469059	0.0875332	7.38363e-08	1.43223e-07
KCNH2	588.922	-3.22872	0.258191	2.97631e-36	1.92651e-35
CUL1	736.867	-1.82549	0.184539	1.87982e-23	7.65359e-23
FAM114A2	449.857	-0.0957921	0.103723	0.35234	0.386786
CYFIP2	9641.89	0.345143	0.0805281	3.18742e-05	5.19342e-05
TAB2	3145.65	-0.063863	0.119346	0.558999	0.592209
GINM1	823.777	0.72651	0.0830307	1.86381e-18	6.14986e-18
EIF2AK2	3203.31	0.335926	0.115839	0.00383621	0.00528401
USP36	3625.88	0.380994	0.160535	0.016249	0.0210655
KMT2C	12551.2	0.446377	0.16722	0.00715901	0.00962197
MCOLN3	4.66774	-4.39118	0.189501	1.74297e-119	1.58544e-117
PUM2	6516.98	0.758027	0.0839793	1.96867e-19	6.80066e-19
MRPL43	529.158	-0.11356	0.148094	0.437665	0.472854
ITIH4	66.5517	-1.16013	0.135697	7.15987e-18	2.2964e-17
ITIH1	14.131	0.62705	0.263467	0.0127432	0.0166933
HPF1	245.343	-0.192935	0.152015	0.198697	0.226467
ZFR	4353.14	0.834108	0.0888086	4.13775e-21	1.52664e-20
ZNF280C	315.001	0.69568	0.0843276	1.12305e-16	3.4139e-16
PHF21B	84.9234	7.31448	0.43799	3.54271e-65	6.2063e-64
TRAF1	571.165	-2.04243	0.160745	2.24255e-37	1.51208e-36
RC3H2	2620.69	0.465014	0.088997	1.53432e-07	2.92222e-07
IL17RB	51.7466	0.546979	0.175323	0.0133904	0.0174951
TRAF3IP2	844.319	1.07352	0.127782	2.03247e-17	6.38458e-17
GYG2	99.6619	4.12329	0.297748	1.73897e-45	1.56673e-44
DCBLD2	326.646	1.03488	0.198673	8.82463e-08	1.70439e-07
SOAT1	1046.32	-0.758691	0.0793896	8.90662e-22	3.37634e-21
PKP2	32.9187	-4.01456	0.242877	9.69414e-62	1.53999e-60
MSH4	34.8771	1.59638	0.130225	2.96605e-35	1.85329e-34
GDI2	5764.54	0.546762	0.0919453	2.4779e-09	5.2382e-09
PRDM1	225.216	-3.62971	0.224951	6.763e-59	9.76017e-58
ATG5	810.585	0.361265	0.0660274	4.21527e-08	8.31107e-08
TMCC3	122.511	-2.17543	0.31056	9.91724e-13	2.51487e-12
PITHD1	1755.74	1.07131	0.0943559	4.25621e-30	2.21169e-29
MTA3	1577.54	2.20152	0.179499	1.23499e-35	7.81997e-35
USP13	600.036	0.782496	0.10064	5.01839e-15	1.41608e-14
ATP11B	5290.76	0.686845	0.165259	2.53236e-05	4.15905e-05
CDK14	110.342	-2.67698	0.24441	2.46046e-28	1.19609e-27
SEC61A1	5264.89	0.387227	0.0879439	1.00498e-05	1.69982e-05
PPP1R12A	4295.18	0.465636	0.105623	1.14965e-05	1.93622e-05
RASGRF1	31.5992	1.10791	0.316214	0.00112929	0.00163138
CAMK2B	12.6691	0.846172	0.194936	8.26524e-06	1.40653e-05
CROCC	1281.28	0.929946	0.162658	5.96292e-09	1.23583e-08
POLR3E	1888.67	0.263601	0.0753432	0.000442825	0.000660954
ATP2B4	7130.73	0.231773	0.104426	0.027611	0.0349455
ZC3H11A	8394.34	1.24301	0.116947	2.15183e-26	9.81026e-26
RIOK2	516.793	0.288729	0.0833613	0.000511227	0.000759633
YIPF1	426.053	0.0209125	0.0826811	0.801201	0.8217
NDC1	1223.46	0.74411	0.107872	3.86631e-12	9.52109e-12
DGKG	197.466	-3.48948	0.263085	1.71613e-40	1.29462e-39
FLYWCH1	833.688	-0.750916	0.092777	4.49355e-16	1.32448e-15
UNKL	641.626	-0.914965	0.114592	1.00158e-15	2.91044e-15
TBXAS1	1157.17	-0.875545	0.172792	2.80708e-07	5.25009e-07
PARP12	1242.85	-0.910476	0.0899944	3.15129e-24	1.32494e-23
ALDH18A1	1859.76	1.15008	0.164574	1.15881e-12	2.92877e-12
TARBP1	2806.25	0.788569	0.120888	5.04119e-11	1.17622e-10
GATB	472.236	0.377539	0.112223	0.000719255	0.00105696
MXD1	2103.94	-1.3288	0.147777	1.31643e-19	4.57761e-19
CDK17	3334.02	0.958832	0.13502	6.52761e-13	1.66895e-12
DNAJC25	195.028	0.427451	0.105846	4.80852e-05	7.73155e-05
SLC2A3	4804.58	-0.851853	0.187345	3.80226e-06	6.62968e-06
PSD	168.178	-0.566957	0.201389	0.00415261	0.00570031
CTDP1	2112.34	0.856378	0.130704	3.67317e-11	8.63203e-11
YBX3	2827.26	-0.730002	0.196372	0.000155832	0.000240916
STYK1	25.482	-1.72445	0.334397	1.11619e-07	2.14291e-07
WNK1	10886.3	-0.252057	0.112398	0.0233054	0.0297109
RPS17P5	59.8574	6.67901	0.263092	6.16917e-144	1.05154e-141
CCAR1	3704.31	0.638495	0.0875252	2.33845e-13	6.11858e-13
OGFR	1268.77	-0.380759	0.0927834	3.51954e-05	5.71438e-05
GNA15	11422.1	3.77989	0.179095	1.37286e-100	7.42127e-99
CREB3L3	307.258	5.54131	0.299034	7.26381e-79	2.03904e-77
PIGV	391.134	0.471852	0.107785	1.06358e-05	1.79588e-05
PTPRU	56.9893	4.12123	0.33163	4.39819e-19	1.49611e-18
SNRNP40	1171.66	0.538682	0.0863656	3.75045e-10	8.31383e-10
RIMBP2	24.5852	0.173716	0.395068	0.633499	0.663923
QSER1	1917.97	0.625136	0.101047	5.15985e-10	1.13451e-09
MPC1	424.177	-0.230888	0.120502	0.0523297	0.0642282
ACAA1	1092.43	-0.288008	0.0720751	5.12985e-05	8.22724e-05
BCAT1	1354.21	1.56468	0.225756	8.77534e-13	2.23068e-12
HDAC7	5033.94	0.921342	0.102146	1.29442e-19	4.50441e-19
LZTS1	360.606	4.15253	0.311394	1.94528e-42	1.57016e-41
SPAG4	82.3519	-0.733033	0.150371	8.5218e-07	1.54987e-06
NCKAP1	308.378	1.53351	0.333458	8.68344e-07	1.57835e-06
MRPS35	951.208	0.822947	0.102876	8.71173e-16	2.53852e-15
GUCY1B1	566.703	1.86821	0.234581	2.41577e-16	7.2092e-16
SFSWAP	2989.02	0.471408	0.0955156	7.54929e-07	1.37869e-06
TNK2	1713.53	-1.74262	0.153299	2.69481e-30	1.40961e-29
MON2	2798.43	0.096129	0.099848	0.334893	0.369005
CDH3	11.9672	1.46153	0.212295	1.34993e-12	3.4009e-12
GPBP1	3773.91	0.627366	0.0953464	4.00885e-11	9.3987e-11
DGAT2	51.8019	-3.90455	0.225572	1.88227e-67	3.5936e-66
CS	3473.48	-0.290801	0.0737477	7.43729e-05	0.00011791
LTK	96.4215	-1.80232	0.294681	4.14662e-10	9.17162e-10
MRPS24	133.948	-0.467859	0.133521	0.000407548	0.00061008
ELMO2	1668.63	-0.00438028	0.106326	0.954789	0.961344
WAPL	3704.15	0.552584	0.0888526	4.5758e-10	1.00914e-09
VMP1	2796.14	0.147254	0.167802	0.378956	0.413749
APPBP2	1123.38	0.502242	0.0815922	6.42294e-10	1.40439e-09
POLD1	1754.35	0.620804	0.144241	1.30911e-05	2.19597e-05
SEZ6	69.5683	-0.66591	0.185788	0.000273766	0.000415036
EIF4B	17780.5	0.833734	0.103071	3.78085e-16	1.11859e-15
SLC6A16	75.8282	-2.13372	0.144163	5.70967e-50	6.02157e-49
BICRA	353.704	-2.13368	0.138731	8.89827e-54	1.07233e-52
SPHK2	284.974	-0.770134	0.0743276	2.91044e-25	1.26938e-24
RPL18	20457.4	0.590699	0.160723	0.000241346	0.000367535
CA11	165.262	0.411508	0.155005	0.00721418	0.00968924
ISOC2	301.071	-0.170867	0.179071	0.330394	0.364386
U2AF2	4921.73	0.565866	0.0902839	4.53388e-10	1.00013e-09
EPN1	1136.93	-1.50695	0.0874063	5.64551e-67	1.05547e-65
MED29	906.701	-0.253479	0.0749751	0.000687878	0.00101187
AHRR	84.4647	1.02847	0.242152	9.945e-06	1.68255e-05
ZNF275	723.813	0.125745	0.105948	0.237158	0.267108
MTMR1	1551.02	0.0815986	0.0843741	0.332488	0.366482
GPC1	131.6	0.496445	0.206733	0.0139823	0.0182319
ADCK1	180.622	-0.982457	0.117562	4.33765e-17	1.34759e-16
HAGH	517.356	-1.57122	0.115672	2.31618e-42	1.86477e-41
RNF4	2944.11	0.389078	0.0748476	1.87577e-07	3.55215e-07
CASP8	4347.19	0.503743	0.142696	0.00036055	0.000542086
LIMCH1	8.36883	0.084092	0.323979	5.1364e-06	8.87089e-06
INTS13	1084.24	1.53499	0.110142	9.13271e-45	7.98848e-44
TM7SF3	2380.33	1.03564	0.124675	7.68034e-17	2.35743e-16
SPA17	38.7786	-1.35122	0.225353	1.09057e-09	2.35435e-09
TSPAN32	525.263	-3.79131	0.264727	7.66309e-47	7.26381e-46
ST3GAL6	298.035	-0.240077	0.240741	0.303501	0.336432
ATP2C2	58.4488	-4.25841	0.273535	5.43222e-55	6.81549e-54
NGFR	11.7965	-1.87961	0.325634	3.26383e-09	6.84912e-09
CDON	114.752	2.05977	0.213652	6.46017e-23	2.56886e-22
TAF2	1762.05	0.634548	0.0722235	1.21348e-18	4.04421e-18
HIPK2	2776.38	-0.480318	0.130492	0.000195343	0.000299651
TNPO3	2256.8	0.40279	0.0531635	4.42986e-14	1.19545e-13
BORCS8-MEF2B	19.415	-0.269579	0.102443	0.00821044	0.0109573
RFXANK	765.35	0.551749	0.125475	8.99602e-06	1.52691e-05
TMEM161A	287.333	-0.231693	0.132624	0.0771918	0.0928697
LPAR2	483.962	-1.65885	0.0964302	1.10215e-66	2.04438e-65
CTSA	1003.83	-2.50629	0.152249	2.65935e-61	4.17551e-60
SUGP2	4538.01	0.364712	0.0948542	0.000112889	0.000176605
SLC12A2	893.899	1.19919	0.157695	1.07707e-14	2.99326e-14
SNX24	27.4244	-2.26777	0.250015	4.6445e-20	1.64312e-19
CNN2	1811.93	-1.34729	0.264746	1.8314e-07	3.47161e-07
ABCA7	2005.11	-1.41653	0.14793	5.20463e-22	1.99013e-21
DDX20	1032.83	1.33683	0.078435	1.64763e-65	2.93532e-64
BTBD1	1914.06	0.666116	0.076274	1.86017e-18	6.13973e-18
FAR2	589.014	-0.618425	0.113799	4.63776e-08	9.11367e-08
CHI3L2	7058.94	5.73155	0.312159	6.39335e-78	1.71578e-76
SBNO2	1244.29	-1.2476	0.119378	8.37361e-26	3.72248e-25
PMS1	803.975	0.543063	0.0875912	4.83474e-10	1.06488e-09
HMG20B	1344.87	0.578839	0.0990078	4.05949e-09	8.48025e-09
CALCRL	58.083	-1.01256	0.273616	0.000141163	0.000218955
TAF11	821.038	0.354626	0.0652491	5.43581e-08	1.06432e-07
ANKS1A	593.436	-0.782094	0.0918518	1.22012e-17	3.86936e-17
AP3D1	2742.26	-0.315149	0.103941	0.00228851	0.00321827
ZNF76	941.543	-0.278252	0.0750217	0.000196122	0.000300773
SLC9A3R2	16.1489	-1.77858	0.2385	3.8752e-14	1.04996e-13
NTHL1	180.04	0.776404	0.185591	1.87226e-05	3.10403e-05
UHRF1BP1	1735.12	0.200445	0.0805503	0.0132094	0.0172681
GNAI3	2773.38	-0.0568293	0.0912861	0.529827	0.56383
IPO5	4826.56	0.765907	0.0867577	8.77356e-19	2.94214e-18
OAT	842.947	-0.82139	0.171128	1.1793e-06	2.12721e-06
WDR3	527.081	-0.195096	0.118836	0.0979779	0.116441
PKN2	2881.96	0.700422	0.104811	1.83604e-11	4.37395e-11
WDR18	588.163	0.396654	0.158702	0.0113219	0.0149068
TRAM2	698.628	-0.745638	0.152185	7.52829e-07	1.37499e-06
NTN1	191.993	0.992639	0.235394	1.2107e-05	2.03577e-05
GLP2R	15.4478	0.665552	0.308551	5.25044e-06	9.05711e-06
MCM10	598.098	0.656946	0.143341	3.4725e-06	6.06757e-06
DGKA	3836.14	-0.801686	0.11853	1.01609e-11	2.45491e-11
ERBB3	46.9885	0.818466	0.168246	7.15013e-07	1.30794e-06
ANKRD44	2643.2	-1.29097	0.150741	5.88551e-18	1.897e-17
ADAT1	841.472	0.202779	0.0608137	0.000860276	0.00125416
PDIA5	242.791	-0.159505	0.137642	0.240475	0.270563
TBC1D22B	1141.46	0.685659	0.109436	2.81762e-10	6.29785e-10
NDUFB4	1307.31	0.608685	0.122374	5.2744e-07	9.72155e-07
SPEN	6969.2	0.148117	0.144	0.32651	0.360376
MYLK	279.418	0.0933029	0.301397	0.397916	0.432801
ZC3H15	3303.89	1.44382	0.0910491	3.48309e-57	4.70379e-56
MAP2K4	816.815	0.112109	0.071185	0.116322	0.136815
SLK	2716.95	0.344899	0.115603	0.00300044	0.004172
CYB5R4	1032.72	-0.56542	0.117973	1.38559e-06	2.48794e-06
COL17A1	111.685	-0.387221	0.247844	0.108469	0.128184
GSTO2	211.085	-0.863612	0.23837	0.000209243	0.000320168
SEC61A2	530.424	0.749599	0.130312	6.04766e-09	1.25243e-08
PRKCQ	2398.4	1.29158	0.117415	1.41582e-28	6.94692e-28
TLE2	73.3363	-1.29318	0.24234	5.292e-08	1.03702e-07
ASB1	677.492	-0.274677	0.092823	0.00296067	0.00411881
FAM107B	1315.18	-2.2764	0.190746	3.03545e-33	1.76928e-32
ME1	9.36699	-2.68211	0.288061	8.83909e-30	4.5309e-29
TBC1D1	2657.36	0.142862	0.0806872	0.0768805	0.0925187
CDK13	3399.57	0.457664	0.0615242	1.16425e-13	3.08814e-13
MTHFD2	955.466	0.162749	0.133188	0.219699	0.248771
SLC9A7	841.014	-0.224524	0.203967	0.257231	0.288147
FOXJ2	823.819	-0.934605	0.078684	1.09756e-32	6.26798e-32
YBX1	15079.9	0.923919	0.119943	1.87779e-14	5.15866e-14
PPP2R5A	1785.65	-0.377546	0.0832007	5.14869e-06	8.89131e-06
ELAVL1	1939.38	0.261835	0.0740508	0.000396524	0.000594142
TIE1	67.5561	0.167233	0.301841	0.451131	0.486513
DIP2B	2363.32	0.00304402	0.086028	0.980867	0.983935
SMARCD1	2701.06	0.462266	0.0889328	1.79479e-07	3.40426e-07
KDM4A	1551.49	0.348892	0.0841065	3.14286e-05	5.12568e-05
NFYC	857.398	-1.23833	0.0659337	9.87328e-79	2.74306e-77
ZMYND12	8.80218	-0.719738	0.164175	9.21652e-06	1.56279e-05
SLC9A3	26.4714	-0.595897	0.226523	0.00717704	0.00964278
NGEF	11.0526	-0.703177	0.237458	0.00240757	0.00337766
ASPM	3340.52	1.18556	0.15833	2.75125e-14	7.50702e-14
CD84	2078.94	-0.180472	0.171951	0.28701	0.319144
ELOVL1	610.961	-2.0392	0.112641	1.28639e-73	3.04994e-72
SPI1	1029.96	-3.87018	0.253322	5.14358e-53	6.08229e-52
MPPED2	50.0321	0.317387	0.467335	0.79931	0.819938
CLDN18	10.4148	-5.00099	0.318475	8.08276e-56	1.04102e-54
ZBTB11	3263.89	1.39159	0.117058	3.96326e-33	2.29733e-32
ATXN3	2225.53	0.948533	0.0689639	2.48234e-43	2.06444e-42
GOLGA5	494.151	-0.549063	0.0763803	5.72337e-13	1.4665e-12
FGFR2	6.71731	0.227978	0.455474	0.000573061	0.000848647
LRRC40	1137.23	1.5909	0.0828707	9.84446e-83	3.14624e-81
ISOC1	271.558	0.00683443	0.153467	0.966728	0.971452
EML1	2.65041	3.10797	0.203625	0.115644	0.136077
TRMT11	472.446	0.83125	0.0817132	1.64438e-24	6.98196e-24
THUMPD1	1974.39	0.408397	0.105517	9.8701e-05	0.000155127
MSANTD3	382.283	0.905034	0.173661	1.09045e-07	2.09539e-07
KIF26A	84.5313	-2.63815	0.308966	5.26286e-18	1.69949e-17
ATG2B	2633.11	0.255462	0.122656	0.0381248	0.0474897
ARFGEF1	5308.05	0.325675	0.113269	0.00408645	0.00561397
ZFAT	669.971	0.181731	0.114967	0.111861	0.131921
MTFR1	528.387	0.333068	0.114201	0.00341373	0.00472374
STAG3	894.938	1.19532	0.126125	1.00856e-21	3.81792e-21
FECH	1284.73	-1.58188	0.131755	1.57395e-33	9.27986e-33
MYO9A	2392.77	0.867229	0.115078	3.296e-14	8.96496e-14
DDX3Y	6742.33	2.14759	0.441077	1.01648e-07	1.95783e-07
PFKP	3224.37	1.91459	0.103318	2.51988e-77	6.64012e-76
IDI1	1847.19	0.910846	0.121289	3.64997e-14	9.89503e-14
SP100	2836.56	-1.09103	0.11705	5.7167e-21	2.09693e-20
KLF6	15290.3	0.85901	0.169168	3.4237e-07	6.37061e-07
PLPP1	160.123	0.861077	0.158114	3.04509e-08	6.05624e-08
NEO1	240.851	-0.607069	0.31294	0.042708	0.0529546
TRAM1	6081.19	1.27161	0.0893065	4.10271e-46	3.78835e-45
PHKA1	183.434	1.71942	0.229652	1.14877e-14	3.18645e-14
TNFRSF1A	967.753	-1.13747	0.13202	4.28699e-18	1.38934e-17
CACNB1	410.958	0.688828	0.106099	6.26488e-11	1.4533e-10
EVI5	163.568	-2.82826	0.18334	4.13823e-54	5.05131e-53
STOML1	188.583	0.460718	0.124239	0.000182831	0.000281096
PKM	10591.7	-0.293205	0.131067	0.0214677	0.0274568
DHX29	1327.43	0.72772	0.0812096	2.2711e-19	7.82255e-19
DNTTIP2	2153.66	0.569799	0.0902003	2.19253e-10	4.93137e-10
METTL22	515.723	-0.634349	0.0821707	9.35658e-15	2.60793e-14
TP53BP1	3374.66	1.75938	0.116189	1.46086e-52	1.6988e-51
TRO	804.182	3.21855	0.148059	2.76562e-106	1.75002e-104
RRP15	645.122	0.500046	0.09444	1.10595e-07	2.12431e-07
RHOA	11314.8	0.0461814	0.101896	0.693478	0.721309
DHX8	3109.59	0.690907	0.0821293	3.27501e-17	1.02216e-16
PMS2P4	133.096	1.59141	0.071578	3.28769e-110	2.34729e-108
PRKCZ	191.657	-0.35225	0.338602	0.271608	0.303139
ZFY	1132.62	1.84566	0.420172	1.40513e-06	2.52159e-06
IARS2	1371.86	0.0483263	0.0779376	0.537937	0.571657
SYT1	59.5227	1.77387	0.545988	0.000137724	0.000213883
NAV3	5.77561	0.641269	0.250681	0.456002	0.491403
IDH3G	938.383	-0.995761	0.0849768	6.82154e-32	3.79711e-31
ROGDI	295.791	-3.48068	0.18078	5.83349e-83	1.87385e-81
PDZD4	200.643	-1.5273	0.333399	2.23612e-06	3.95027e-06
ATP2B3	11.4092	2.46641	0.302533	3.80859e-06	6.64011e-06
ROCK1	6584.89	0.709673	0.100529	1.77778e-12	4.45682e-12
CBFB	2122.78	1.11683	0.0858414	5.41215e-39	3.86116e-38
PDK3	516.571	-0.111812	0.0755876	0.140084	0.163021
HYAL2	148.231	-0.144031	0.125112	0.244649	0.27487
HDAC4	4115.87	0.91794	0.170969	4.41327e-08	8.69058e-08
RASSF1	1962.72	-0.00877637	0.126912	0.904161	0.916268
FGFR3	133.939	1.03753	0.200012	9.85999e-08	1.8999e-07
IFI35	406.99	-0.883544	0.103527	1.02986e-17	3.27094e-17
HEATR6	496.171	0.0290166	0.0844464	0.736884	0.761642
COASY	943.097	-0.608178	0.0857721	1.06962e-12	2.70805e-12
PLEKHH3	59.4127	-2.23086	0.201785	7.6842e-29	3.80888e-28
MEF2A	1935.13	-0.139044	0.117757	0.232435	0.262204
OTUD5	1638.13	-0.210879	0.0721007	0.00334367	0.00463087
TFE3	826.869	-0.499749	0.102491	9.42443e-07	1.71008e-06
TBC1D25	455.393	-0.56041	0.077261	4.30693e-13	1.11078e-12
ACSL4	1301.87	-0.421751	0.0831541	3.63752e-07	6.76051e-07
INPP5A	316.308	-0.393821	0.136385	0.00347827	0.00480742
GPKOW	447.247	0.261702	0.0870374	0.00262694	0.00367372
GRIPAP1	1877.05	-0.186298	0.113719	0.0987243	0.117269
FTSJ1	846.841	0.159161	0.0807678	0.0482752	0.0594794
PRR11	741.626	-0.0140694	0.135043	0.91257	0.924344
REEP1	8.79535	0.038069	0.177635	0.000360936	0.00054258
ATP11A	1963.11	-1.80551	0.188279	3.82179e-22	1.47147e-21
POLR1A	1966.83	0.164058	0.0826711	0.0470778	0.0580801
LAPTM4A	1498.18	-0.586249	0.128393	4.13542e-06	7.19137e-06
TTC7A	5211.06	0.794911	0.0949239	4.01181e-17	1.248e-16
IP6K2	3363.6	1.52823	0.0857214	1.3067e-71	2.90856e-70
SRBD1	1324.49	1.09022	0.134321	2.10348e-16	6.29813e-16
KIF2A	2265.15	0.284421	0.0735639	0.000106902	0.000167614
RASGRP2	3965.97	-0.729364	0.119961	8.93692e-10	1.93878e-09
PSME4	5469.05	0.864477	0.137271	3.15065e-10	7.0171e-10
IFT80	389.599	0.345942	0.125608	0.00543645	0.00738919
SIRT2	976.309	-0.647626	0.0887477	2.4138e-13	6.30963e-13
ERLEC1	768.905	0.387603	0.078502	7.31078e-07	1.33617e-06
PPP2R5B	300.352	-1.09092	0.131	5.15305e-17	1.59419e-16
PYGM	539.895	0.554829	0.214226	0.00769504	0.0103044
PITX1	29.5989	1.96787	0.372831	1.42725e-08	2.89365e-08
MAST4	1423.8	1.5046	0.202353	2.90051e-14	7.90971e-14
SDK2	614.402	0.495203	0.36892	0.147454	0.171113
NUP133	1618.22	0.574539	0.0711007	5.3881e-16	1.58321e-15
NUCKS1	8668.01	1.0919	0.0963179	2.90748e-29	1.46848e-28
VPS35	2325.3	-0.393709	0.0779147	3.97506e-07	7.37623e-07
DNAJA2	2059.07	1.13956	0.0666302	8.92792e-66	1.6118e-64
BCL3	369.729	-3.28225	0.240156	6.95091e-43	5.703e-42
KCNAB2	3684.47	-1.0905	0.131555	6.95693e-17	2.13955e-16
CLEC2D	1028.17	-2.19532	0.173778	5.49324e-37	3.66345e-36
FUNDC1	175.252	0.506723	0.125447	4.55454e-05	7.3344e-05
RORA	1507.92	-1.59495	0.248412	6.06836e-11	1.4091e-10
DRD4	25.8798	-1.73048	0.1963	4.9742e-19	1.6881e-18
TGFBR3	300.836	-4.60108	0.239505	2.31389e-82	7.27223e-81
PLA2G10	22.4651	0.479164	0.132044	0.000244888	0.00037272
ATP1B3	1954.28	0.110703	0.115552	0.337285	0.371424
NEDD4	1075.56	0.989835	0.112668	9.89778e-19	3.31503e-18
PIGB	370.399	-0.98029	0.0865416	6.54133e-30	3.37594e-29
MAPK6	3070.69	1.98174	0.109251	2.10716e-74	5.10467e-73
GNB5	1025.21	0.806229	0.070753	3.22218e-30	1.68083e-29
RAB27A	692.096	-2.83113	0.167893	3.31911e-64	5.6779e-63
HDHD5	456.195	-0.490978	0.296269	0.0850818	0.10176
UFD1	2367.08	0.980638	0.09059	1.63922e-27	7.75159e-27
LRP6	456.737	1.68789	0.343631	1.45754e-07	2.77963e-07
GUCY2C	10.7305	-4.0044	0.274748	1.59068e-48	1.59405e-47
SCT	13.9895	-1.78209	0.193455	1.28376e-20	4.64501e-20
PHRF1	2273.38	0.433986	0.121763	0.000377714	0.0005669
ELP1	1522.1	0.274746	0.0778432	0.000401179	0.000600879
NUCB2	8785.22	1.93377	0.0891384	6.87079e-105	4.1532e-103
PFN2	92.4686	0.434155	0.229279	0.212128	0.240717
PTPN3	482.072	7.021	0.310744	2.34982e-115	1.94994e-113
SPTB	1223.67	-2.83446	0.27129	5.75935e-26	2.57483e-25
DAPP1	332.553	-2.23379	0.17493	9.41532e-38	6.41014e-37
SLC44A1	1802.62	0.182436	0.24671	0.448553	0.483899
TMEM260	426.798	-0.572504	0.121487	2.01475e-06	3.5682e-06
SMG6	1900.12	0.556555	0.0948984	3.70121e-09	7.74378e-09
EXOC5	1770.31	0.502443	0.0736888	1.07663e-11	2.59886e-11
CLTCL1	278.453	-4.28708	0.203172	4.07328e-99	2.08852e-97
FGF22	12.134	-0.0967794	0.209648	0.636031	0.666244
FSTL3	90.0135	-2.06623	0.186246	5.34503e-29	2.66688e-28
DGCR2	1389.26	-0.482122	0.111018	1.11903e-05	1.88682e-05
RNF126	1079.26	-0.453593	0.116182	8.33483e-05	0.000131621
MNT	755.851	-1.42599	0.110213	1.41063e-38	9.88486e-38
ZXDC	1756.09	-0.213476	0.0709942	0.00252819	0.00354138
JMJD6	1422.42	0.133041	0.125898	0.289638	0.321839
POLB	810.637	1.19024	0.0824772	1.44343e-47	1.3962e-46
ST6GALNAC1	196.425	1.44808	0.337757	4.30653e-06	7.47998e-06
WIPI1	244.599	-2.20067	0.178339	2.2232e-35	1.39559e-34
GBA2	1054.1	-0.610416	0.0904395	1.22e-11	2.93444e-11
NDST1	514.319	-2.0342	0.262042	3.36135e-15	9.56056e-15
ASNS	357.757	-0.452845	0.127529	0.000339854	0.000511864
AP3M2	357.432	-0.817103	0.117074	2.24226e-12	5.58719e-12
ST6GALNAC2	93.2231	-0.929954	0.144061	7.57338e-11	1.74827e-10
PABPC1	28651.8	-0.815109	0.0988112	3.74819e-17	1.16676e-16
TESK2	452.828	0.0381061	0.0658535	0.565704	0.598843
CFAP20	1725.49	1.91683	0.125424	1.3325e-53	1.59764e-52
CSNK2A2	2292.79	0.614658	0.0776038	2.20907e-15	6.32978e-15
EIF2B3	360.959	-0.134109	0.11605	0.242637	0.272833
TCOF1	2717.15	-0.0528734	0.110818	0.627098	0.657652
CDC42	9506	0.546454	0.08534	1.94538e-10	4.38591e-10
OSBPL3	1210.76	0.284989	0.165909	0.0825628	0.0989223
SLC12A3	12.2586	-2.99183	0.174576	1.91851e-66	3.52409e-65
RAD18	999.446	0.972685	0.0700445	4.88293e-44	4.15961e-43
ATP2B1	2119.08	-0.891533	0.187484	1.42857e-06	2.56267e-06
TRPM5	113.121	2.35993	0.250322	1.25049e-27	5.93259e-27
NCK2	794.852	-0.890215	0.101572	1.23352e-18	4.10957e-18
MAP4K4	6408.61	0.500592	0.112856	9.36624e-06	1.5869e-05
MGAT4A	2433.79	-0.0911411	0.122644	0.450766	0.486148
RPL31	25206.9	0.888294	0.178907	8.0874e-07	1.47341e-06
WDR1	7114.56	0.0607216	0.0892404	0.509244	0.543976
SNX13	1586.69	0.118912	0.1443	0.416444	0.451577
ARHGAP10	775.563	1.22593	0.174338	7.25997e-13	1.85119e-12
RPS6KA2	228.778	-1.73127	0.207353	3.08578e-17	9.63892e-17
ING3	957.518	0.929743	0.10044	1.32731e-20	4.79799e-20
VASH1	198.973	-2.10844	0.195595	1.7667e-27	8.34604e-27
LMCD1	8.4438	-0.646789	0.308933	0.0293724	0.0370632
BUD23	1333.35	0.358279	0.0803495	7.75705e-06	1.32207e-05
SEL1L	1782.5	-0.445282	0.10726	2.45796e-05	4.04072e-05
TRIP13	247.025	0.247067	0.172282	0.145896	0.169388
ATP6AP1	1175.78	-1.04435	0.10892	5.6072e-22	2.1406e-21
TCF3	4201.61	0.587043	0.100042	3.8378e-09	8.02599e-09
TRIB2	1353.34	0.276705	0.21791	0.195433	0.223056
DAZAP1	3480.67	0.0583721	0.0762201	0.449483	0.484874
MBD3	1437.4	0.411333	0.107203	0.000120686	0.000188366
HLTF	1789.06	1.12893	0.103251	3.33492e-28	1.61455e-27
FAM50A	468.956	-1.12775	0.157859	5.49633e-13	1.40909e-12
FAM3A	520.427	-0.0800308	0.105006	0.442451	0.477698
CPSF1	3455.03	0.0630973	0.0961492	0.51156	0.546265
MYO3B	6.75996	-2.11259	0.26576	6.51613e-16	1.90903e-15
CYBRD1	404.096	-1.57119	0.180879	1.81079e-18	5.98116e-18
PDCD2	1474.84	0.566021	0.0892151	1.85171e-10	4.17873e-10
RDH11	1343.43	1.04838	0.0874449	1.91788e-33	1.12691e-32
PRKACA	751.278	-2.09284	0.0966623	2.31012e-104	1.37878e-102
ADGRL1	855.684	0.0451635	0.173197	0.793468	0.814741
ACTN1	1943.65	-1.56387	0.178279	7.74282e-19	2.60434e-18
ZFYVE26	1566.98	-0.282877	0.0913604	0.00181785	0.00258037
RPS6KA6	50.3624	3.15431	0.561879	5.04905e-10	1.11066e-09
EPN2	114.254	-2.21192	0.243998	4.94158e-20	1.74724e-19
PTPN18	872.11	-3.5322	0.19224	3.22994e-76	8.26935e-75
LIMS2	483.771	2.55323	0.16872	5.7668e-53	6.80223e-52
SPEG	163.963	0.561421	0.266026	0.0273797	0.0346806
LNX1	82.2457	0.187902	0.0975575	0.0530777	0.0650957
ALDH3A2	159.196	-3.68453	0.280378	9.50358e-40	6.97199e-39
TFRC	10053.1	-0.344301	0.127824	0.0065791	0.0088747
SREBF1	1715.8	-0.344825	0.114515	0.00243418	0.00341373
TRPC5	29.8292	-0.556914	0.218454	0.00925075	0.0122798
AFF4	6442.77	1.08751	0.150256	2.31114e-13	6.04797e-13
UBE2D1	314.948	-1.4512	0.1291	1.29434e-29	6.59192e-29
RHOBTB1	337.041	2.10931	0.243834	4.92289e-19	1.67099e-18
SMC1A	4003.09	-0.314977	0.130661	0.0141971	0.018498
HSD17B10	737.385	0.197061	0.16176	0.218945	0.248021
MARK2	1479.85	-0.376203	0.0954824	7.49693e-05	0.000118796
HMMR	546.515	-0.113613	0.169444	0.494013	0.52902
CHFR	1952.47	-0.282715	0.164136	0.0799816	0.095982
P4HA2	38.7349	-2.86604	0.198323	8.95897e-48	8.72831e-47
FCGR2B	39.8463	-4.25845	0.239805	7.79947e-71	1.66741e-69
NFATC3	4397.97	0.573361	0.0837706	6.46271e-12	1.57774e-11
TRNT1	744.58	0.610803	0.0697596	1.83256e-18	6.04992e-18
ACADVL	4995.93	0.265427	0.0808217	0.000994204	0.00144163
STK10	3744.29	-1.56035	0.128324	2.0234e-34	1.23254e-33
FBXW11	1331.02	0.317455	0.0813626	9.8925e-05	0.000155467
ACAP1	5176.1	0.231397	0.100575	0.0247537	0.0314829
CRMP1	10.0281	0.243662	0.429831	1.59989e-05	2.66907e-05
EVC	22.9778	-1.77691	0.440856	2.38641e-05	3.92788e-05
DERL2	915.142	0.307152	0.0837621	0.000233861	0.000356567
SIDT1	752.326	-0.806541	0.112013	4.55041e-13	1.17214e-12
NDE1	2035	0.647845	0.0968749	1.84681e-11	4.39905e-11
TMEM38A	30.1105	-2.08301	0.239177	3.461e-23	1.39353e-22
AP1M1	1638.1	-0.742549	0.0930726	1.16635e-15	3.37937e-15
PVR	199.13	-0.920668	0.249887	0.000159164	0.000245948
XRCC1	842.284	0.218555	0.091686	0.0165708	0.0214577
SCARB1	479.598	-0.438477	0.153907	0.00390302	0.00537199
CYP2W1	16.3204	-1.39039	0.209814	1.75369e-11	4.18304e-11
MCM2	4908.12	1.46588	0.170971	3.62423e-18	1.1792e-17
MOV10L1	6.8858	-1.21309	0.268597	2.84916e-08	5.67611e-08
PANX2	28.0581	-1.46584	0.336718	6.63981e-06	1.1377e-05
SELENOO	719.894	-0.790666	0.104216	2.41111e-14	6.59223e-14
TP63	7.1314	1.02275	0.431652	0.00708073	0.00952352
ALPK1	882.376	-0.901121	0.136871	3.40779e-11	8.02031e-11
LLGL2	309.519	-1.77902	0.176786	3.54367e-24	1.48497e-23
PDE8A	632.475	-0.490597	0.113581	1.39466e-05	2.33533e-05
CLCN4	61.8732	-3.66817	0.243827	1.61738e-51	1.80749e-50
NLE1	660.297	1.05526	0.13829	1.25567e-14	3.47533e-14
SDHA	3240.77	0.746842	0.0904065	1.07639e-16	3.27732e-16
SMARCE1	2213.72	0.944885	0.0835558	6.55894e-30	3.38411e-29
GSDMB	565.411	-0.628429	0.149501	2.1254e-05	3.51202e-05
KDM5A	5934.06	0.706517	0.114301	5.12663e-10	1.12733e-09
ADAM11	44.5454	0.7909	0.143755	2.41683e-08	4.83929e-08
PPP2R3A	319.957	1.16984	0.186484	1.35497e-10	3.08125e-10
FERMT2	44.5112	2.32141	0.301616	9.79991e-16	2.84902e-15
DHRS9	20.1856	-3.30829	0.337393	4.4484e-23	1.78162e-22
CD5L	8.29963	-1.49457	0.44862	2.51909e-06	4.44021e-06
PTGS2	231.976	-4.80735	0.298569	1.54552e-58	2.18709e-57
IGF2BP2	727.615	-0.270981	0.321939	0.374419	0.409267
MAP3K13	278.616	-0.76917	0.147234	1.29965e-07	2.48403e-07
ST6GAL1	1629.06	-1.67018	0.133248	2.16066e-36	1.4077e-35
TBX21	158.092	-4.33465	0.225285	9.82909e-83	3.14624e-81
FRY	769.976	-1.82619	0.314244	2.55758e-09	5.39939e-09
PICALM	4301.18	-0.407264	0.0833968	9.12135e-07	1.6562e-06
NSF	417.654	-1.24428	0.114322	7.9425e-28	3.79763e-27
CLASP1	3616	0.452088	0.107473	2.50723e-05	4.11886e-05
MRPS34	864.082	-0.199154	0.158077	0.200186	0.227986
NOTCH3	4204.56	7.25549	0.254422	2.65209e-183	9.64951e-181
CLNS1A	2195.91	0.372604	0.101073	0.000209962	0.000321197
TEAD2	14.352	-2.89205	0.182535	4.6729e-57	6.26142e-56
EED	731.05	0.64713	0.107987	1.56654e-09	3.35283e-09
CDHR2	43.9046	-0.700733	0.168104	2.46909e-05	4.05866e-05
TSG101	608.285	-0.660828	0.0763262	3.91604e-18	1.27196e-17
NCBP3	2527.76	0.0683802	0.0772578	0.408108	0.443046
ATP2A3	14118.8	0.901009	0.102719	1.01789e-18	3.40736e-18
CA12	15.9839	2.62095	0.368087	4.13211e-15	1.17035e-14
MGLL	608.888	0.444947	0.292887	0.110444	0.13034
NTN4	17.4616	0.139155	0.230257	0.535623	0.569485
BCS1L	296.829	-1.04531	0.115888	1.23753e-19	4.30722e-19
NUAK1	15.1767	-1.55531	0.372857	1.42828e-05	2.38952e-05
DPP8	1908.31	0.123839	0.0809723	0.125436	0.146824
SLC24A1	576.577	-0.978486	0.142147	3.87683e-12	9.54577e-12
ZNF532	67.876	-3.42889	0.219409	5.60746e-76	1.42983e-74
SCARF1	353.135	-0.0560404	0.218952	0.790475	0.811887
LMAN1	2523.69	0.861427	0.100115	5.35371e-18	1.72853e-17
HACD3	1947.56	1.19511	0.0800908	1.10877e-50	1.20632e-49
IPCEF1	356.195	-2.77751	0.222075	2.74311e-36	1.778e-35
ZZEF1	4631.02	-0.300815	0.0843901	0.000338084	0.00050932
ENO1	19901.3	0.836404	0.156216	6.0267e-08	1.17564e-07
SLC12A1	17.8704	-0.416744	0.226737	0.0599595	0.0730667
MYDGF	838.279	-0.35923	0.147694	0.0138751	0.0180971
ANO8	545.238	0.0382237	0.121783	0.75342	0.777417
TUBE1	282.078	-0.161885	0.0962029	0.0907766	0.108223
ARHGEF10L	109.626	-4.75144	0.277642	8.15618e-66	1.4767e-64
TXK	569.163	-0.962969	0.225968	1.38599e-05	2.32143e-05
TACR2	57.955	-0.620623	0.211663	0.00280402	0.00391182
ACTR6	469.535	0.976682	0.104076	3.29706e-21	1.22147e-20
TIPIN	272.896	0.713759	0.106837	1.75429e-11	4.18393e-11
SRI	756.644	-0.760329	0.119099	1.25531e-10	2.86048e-10
EIF4G3	1564.34	-0.932476	0.121029	9.10959e-15	2.54059e-14
NUP37	317.747	-0.00640996	0.130326	0.946971	0.954539
SEMA3A	11.4375	1.56939	0.423936	0.0649954	0.0788783
GTSE1	652.112	0.511065	0.145179	0.000367495	0.000551957
SEMA3C	48.2441	-3.61688	0.326491	7.59606e-29	3.76618e-28
TTC38	515.152	-1.33704	0.146086	2.92722e-20	1.04417e-19
ACAT1	566.749	-0.595977	0.0974774	8.2348e-10	1.78939e-09
GRAMD4	2926.31	1.25034	0.134038	3.75638e-21	1.38837e-20
CELSR1	105.555	-0.955797	0.245218	6.59468e-05	0.000105018
WNT8B	48.2748	1.22053	0.201526	4.93844e-10	1.08721e-09
ZNF638	4495.29	0.555644	0.0905118	9.61653e-10	2.08151e-09
SLC25A40	590.107	-0.457815	0.0985267	3.05274e-06	5.35092e-06
TIMM21	210.073	-0.485471	0.0881815	3.31477e-08	6.57946e-08
ADD2	471.205	-3.79478	0.252831	3.15939e-51	3.4875e-50
RASAL2	25.1156	-3.38088	0.225095	2.09764e-51	2.3318e-50
VPS9D1	289.867	-1.57381	0.129277	2.02177e-34	1.23194e-33
ZNF37A	1344.97	0.801861	0.113025	8.30902e-13	2.11498e-12
MARK3	2963.49	-0.129962	0.0887124	0.139476	0.162383
SLC25A3	9990.65	0.736471	0.0846507	5.95254e-18	1.91762e-17
FNDC3B	886.262	-1.87176	0.21919	5.74619e-18	1.85272e-17
FOSL2	2821.74	-2.22689	0.267788	3.5709e-17	1.11285e-16
CACNG4	7.30401	0.483796	0.367917	0.879617	0.894317
FRYL	5279.99	0.349698	0.116396	0.00257559	0.0036051
TMEM131	2436.17	-0.708715	0.107806	3.85396e-11	9.04789e-11
FSCN1	1026.13	0.973415	0.26811	0.000146552	0.000226997
ACTB	71346.9	-0.622025	0.14101	6.4119e-07	1.17666e-06
PLD1	178.095	-3.89656	0.295395	4.96103e-40	3.67656e-39
WDR62	1198.52	0.520571	0.148036	0.000364909	0.000548203
DLG1	2838.07	0.909549	0.0841439	2.20546e-27	1.03825e-26
RAB7A	1995.65	-1.55178	0.069802	9.31929e-110	6.53041e-108
BCAP29	509.316	-0.760855	0.11877	1.16839e-10	2.66657e-10
SEC31B	2123.99	0.8155	0.189268	1.19033e-05	2.00205e-05
SART3	2154.07	0.762304	0.0838442	6.73781e-20	2.37303e-19
ARHGAP15	3344.15	0.559413	0.0899006	4.3231e-10	9.55302e-10
TUBA3D	59.259	0.403166	0.141271	0.00393588	0.00541498
EXOSC7	584.689	0.271735	0.0612249	9.1771e-06	1.55639e-05
KIFAP3	1055.41	1.27183	0.0793978	3.36172e-58	4.69747e-57
MKRN2	1108.42	0.722831	0.0566801	2.17778e-37	1.46946e-36
MCM6	2992.49	0.710281	0.109157	7.08122e-11	1.63786e-10
REXO2	601.586	-0.282933	0.133041	0.0320065	0.0402315
RBM7	1025.59	0.95158	0.0833952	2.01578e-30	1.05882e-29
RBMS2	1241.69	1.01637	0.127939	9.72567e-16	2.82901e-15
BAZ2A	6416.89	-0.0950665	0.140516	0.492029	0.527134
PTPN23	1179.44	-1.14061	0.121008	2.16332e-21	8.08096e-21
MLH1	1058.08	-0.0438939	0.0671187	0.50914	0.543895
UNG	1212.22	1.05809	0.170204	2.35336e-10	5.28306e-10
FMO4	48.4416	-1.2125	0.148136	1.59371e-16	4.81063e-16
KLHL20	605.062	0.341132	0.085722	7.0242e-05	0.000111501
RGS11	22.2125	0.636843	0.254501	0.00905571	0.0120353
SLC46A1	35.6726	-1.86425	0.177041	2.61877e-26	1.18961e-25
PLXNA2	58.4697	-1.59012	0.253015	1.53958e-10	3.48931e-10
SPAG5	1494.83	0.556608	0.120226	3.0227e-06	5.30121e-06
ANKRD13A	2024	-0.627111	0.067149	8.14145e-21	2.96794e-20
TPD52	545.288	0.235048	0.198416	0.228404	0.258025
ACACB	509.735	-0.592794	0.183437	0.00104111	0.00150722
TRAF4	2946.4	2.52339	0.226334	5.0583e-30	2.62128e-29
PAG1	3389.78	-0.206164	0.171492	0.218111	0.247165
GPATCH1	324.202	-0.264949	0.0786457	0.000686051	0.0010095
ICAM3	952.525	0.298109	0.153782	0.0512424	0.0629835
NT5C2	1977.2	0.23666	0.0774354	0.00220227	0.00310161
GPC4	30.1997	1.27739	0.47156	0.00179477	0.00254799
MBNL3	2273.55	-0.295002	0.111629	0.00772232	0.0103387
CAMSAP3	28.7864	0.183343	0.199802	0.349352	0.383818
RAP1GAP	249.132	2.19825	0.317903	3.95695e-13	1.02345e-12
XAB2	1702.18	0.0969949	0.099876	0.338009	0.372177
ARHGEF1	6587.51	-1.45376	0.120535	8.3101e-34	4.96455e-33
STXBP2	982.155	-2.74729	0.193515	3.60112e-46	3.33496e-45
MAP2K7	892.407	-0.648675	0.0803825	5.89648e-16	1.73071e-15
DGKD	2756.44	-1.32856	0.105514	1.26717e-36	8.33036e-36
CTTNBP2	7.89088	-0.42266	0.410266	0.266059	0.297298
RARB	99.2622	0.750948	0.200718	0.000121561	0.000189623
TOP2B	8696.81	1.00301	0.0847151	4.35556e-32	2.43881e-31
TM9SF3	4640.87	0.850263	0.096897	1.10309e-18	3.68605e-18
NFKB2	932.817	-1.33201	0.19919	1.23737e-11	2.9751e-11
UBE2T	302.692	0.0975087	0.197708	0.617814	0.64885
PPP1R12B	1412.14	-0.405806	0.122649	0.000859652	0.00125344
DNAJC10	2053.55	-0.0943313	0.0854865	0.260376	0.291412
GTF3C1	3549.64	0.583986	0.0791355	1.33639e-13	3.5353e-13
IL4R	1818.94	-0.827646	0.222062	0.000134629	0.000209334
USP33	3097.85	0.736025	0.0758115	2.7532e-22	1.06656e-21
SNRPA	1802.47	0.405063	0.132778	0.00219475	0.00309171
SPAG6	73.8361	4.18404	0.379392	9.86339e-23	3.88782e-22
EXOSC5	370.654	0.0201446	0.182916	0.915491	0.926757
DYNC1I2	1038.98	0.134903	0.0848491	0.114221	0.13452
APBB1IP	2078.35	-0.809564	0.0991218	2.1474e-16	6.42659e-16
LRCH4	1355.58	-0.852085	0.0996034	8.63399e-18	2.75472e-17
FAM76B	1884.79	0.995199	0.100525	2.25753e-23	9.15986e-23
SIRT6	279.141	-0.675278	0.0899384	4.92276e-14	1.32469e-13
POLD3	643.584	-0.083296	0.114594	0.463381	0.498815
CAPZB	2665.16	-1.21626	0.105993	1.03283e-30	5.48908e-30
GPR137B	146.294	-1.16384	0.128586	8.31199e-20	2.9166e-19
NAALAD2	162.733	1.66528	0.169774	1.89489e-23	7.71328e-23
JADE1	2711.33	0.941349	0.0836143	1.41588e-29	7.20122e-29
SLC25A43	71.1429	-2.36713	0.20674	8.96665e-31	4.78019e-30
UBE2A	2022.21	0.903566	0.0905465	1.46487e-23	5.98215e-23
FGFR1	5274.85	4.42741	0.174492	2.37473e-143	3.97609e-141
SMC1B	45.805	-1.01781	0.200032	2.38685e-07	4.48898e-07
FBLN1	12.4799	-0.269122	0.39884	0.465751	0.501053
ITGA8	10.1786	-2.60546	0.422763	2.734e-10	6.11578e-10
CST7	649.949	-4.07177	0.238445	1.18335e-65	2.11817e-64
MAP2	10.3951	-1.03698	0.321028	0.00078977	0.00115645
PIAS2	1519.43	0.977509	0.106801	3.22649e-20	1.14898e-19
AMPH	60.7069	0.27331	0.250195	0.258813	0.289799
ARAF	1483.44	-0.691843	0.0759286	6.09778e-20	2.15002e-19
MCCC1	826.402	0.477863	0.0640299	7.62761e-14	2.04007e-13
LAMP3	100.397	0.505417	0.346832	0.116665	0.137185
NEBL	61.8693	0.886304	0.498442	0.682652	0.710791
ACER3	614.016	-0.923735	0.107889	7.53345e-18	2.41336e-17
UBE2K	1869.03	0.0556995	0.071752	0.443057	0.478297
PIK3C3	1468.4	0.000959889	0.0787928	0.995123	0.99586
N4BP2	5567.71	2.32848	0.10076	1.08562e-118	9.7809e-117
TIGAR	145.009	-0.721137	0.14173	2.93914e-07	5.49003e-07
TULP3	161.944	-0.610313	0.0948251	1.04014e-10	2.38077e-10
SYNJ2	1574.38	1.23884	0.134625	1.30219e-20	4.71081e-20
PPP2R5C	4311.06	-0.335985	0.0910611	0.000206543	0.000316268
PMS2P1	501.291	0.977968	0.0668412	1.03953e-48	1.04896e-47
GNB1	6765.96	-0.135291	0.0756753	0.0718584	0.0867564
HOXA9	304.574	2.29805	0.514134	5.6413e-07	1.03836e-06
EDN1	15.508	-0.0468023	0.2158	0.823135	0.842278
MLLT10	2060.26	0.050429	0.104127	0.628938	0.659472
ZCWPW1	165.975	-1.25142	0.091817	1.49542e-42	1.21378e-41
P2RY10	258.163	-1.18925	0.264909	4.11906e-06	7.16358e-06
ITM2A	8947.59	3.69839	0.257947	2.55629e-48	2.53751e-47
NRDC	3252.29	-0.154272	0.0806833	0.0519387	0.0637772
VDAC3	1762.49	0.0569697	0.0885261	0.523471	0.557662
PCM1	11783.8	1.37587	0.122047	7.1761e-30	3.69548e-29
TNRC6C	4006.47	1.19325	0.148046	2.9733e-16	8.83675e-16
CBFA2T2	1173.33	-0.060942	0.0633327	0.326209	0.360107
ITCH	2846.29	0.212159	0.0871388	0.0147446	0.0191809
PKD2L2	210.672	0.811459	0.155102	1.0563e-07	2.03184e-07
TP53INP2	389.164	-1.60458	0.179995	2.28628e-19	7.87339e-19
SDF4	1435.62	-0.510492	0.102288	4.78078e-07	8.82806e-07
MYH7B	195.365	-1.0515	0.177211	1.86687e-09	3.97761e-09
TP73	240.808	2.21555	0.513466	1.11409e-06	2.01247e-06
TOLLIP	531.272	-1.17998	0.0933082	7.1464e-37	4.7442e-36
UBE2D4	207.13	-0.60373	0.0672437	2.32658e-19	8.00471e-19
CLUL1	11.8337	2.71265	0.236498	1.02222e-31	5.65176e-31
RUNX1T1	7.72647	1.56848	0.409628	0.468875	0.504127
THOC1	2474.7	1.05276	0.119005	4.3583e-19	1.48308e-18
FKBP7	71.0946	0.575596	0.125606	3.73069e-06	6.5085e-06
OSBPL6	19.808	0.709147	0.260099	0.00436074	0.00597258
SLC1A3	87.0686	-0.223678	0.332282	0.224466	0.25391
XRCC5	8795.14	0.694539	0.0735873	7.08908e-21	2.58979e-20
LXN	219.606	-0.5033	0.0988456	3.16624e-07	5.90373e-07
SP140	236.215	-2.56125	0.261049	3.90715e-23	1.57016e-22
MKNK1	764.768	-1.1378	0.0844645	1.30995e-41	1.03053e-40
TNS1	976.247	-3.00997	0.277681	8.92035e-28	4.25228e-27
REXO1	1264.73	-0.35091	0.116889	0.00231008	0.00324715
SAR1A	2661.02	0.75479	0.0852203	6.49441e-19	2.19105e-18
CDC14A	1123.2	-0.149917	0.138113	0.271673	0.303195
RAPGEF3	90.0444	-0.193323	0.188155	0.295283	0.327765
CEACAM1	330.794	-4.95528	0.217928	1.38875e-114	1.11809e-112
SENP1	914.831	0.268468	0.0801228	0.000774928	0.00113524
DUSP13	7.75701	-3.77111	0.319086	1.04929e-32	6.00139e-32
CIC	2703.71	-0.543465	0.10695	3.24724e-07	6.0494e-07
LIPE	172.889	-1.10174	0.17888	4.51249e-10	9.95642e-10
FDFT1	4398.32	1.53229	0.126035	1.27619e-34	7.82674e-34
PAFAH1B3	699.648	0.842726	0.161339	1.10107e-07	2.11517e-07
OPHN1	22.0382	-2.48122	0.355168	1.07783e-12	2.72773e-12
KIF22	3326.31	0.823277	0.102172	5.50254e-16	1.61608e-15
CARMIL1	220.342	-0.169794	0.222345	0.432116	0.467381
PGM1	720.22	-0.0744635	0.130373	0.549695	0.582972
DDX1	1450.75	0.118518	0.0690398	0.0887661	0.105926
DNM2	5310.16	-0.678329	0.087478	6.18821e-15	1.73943e-14
EPB41L2	1837.36	1.7421	0.182371	2.08573e-22	8.11306e-22
MOXD1	5.53962	-3.44757	0.192875	5.2547e-72	1.19065e-70
STX7	712.741	-2.45809	0.176782	2.23246e-44	1.91557e-43
RABL2B	270.584	-1.40323	0.0981048	1.09533e-46	1.03463e-45
KEAP1	977.293	0.227379	0.130471	0.0801786	0.096194
DDX43	18.2196	-1.39813	0.194977	3.87225e-13	1.00237e-12
PTPRH	36.3796	3.26029	0.363375	8.58169e-19	2.87882e-18
DCT	13.1906	0.73315	0.229268	0.000924718	0.00134417
SLC35C2	945.038	-1.01867	0.0783677	8.17849e-39	5.79322e-38
CRYBG3	265.449	-1.63666	0.267657	4.47971e-10	9.88871e-10
RFX3	1250.13	0.918201	0.126575	2.30844e-13	6.04173e-13
RIF1	5549.76	0.650876	0.100828	8.47196e-11	1.95023e-10
RAB21	1956.66	0.496144	0.0893356	2.63157e-08	5.25481e-08
SLC4A4	602.878	2.1274	0.262958	5.57096e-17	1.71945e-16
SMARCA2	1836.73	-1.18161	0.199629	1.81416e-09	3.87097e-09
SESN1	718.988	0.0436211	0.163047	0.790003	0.811535
MID2	20.7104	-3.11269	0.310793	5.39349e-24	2.24571e-23
COL5A3	59.1026	-0.32961	0.32633	0.288005	0.320137
SRCAP	5133.32	-0.653094	0.124406	1.02894e-07	1.98062e-07
PUM3	918.096	0.514879	0.108373	1.85129e-06	3.28856e-06
CPB2	31.9094	2.78939	0.237244	2.73937e-33	1.59867e-32
CHRNA3	962.861	8.1669	0.291587	2.41206e-176	7.36066e-174
KCNN2	12.2176	4.84639	0.656914	2.64456e-14	7.22111e-14
CNOT4	1144.58	0.176726	0.126151	0.164096	0.189161
PSEN1	1689.29	-0.822249	0.0741657	9.9449e-29	4.91273e-28
CPOX	504.189	-1.57911	0.121483	6.10194e-39	4.34344e-38
CLDND1	1237.01	-0.145292	0.105742	0.166542	0.191828
MOK	121.282	-0.105477	0.193208	0.199213	0.226986
HSP90AA1	16990.9	0.695421	0.103378	5.13381e-11	1.19753e-10
RBL1	1251.14	0.308511	0.104958	0.00314	0.00435708
DLGAP4	541.782	-1.56078	0.12041	9.77127e-39	6.90338e-38
IGSF9B	275.871	0.895671	0.320565	0.0291659	0.03681
CROCCP3	309.125	-0.27707	0.148256	0.0588239	0.0717615
NDC80	788.852	0.949573	0.128623	8.53169e-14	2.27736e-13
AP4E1	782.497	0.392574	0.08239	1.98034e-06	3.50825e-06
RSBN1	1975.96	1.04104	0.0849289	7.33743e-35	4.53229e-34
MAGI3	274.05	1.39612	0.226017	1.74382e-10	3.93994e-10
CXCL2	124.97	-1.86562	0.277666	7.75503e-12	1.88447e-11
COL4A4	98.996	-1.0795	0.213642	2.76102e-07	5.16804e-07
TCF7	10651.1	0.795629	0.116813	7.12657e-12	1.73622e-11
OSTM1	449.124	-1.05233	0.11472	2.52656e-20	9.03811e-20
IMPG2	153.61	1.70498	0.182328	1.49658e-21	5.6237e-21
PCNP	2652.77	0.63241	0.068474	2.02906e-20	7.28044e-20
EXD2	459.196	0.909565	0.118621	9.89166e-15	2.75464e-14
ARG2	116.162	0.993776	0.167397	1.43654e-09	3.08086e-09
MEF2C	687.036	-1.648	0.365388	2.86267e-06	5.02755e-06
PTPRC	15613.5	-0.96089	0.135988	1.0987e-12	2.78019e-12
PKP1	18.6302	8.22387	0.52734	3.05979e-34	1.85074e-33
UBA5	839.303	0.327562	0.0800993	4.36644e-05	7.04349e-05
STK17B	10600.4	0.110957	0.121723	0.376388	0.411152
CDC14B	37.445	-4.5841	0.205984	3.9981e-110	2.84376e-108
ZNF510	628.17	0.318478	0.0962441	0.000883406	0.00128649
ZNF506	1345.14	0.422931	0.12539	0.000669788	0.000986639
JMJD4	200.987	0.0668635	0.117875	0.568973	0.601966
DUSP12	373.675	0.0360334	0.114774	0.754053	0.777942
AACS	808.226	1.20382	0.101172	5.00222e-33	2.88983e-32
DELE1	1257.93	-0.748188	0.0759632	5.32913e-23	2.1285e-22
PCDHGA2	14.0864	2.59037	0.320427	3.61531e-17	1.12595e-16
HSPB11	579.424	0.639813	0.100567	1.57422e-10	3.56569e-10
PHLPP1	745.833	0.0590171	0.205251	0.776146	0.798707
ATP8B1	190.231	-1.75816	0.212347	5.50609e-17	1.69999e-16
IL12RB2	113.115	-0.24936	0.228164	0.262951	0.29405
SMARCD3	229.642	-2.18913	0.128555	2.01439e-65	3.57527e-64
WDR70	907.929	0.35214	0.0764898	3.88483e-06	6.76992e-06
FYB1	5610.73	-0.650608	0.179222	0.000211336	0.000323214
STRADB	633.873	-1.72183	0.155151	5.87761e-29	2.92797e-28
BZW1	5064.93	1.0972	0.0762884	3.20228e-47	3.07393e-46
PGR	5.20572	4.40292	0.456159	1.95594e-12	4.8892e-12
C1QTNF3	212.045	1.11464	0.148891	3.04756e-14	8.30354e-14
ME2	2092.81	0.372444	0.0813553	4.4245e-06	7.67573e-06
C5orf22	382.882	-0.265293	0.0751744	0.000396201	0.000593706
CCNT2	3516.63	0.973317	0.0991491	7.35241e-23	2.91569e-22
FAM135A	326.221	-0.363803	0.224012	0.0955482	0.113718
COL19A1	54.5527	-2.34325	0.237394	2.15496e-23	8.74931e-23
EPB41L3	163.166	-3.66583	0.296235	1.71841e-35	1.0841e-34
COBLL1	224.403	-1.24128	0.238857	2.00535e-13	5.26084e-13
DLG3	428.523	1.40837	0.26601	3.07813e-08	6.12004e-08
SERTAD4	118.365	8.16582	0.633768	1.36275e-40	1.03204e-39
TRAF5	1694.14	0.274036	0.137955	0.0463557	0.0572226
MRPL22	555.503	0.739839	0.0934247	1.69064e-15	4.86789e-15
GEMIN5	702.824	0.133493	0.0917231	0.15114	0.175144
NFE2L1	2981	1.08065	0.0982475	2.48223e-28	1.20605e-27
GSK3B	3172.37	0.524367	0.0740707	1.28464e-12	3.23985e-12
ITGB5	29.0301	-0.999632	0.214397	1.48031e-09	3.17222e-09
ERC1	1786.4	0.215695	0.133916	0.103944	0.123091
XPO1	7494.84	0.501795	0.0664442	3.94556e-14	1.06811e-13
RNF13	901.393	-0.619188	0.0743717	6.5275e-17	2.0101e-16
PALB2	324.706	-0.0490001	0.0782589	0.529262	0.563291
DOP1A	1151.33	0.0847048	0.114517	0.464306	0.499725
LYRM2	445.92	-0.225341	0.0872231	0.00951923	0.0126229
BCKDHB	426.426	0.752644	0.118656	1.52742e-10	3.463e-10
KAT6A	7387.19	0.933484	0.14574	9.53529e-11	2.18809e-10
TUT7	2448.22	0.22609	0.119502	0.0599425	0.0730507
ULK2	148.419	-3.15216	0.231955	1.92524e-42	1.55466e-41
GRHL2	8.46252	-1.39993	0.249213	9.71014e-09	1.98547e-08
TNPO1	4311.14	0.916364	0.0985069	8.60535e-21	3.13525e-20
PLOD1	232.934	-2.92884	0.204657	7.52626e-47	7.13769e-46
P2RX5	813.725	1.11378	0.18619	1.02014e-09	2.20609e-09
ITGAE	2409.8	3.0071	0.199495	1.10928e-52	1.29484e-51
DIS3	2951.68	1.31014	0.0978482	2.41931e-41	1.88368e-40
PIBF1	1168.72	1.19498	0.0676192	3.59804e-70	7.5471e-69
TDRD3	1017.37	1.09966	0.0729655	1.14117e-51	1.2806e-50
NUFIP1	322.818	1.06496	0.0859277	2.97963e-35	1.86081e-34
PDS5B	4252.3	1.24331	0.0991836	1.89231e-36	1.23414e-35
OXCT1	1180.98	0.824036	0.169173	6.93585e-07	1.2696e-06
RRAGB	304.017	0.132991	0.085216	0.117369	0.137961
CYLD	3728.5	-0.211287	0.133731	0.106495	0.125969
SLC27A5	209.988	0.342688	0.119881	0.00395306	0.00543743
ZNF324	463.195	0.417081	0.0808821	2.17468e-07	4.10056e-07
ZNF671	416.214	0.205032	0.0843579	0.0147669	0.0192073
ZNF416	254.134	1.43745	0.112494	6.34746e-38	4.34808e-37
ZNF586	1436.91	1.17831	0.107409	2.46187e-28	1.19647e-27
ZNF446	247.041	0.413855	0.0792679	1.62308e-07	3.08691e-07
ZNF264	1819.11	0.508498	0.106879	1.66989e-06	2.97779e-06
RPS5	19433.6	0.628505	0.185983	0.000591123	0.000874505
FAT1	9817.96	6.91278	0.375686	3.51153e-78	9.57323e-77
YTHDC1	5183.37	0.93335	0.129655	3.81474e-13	9.87885e-13
CHMP2B	712.989	0.238032	0.104383	0.0224562	0.0286687
SMAP2	3095.86	-1.31833	0.130251	2.17346e-24	9.1872e-24
PPIE	558.638	-0.821147	0.136455	1.29775e-09	2.7908e-09
ZMPSTE24	668.403	0.425581	0.0708969	1.86359e-09	3.97151e-09
STARD7	3206.93	0.452571	0.0943539	1.44387e-06	2.58915e-06
NOA1	1222.9	0.9315	0.0949214	6.46698e-23	2.57103e-22
REST	4071.54	1.13458	0.0963518	2.79074e-32	1.5752e-31
HAL	151.276	-2.63338	0.231954	2.21982e-30	1.16502e-29
SSH1	982.796	-1.04702	0.0967098	1.10319e-27	5.24825e-27
GSTP1	5537.85	0.469407	0.189791	0.0136096	0.0177644
APLP2	4172.82	-2.63749	0.174251	2.48136e-52	2.8522e-51
FAM234B	213.873	-0.384326	0.187226	0.0369333	0.0460966
WBP11	3244.27	0.139851	0.112171	0.230669	0.260366
EIF3I	3276.37	0.764178	0.12932	2.63811e-09	5.56631e-09
COL16A1	38.63	2.542	0.210884	1.09805e-34	6.74299e-34
TXLNA	1995.43	0.758729	0.0883246	7.59498e-18	2.43183e-17
NCOA1	2498.66	-0.515493	0.0912944	1.39815e-08	2.83618e-08
AGBL5	1192.95	1.16274	0.10132	7.04136e-31	3.77615e-30
EFR3B	39.1237	0.0760599	0.211502	0.71531	0.741612
KIF3C	328.771	1.03727	0.119945	2.56613e-18	8.41004e-18
RAB10	1850.06	-0.464115	0.0865742	6.10178e-08	1.18979e-07
HADHA	4098.41	-0.117944	0.0973088	0.219504	0.24858
MAPRE3	61.3843	-1.30331	0.206328	1.46694e-10	3.32868e-10
CAD	2353.33	0.440105	0.144621	0.00216598	0.00305322
CD59	977.586	-0.280925	0.174988	0.101764	0.12063
CD82	2817.2	1.08026	0.140223	6.1358e-15	1.72495e-14
BCORL1	389.19	-0.770973	0.163396	1.82356e-06	3.24174e-06
ATRX	4786.04	0.501577	0.107046	3.07528e-06	5.38943e-06
AK6	306.44	0.580322	0.124625	2.6257e-06	4.62166e-06
FCN1	4850.05	-4.97263	0.279047	4.07977e-71	8.82163e-70
MYNN	839.52	0.931077	0.0722696	3.25663e-38	2.24874e-37
MECOM	24.5312	0.319679	0.313995	0.0382996	0.0476949
SCAMP1	958.641	1.02794	0.0810683	5.86467e-37	3.90702e-36
PREP	709.816	-0.367912	0.0805162	4.53143e-06	7.85404e-06
HACE1	943.112	1.25278	0.0928976	7.28074e-42	5.77575e-41
SEH1L	1759.71	0.916941	0.0917364	1.18945e-23	4.87638e-23
WDR47	550.194	0.388529	0.0978524	7.06026e-05	0.000112054
WDFY1	594.041	-1.42132	0.190894	5.02085e-14	1.3507e-13
OVGP1	186.625	1.09396	0.199822	1.91993e-08	3.86272e-08
SLC25A24	589.802	-0.489525	0.13651	0.000294194	0.000445008
MAP3K4	1513.53	0.125517	0.0991727	0.204405	0.232511
PILRA	367.999	-3.28856	0.144351	2.92845e-115	2.41949e-113
IGSF9	69.8442	0.989528	0.215823	2.27091e-06	4.00986e-06
ABCB1	182.383	-1.44758	0.317263	2.5431e-06	4.48044e-06
ZNF213	217.393	-1.09275	0.101378	2.74426e-27	1.28773e-26
AKR1B1	1159.86	0.0251648	0.184824	0.895989	0.908912
CPNE3	1753.01	-0.312946	0.124557	0.0112105	0.0147632
RRN3	1128.94	0.470782	0.091367	2.25376e-07	4.24586e-07
CTTN	110.174	-1.6	0.206814	4.86025e-15	1.37227e-14
MTIF2	540.904	-0.154863	0.0874769	0.075927	0.0914294
DDHD2	1226.24	0.197187	0.0968147	0.0430045	0.0533014
TTC39A	175.166	0.542837	0.225734	0.0130975	0.0171314
EPS15	3316.2	-0.00763643	0.0722833	0.904789	0.916855
ORC1	1020.01	0.743272	0.11708	1.48694e-10	3.37245e-10
MGST2	228.249	-1.39448	0.231123	8.41002e-10	1.82642e-09
CHERP	1272.36	0.00945624	0.144953	0.956013	0.962268
ATG16L1	1689.26	0.232488	0.121345	0.054791	0.0670534
USP40	562.406	0.0027063	0.121089	0.9837	0.986359
POMGNT1	1049.19	0.728775	0.102302	8.32202e-13	2.11772e-12
RAD54L	461.346	0.313663	0.117018	0.00712504	0.00957904
MAST2	795.42	-0.217122	0.11623	0.0598992	0.073012
DNAJA1	4353.52	0.816139	0.11152	1.70755e-13	4.49642e-13
B4GALT1	2423.56	-0.709759	0.176362	4.30724e-05	6.95154e-05
CHMP5	666.6	0.282519	0.123096	0.0208389	0.0267121
NFX1	1485.31	-0.292114	0.0965971	0.00238418	0.00334609
DIMT1	1013.58	0.149593	0.068765	0.0310099	0.0390539
IPO11	948.366	0.643935	0.0822294	3.68156e-15	1.0454e-14
EIF2AK1	2369.16	-1.30351	0.0730211	1.57411e-71	3.47111e-70
NME8	54.3161	-5.30945	0.277626	1.14168e-81	3.54109e-80
EPDR1	269.989	0.461727	0.161865	0.00378537	0.00521626
SNX10	635.297	-0.98142	0.11443	6.656e-18	2.13769e-17
SEPHS1	1559.49	1.18818	0.0922817	2.40706e-38	1.66758e-37
MRPL28	774.894	0.0205236	0.141876	0.892463	0.905772
HBQ1	43.3561	-3.41615	0.20305	6.16776e-64	1.04284e-62
ITPKC	288.113	0.514716	0.1047	7.61043e-07	1.38905e-06
CEACAM6	45.178	-3.09343	0.34501	1.2217e-19	4.25291e-19
FAT2	29.6436	-2.972	0.195989	2.24215e-52	2.58667e-51
RBM22	2119.86	0.338725	0.0850803	6.46576e-05	0.000103043
TMED2	3848.02	0.547956	0.102333	7.8026e-08	1.51224e-07
ERO1B	597.078	0.246429	0.142053	0.0797768	0.0957727
ZFAND6	2360.7	0.837917	0.098019	8.29234e-18	2.6484e-17
HSD17B2	18.9103	1.10678	0.346853	0.000540613	0.000802102
TXLNG	1031.73	0.246443	0.114832	0.0311413	0.0392037
PPEF1	19.4196	-1.17452	0.194762	9.73702e-10	2.10711e-09
LAT2	1788.51	-0.349184	0.259136	0.162739	0.187745
HUWE1	10813.3	0.162702	0.0777756	0.0428066	0.0530665
ZW10	478.164	0.168176	0.0796863	0.0335108	0.0420245
ALG9	425.094	1.02134	0.094587	1.74816e-27	8.26051e-27
MYBPC2	9.66203	-2.56155	0.242567	1.43092e-26	6.56634e-26
ACOX3	305.995	-0.480768	0.0863254	2.28093e-08	4.57297e-08
MTMR2	831.168	0.592775	0.0999644	2.50599e-09	5.29344e-09
PPP1R15A	14187.4	1.54296	0.150717	1.24601e-24	5.31557e-24
HSD17B14	13.3797	0.452845	0.288242	0.0982991	0.116808
TRIP6	430.862	0.633616	0.159205	5.27342e-05	8.45177e-05
ACHE	107.924	-3.94246	0.264431	1.24349e-50	1.34747e-49
FTL	14054.6	-2.11995	0.156327	2.69692e-42	2.16486e-41
SRRT	4929.2	0.706637	0.117368	1.33335e-09	2.86579e-09
BAX	941.648	-0.416036	0.108194	0.000110143	0.000172565
NLK	1189.72	0.710807	0.0858646	1.08755e-16	3.31024e-16
PIGS	992.332	-0.529481	0.087486	1.25075e-09	2.69155e-09
ADAMTS2	80.7598	2.86187	0.360379	1.71137e-10	3.86893e-10
ATXN7L3	2281.05	0.490954	0.100297	8.50462e-07	1.54689e-06
PGS1	1136.2	-0.0978389	0.0768054	0.201352	0.229229
PSMC5	1730.4	-0.220506	0.077718	0.00438139	0.00600043
UIMC1	1741.26	0.509956	0.0877175	5.2403e-09	1.0894e-08
CETP	16.958	-1.81626	0.227672	6.11435e-16	1.79338e-15
MMP2	25.3648	-0.83549	0.416779	0.0317131	0.0398811
LPCAT2	359.421	-2.4422	0.33326	9.09506e-14	2.42535e-13
GNAO1	56.2462	-1.38695	0.221782	2.1037e-10	4.73664e-10
OGFOD1	669.94	0.280179	0.0756472	0.000203865	0.000312369
SH3BP2	2444.33	-1.57933	0.101841	1.33388e-54	1.65164e-53
NOP14	1659.91	0.57452	0.0949617	1.17323e-09	2.52733e-09
ADD1	5874.6	-0.301633	0.0706392	1.39779e-05	2.34036e-05
L2HGDH	213.803	0.281119	0.091495	0.00202687	0.00286567
TXNDC16	731.503	0.898301	0.084875	2.05732e-26	9.38843e-26
RTRAF	3562.23	0.840458	0.0849619	2.80511e-23	1.13282e-22
NID2	330.459	2.62971	0.23403	1.38467e-30	7.32401e-30
GMCL1	1158.07	0.55545	0.0919446	1.26477e-09	2.72143e-09
SF3B2	5941.86	0.768112	0.0849441	1.31198e-19	4.56382e-19
KLHL42	772.473	0.56695	0.0953135	2.21598e-09	4.6992e-09
GNAS	16746.8	0.261838	0.0949095	0.00655825	0.0088491
DNM1L	2193.35	0.142869	0.10945	0.189973	0.217164
PHACTR3	26.3488	1.86224	0.447984	0.00282488	0.00393889
ERGIC2	955.099	0.56544	0.0809639	2.36325e-12	5.88401e-12
TFAP2C	136.246	8.46358	0.673743	1.37659e-38	9.65349e-38
AURKA	319.774	0.0292853	0.130584	0.822375	0.841591
CASS4	86.5547	-2.3409	0.204928	1.26279e-30	6.6868e-30
PIR	32.4528	-0.983358	0.285032	0.000374355	0.000561993
AAMDC	183.835	0.346302	0.0941703	0.000218156	0.000333455
RFX2	307.769	-0.683618	0.17227	5.85125e-05	9.34304e-05
METTL2A	357.604	0.473403	0.0762258	4.77882e-10	1.05281e-09
SULT2B1	6.59031	-1.96315	0.308455	7.60682e-11	1.75535e-10
ALG6	455.758	-0.172752	0.0977765	0.0741351	0.089374
CNOT3	1061.86	-0.734518	0.128288	8.24485e-09	1.69153e-08
GP6	69.2489	-1.06192	0.338261	9.4193e-06	1.59532e-05
PTPN4	1725.62	-0.301888	0.0988546	0.00214254	0.00302153
DDX18	1743.91	-0.14125	0.0715927	0.0447146	0.0553086
KHSRP	4593.76	0.424485	0.0934256	5.02175e-06	8.67765e-06
GNA11	279.486	0.440644	0.169633	0.00828747	0.0110554
ASAP3	53.8373	1.37345	0.2442	5.62627e-09	1.16784e-08
EDEM2	604.252	-0.683314	0.101324	1.25032e-11	3.00393e-11
DNMT3B	914.201	2.22274	0.186697	1.25563e-33	7.43849e-33
TPX2	2205.39	0.464443	0.135901	0.000554433	0.000821962
FER1L4	72.9632	-0.991409	0.179975	2.40374e-08	4.81461e-08
PDRG1	488.362	1.43918	0.126143	1.001e-30	5.32441e-30
EPB41L1	35.4606	1.05952	0.308021	0.000246303	0.000374783
DOCK9	1124.26	-0.102813	0.208046	0.609894	0.641387
ANKRD10	3978.39	0.926725	0.0636189	4.72217e-48	4.64122e-47
TGDS	262.477	0.299082	0.10135	0.00303191	0.0042139
DOCK3	101.929	0.365928	0.191101	0.922816	0.933024
C3orf18	114.818	-0.00515608	0.189857	0.974895	0.978931
COQ9	372.849	-0.536032	0.129969	3.26725e-05	5.31526e-05
TMEM40	5.30919	-3.52796	0.274577	1.1867e-38	8.35279e-38
KIF9	221.075	0.195605	0.107052	0.0662905	0.0803572
CRLS1	642.28	-0.561993	0.0949853	2.82527e-09	5.94528e-09
PPP1R13B	147.471	-1.51508	0.228035	1.47136e-11	3.52382e-11
ATRN	825.783	-0.803415	0.0974396	1.25531e-16	3.80798e-16
SMOX	455.974	0.403884	0.190007	0.0301396	0.0380034
SIGLEC1	149.975	-5.83021	0.320488	6.84528e-74	1.63526e-72
FKBP1A	2578.73	-0.738598	0.0900296	1.76695e-16	5.31151e-16
NSFL1C	1218.73	-0.405898	0.0805899	4.24055e-07	7.85426e-07
SLC4A11	25.1007	0.702783	0.250156	0.00340943	0.00471814
ZNF343	139.496	-0.321033	0.106296	0.00236275	0.0033175
EBF4	31.2175	-1.20876	0.35345	0.000357435	0.000537616
CPXM1	1295.32	1.66519	0.253584	9.23434e-12	2.23619e-11
MAVS	2889.88	-0.612689	0.0882686	3.14452e-12	7.78518e-12
LZTS3	273.074	1.76476	0.233546	6.79106e-15	1.90407e-14
XRN2	4095.34	0.419036	0.0585598	7.63878e-13	1.94674e-12
KIZ	729.629	0.470463	0.0961103	8.62448e-07	1.56794e-06
DYNLL1	1541.32	-0.140181	0.174939	0.412548	0.447532
TESC	524.131	-0.91046	0.234012	7.00967e-05	0.000111279
SNX5	3298.55	0.603155	0.0876413	4.7616e-12	1.16847e-11
RPL6	19422.6	0.17824	0.130501	0.177548	0.2037
SIRPG	114.218	-2.93178	0.270895	1.07359e-27	5.10875e-27
MAPKAPK5	1602.06	0.362659	0.0605691	2.00855e-09	4.27034e-09
P2RX7	319.698	-1.46409	0.180442	2.42966e-16	7.24952e-16
ESF1	614.825	0.901437	0.0885458	1.39474e-24	5.93533e-24
RBBP9	302.52	0.125243	0.114308	0.271732	0.303242
ANAPC5	4049.03	0.11364	0.0579668	0.0514208	0.0631701
SLC23A2	1537.11	0.0336191	0.0908033	0.722374	0.748157
SLC8B1	1558.25	0.00148406	0.0974838	0.99029	0.991863
TMEM230	1521.87	0.178198	0.112668	0.11871	0.139433
DZANK1	89.7202	-0.0999357	0.0953757	0.29193	0.324233
KDM2B	2428.74	0.326387	0.0856917	0.000136068	0.00021145
TASP1	3839.35	4.28948	0.238502	6.22728e-74	1.48951e-72
OAS1	365.097	-2.15554	0.251619	4.27844e-18	1.38681e-17
GCN1	5231.91	0.581345	0.0643574	2.02447e-19	6.98958e-19
RPLP0	62526.8	1.5384	0.176032	2.95922e-18	9.66651e-18
PXN	1084.91	-3.7876	0.187571	6.36737e-91	2.49422e-89
SIRT4	13.6759	0.199653	0.137818	0.14377	0.167073
RPH3A	39.7948	-6.27478	0.23644	2.68425e-155	5.40276e-153
KIF16B	156.867	-1.50687	0.270108	1.19653e-08	2.43579e-08
TRMT6	333.875	-1.10114	0.104213	2.63313e-26	1.19584e-25
PEBP1	2654.28	0.682152	0.169949	4.39604e-05	7.08822e-05
BRAP	1154	0.787292	0.0797115	5.36165e-23	2.14059e-22
ERP29	2598.54	-0.52772	0.13376	6.83336e-05	0.000108681
FUS	9018.11	-0.176325	0.128758	0.161692	0.186628
IGBP1	1644.87	0.38738	0.107154	0.000273716	0.000414994
FXYD5	2095.89	-2.18414	0.146785	1.68675e-50	1.81842e-49
ZNF302	438.676	-0.0891668	0.149784	0.543362	0.576806
GRAMD1A	1637.3	-0.499064	0.0887252	1.55151e-08	3.1392e-08
CDIP1	325.421	-1.60405	0.238295	7.62016e-12	1.85337e-11
CMTM1	90.2786	0.266644	0.1605	0.0922408	0.10992
KCNH4	14.1712	0.530988	0.235307	0.121189	0.14216
GANAB	5008.14	-0.307094	0.108757	0.00430086	0.00589612
GMIP	1419.21	-1.90322	0.104237	5.36504e-75	1.33036e-73
RBM41	467.791	0.165013	0.100566	0.102192	0.121107
BIRC5	1721.36	1.55777	0.206007	8.58815e-15	2.39728e-14
LAG3	80.5203	-1.26473	0.236806	5.24291e-08	1.02762e-07
MLF2	1610.92	-0.459998	0.0830471	2.71632e-08	5.41889e-08
OTUB2	326.353	0.948315	0.195232	6.23137e-07	1.14408e-06
DDX24	6428.42	0.96797	0.0923671	6.08355e-26	2.7172e-25
ZBTB25	1318.46	0.0697124	0.0892184	0.435348	0.47062
NECAP1	1615.83	0.607921	0.113845	8.25556e-08	1.59725e-07
ARHGAP4	6692.11	-0.105653	0.0958516	0.227846	0.257472
ANKRD24	29.7838	-0.202138	0.167258	0.220018	0.249102
DHX32	157.886	-1.96622	0.168185	5.87131e-32	3.27492e-31
RCOR1	2054.81	-0.266112	0.0989003	0.00631814	0.00853973
GPATCH2L	3256.01	0.466816	0.101792	4.60428e-06	7.97665e-06
LTBP4	526.536	-1.25915	0.226071	1.44404e-08	2.92707e-08
BLVRB	896.075	-3.51758	0.23471	4.29542e-51	4.71673e-50
SLC9A1	539.344	-1.12123	0.125044	1.97722e-19	6.82895e-19
SPTLC1	1016.82	0.00814272	0.0512153	0.874295	0.889289
PAPOLA	5341.87	0.0095851	0.0817039	0.915727	0.926947
CCNK	1201.83	0.775478	0.116792	2.0685e-11	4.91289e-11
PCBP4	109.723	-0.757627	0.200796	0.000125025	0.000194834
RGS1	1793.44	1.37003	0.323811	6.53077e-06	1.11993e-05
YPEL3	633.401	-2.31202	0.16751	9.51269e-44	8.02408e-43
MRPS33	395.625	0.610045	0.164527	0.000163001	0.000251691
NDUFB2	836.231	0.0515847	0.135204	0.712521	0.738962
NUDC	1464.08	0.290236	0.102583	0.00465287	0.00635567
MAEA	1140.87	-0.796	0.0871426	4.95745e-20	1.75252e-19
ICAM1	312.68	-1.44745	0.232221	2.28297e-10	5.12687e-10
STRN4	2620.57	0.25102	0.101073	0.0127844	0.016745
IRAK3	947.808	-3.60153	0.295188	1.40032e-34	8.57692e-34
LYZ	18618.5	-4.60598	0.264283	2.46871e-67	4.68955e-66
MUL1	369.244	-0.342822	0.145246	0.017037	0.0220298
TFAP4	360.155	0.158753	0.134813	0.236729	0.266681
PDCD7	723.571	0.595023	0.0910167	5.5969e-11	1.30234e-10
SPG21	1172.7	-0.597308	0.093318	1.30287e-10	2.96706e-10
DNAJB11	1995.78	0.962218	0.115085	3.34581e-17	1.04374e-16
P3H2	7.04257	-3.69045	0.312216	1.32483e-32	7.55222e-32
FLT3LG	90.6437	-2.86448	0.138902	6.20328e-95	2.8011e-93
RAB11FIP3	942.157	0.38102	0.108182	0.000392708	0.000588564
GNPTG	629.814	-0.912491	0.0780116	8.89491e-32	4.92946e-31
ZNF268	561.626	0.385937	0.187616	0.0361288	0.045158
GOLGA3	4454.52	0.866178	0.104781	1.00346e-16	3.0607e-16
PABPC4	3469.35	-0.249607	0.0772787	0.00115079	0.00166054
CD209	7.26433	-3.52229	0.253208	1.51872e-44	1.31627e-43
CERS4	297.235	-0.72837	0.219726	0.000720215	0.00105828
MCOLN1	253.173	-1.88675	0.114943	6.25834e-61	9.72149e-60
USP48	2233.5	-0.403146	0.0841464	1.51119e-06	2.70447e-06
EFNB1	110.965	-0.473165	0.196837	0.0144335	0.0187956
PDPR	2186.03	0.303383	0.0918772	0.000917122	0.00133374
GLG1	3474.82	-0.964563	0.0910367	1.4537e-26	6.66928e-26
KIF4A	536.371	0.302416	0.140867	0.031441	0.0395732
TNRC6A	2690.42	0.116168	0.140932	0.408172	0.443085
PLEKHG2	1791	-0.213521	0.116017	0.0637006	0.0774013
NAT14	333.636	1.69795	0.145858	4.47874e-32	2.50629e-31
PITPNM2	5400.34	2.29818	0.184774	1.32598e-36	8.71092e-36
EXOC1	788.997	-0.474082	0.103763	4.28253e-06	7.43967e-06
RBM27	1293.9	1.34109	0.106683	9.94708e-37	6.55744e-36
OSBPL8	4660.42	0.442634	0.0900177	1.16664e-06	2.10518e-06
DTX2	216.836	-1.79399	0.0960498	3.16542e-78	8.65459e-77
NLRC4	110.513	-4.48243	0.219417	5.45883e-93	2.33668e-91
PUS7	322.593	0.217651	0.149144	0.14072	0.16372
NRCAM	27.8872	-2.41562	0.282199	4.39732e-18	1.42461e-17
LAMB1	405.898	0.881556	0.196075	3.96818e-06	6.90943e-06
SLC26A3	19.3412	1.60222	0.239215	4.03048e-12	9.91505e-12
DLD	1985.45	0.714841	0.0903051	2.28389e-15	6.53922e-15
WDR7	1546.18	0.0303864	0.0891991	0.749944	0.774209
TXNL1	1814.23	0.811127	0.0755275	7.72663e-27	3.57428e-26
IL5RA	29.5954	0.00331974	0.165575	0.984952	0.987477
ABCC6	226.241	-0.0955177	0.199524	0.623037	0.653901
CMTM6	2788.96	0.327998	0.0923967	0.000374069	0.000561608
ITGA6	1539.48	0.0404705	0.230031	0.864027	0.880378
RAPGEF4	22.4126	1.27414	0.209369	3.74071e-10	8.29321e-10
MAP3K20	671.433	-0.235746	0.204335	0.239533	0.269599
FH	792.982	-0.0677671	0.139599	0.614236	0.645702
SEL1L3	457.721	-3.06553	0.232155	3.3612e-40	2.50863e-39
TF	21.8719	-1.06678	0.247256	1.01466e-05	1.71527e-05
CDV3	4922.05	0.364043	0.084819	1.8769e-05	3.11118e-05
MYO15A	77.4274	0.0108101	0.190188	0.95566	0.962016
ALKBH5	3370.42	1.39601	0.122387	1.2228e-30	6.48229e-30
NLRP1	1848.19	-2.59761	0.183643	7.51823e-46	6.88504e-45
PITPNM3	33.6304	0.147512	0.161201	0.353619	0.388033
SPAG7	869.709	0.348554	0.0969756	0.000308582	0.0004661
ORC6	465.159	0.518627	0.109006	1.64842e-06	2.94144e-06
ZC3HC1	294.207	0.0634239	0.0719923	0.382442	0.417289
ESR1	127.18	-1.30243	0.209681	2.89107e-10	6.45568e-10
RGS17	57.4861	0.83985	0.165643	2.4286e-07	4.56434e-07
ANGPT2	299.48	0.689242	0.190469	0.000211657	0.000323678
TMEM101	400.748	0.402963	0.131728	0.00201442	0.00284914
CD200	416.707	1.76477	0.29041	1.8308e-10	4.13202e-10
CCDC80	53.9364	-0.798069	0.170342	2.12545e-06	3.76003e-06
PSME1	4607.89	0.189553	0.139118	0.195047	0.222628
PPP2R3C	734.976	-0.204707	0.0749173	0.00595444	0.00806717
HAUS4	612.217	-0.0252218	0.152431	0.85882	0.875619
JPH4	15.9138	-1.7308	0.155733	4.4992e-29	2.25437e-28
CEBPE	46.5963	-0.633695	0.327193	0.00496277	0.00676774
SLC7A8	18.7449	-2.81493	0.228366	2.49936e-35	1.56516e-34
OSGEP	1082.34	-0.128995	0.0703311	0.0655535	0.07952
SLC22A17	57.2469	-1.08207	0.271087	4.13575e-05	6.68276e-05
RNF31	836.825	-0.259926	0.0731679	0.000361856	0.000543876
SCFD1	1924.34	0.577555	0.0930347	4.36671e-10	9.6449e-10
G2E3	1343.13	0.772012	0.106315	2.53922e-13	6.63105e-13
HECTD1	4957	0.28664	0.11955	0.0164113	0.0212614
HNRNPC	19953.6	1.46926	0.0693993	4.5644e-99	2.32772e-97
RPGRIP1	39.4365	-1.07382	0.123782	2.56884e-18	8.41746e-18
SUPT16H	3090.11	-0.0577209	0.0864284	0.498046	0.533007
TOX4	2075.51	0.35054	0.0752607	3.00779e-06	5.27604e-06
GEMIN2	193.346	0.670322	0.11803	9.99829e-09	2.04285e-08
TGM1	32.7541	-0.735003	0.175706	2.23722e-05	3.69033e-05
TINF2	1375.33	-0.321431	0.097131	0.000883901	0.00128701
SEMA6A	148.232	-1.21576	0.16645	1.64039e-13	4.32259e-13
TRPM7	3899.59	0.689323	0.0736014	7.02922e-21	2.56892e-20
TYRO3	78.6949	2.12133	0.196746	4.01053e-28	1.93668e-27
WDR76	978.992	0.852852	0.129992	3.26802e-11	7.69904e-11
CAPN3	80.2772	-3.50313	0.164887	1.40559e-100	7.57656e-99
SNAP23	784.354	-0.99518	0.0740003	1.91391e-41	1.49694e-40
PHGDH	1856.61	2.55104	0.216012	2.09127e-33	1.22574e-32
COL9A3	123.853	0.690916	0.294589	0.0130843	0.0171164
EZR	9048.86	1.03724	0.155903	1.45841e-11	3.49369e-11
MYL6	12044.2	0.687781	0.128637	1.24552e-07	2.38249e-07
AGO1	2165	0.210175	0.0724943	0.00363458	0.00501615
TEKT2	24.7018	0.414802	0.201957	0.0353692	0.0442408
CLSPN	1009.5	0.726792	0.161086	4.57008e-06	7.91812e-06
RFFL	717.561	-1.13219	0.112261	3.90853e-24	1.63496e-23
UNC13D	3667.54	-0.488799	0.095948	3.04214e-07	5.6785e-07
MFSD11	834.015	0.502633	0.0640726	4.16603e-15	1.17978e-14
DPYSL2	2408.38	0.22017	0.158452	0.16389	0.188947
TGFB2	13.6543	1.23698	0.210308	1.36536e-09	2.93186e-09
GPATCH2	572.09	0.802663	0.0986491	2.60801e-16	7.76697e-16
NUP50	4705.11	0.964096	0.0996923	2.44445e-22	9.48309e-22
CDC45	899.403	1.17857	0.137816	4.7644e-18	1.54195e-17
COMT	1045.9	-0.543591	0.146476	0.000177694	0.000273575
ADA2	2357.47	-3.06443	0.178354	1.48774e-66	2.74347e-65
VNN3	58.6104	-5.02608	0.37909	2.93177e-40	2.19072e-39
ECHDC1	783.167	-0.30123	0.109848	0.00580749	0.00787597
LRRFIP2	1835.75	-0.146591	0.127668	0.242752	0.27293
SEC22C	1359.85	0.0310302	0.0854795	0.717298	0.743428
XYLB	395.314	1.52423	0.185599	4.8855e-17	1.51357e-16
HDAC6	1619.46	0.0269861	0.0730826	0.741697	0.766323
CDC6	862.762	0.906288	0.142022	1.0078e-10	2.3087e-10
UPRT	492.939	0.865688	0.0659819	1.6249e-39	1.18197e-38
CDC23	788.92	0.3642	0.0808906	7.14495e-06	1.22061e-05
AAAS	763.681	-0.733344	0.129401	1.09201e-08	2.22686e-08
CBX5	6307.47	0.615502	0.101652	1.36493e-09	2.93128e-09
SUCO	3507.99	0.687822	0.115682	2.42939e-09	5.13909e-09
MSH2	1581.17	1.03705	0.0966918	4.12071e-27	1.92551e-26
MAP3K1	1709.84	-1.73808	0.175922	2.13454e-23	8.66827e-23
DHPS	1362.93	0.277563	0.0751097	0.000218515	0.000333977
HOOK2	256.202	-0.00473312	0.149435	0.97481	0.978897
ARCN1	1918.27	-0.374493	0.0825447	5.17993e-06	8.94037e-06
TMEM38B	365.115	0.514045	0.159061	0.00109554	0.00158383
PSMD5	640.717	-0.374387	0.110734	0.000640409	0.000944391
PTGS1	191.346	-2.23377	0.296069	4.82287e-17	1.4949e-16
NUP188	2398.47	-0.242135	0.0702936	0.000548267	0.000813266
CRAT	289.477	-1.34802	0.237783	7.57595e-09	1.55869e-08
SH2D3C	1393.19	-0.651559	0.117814	2.63434e-08	5.25978e-08
NANS	794.081	-0.0477811	0.0958373	0.614727	0.646147
TBC1D2	230.823	-2.48502	0.167291	2.49153e-50	2.66778e-49
WHRN	112.587	-0.3621	0.207583	0.0749825	0.090338
PDE6C	39.1367	-0.00877245	0.184515	0.959968	0.965685
CWF19L1	1230.15	0.303448	0.0805897	0.000159555	0.000246531
SEMA4G	40.3034	-1.04351	0.13501	7.00761e-15	1.96304e-14
BTAF1	5417.05	0.591529	0.118611	5.62553e-07	1.03556e-06
IKZF5	1174.86	0.0716473	0.132221	0.589245	0.621676
BLNK	102.933	-3.96245	0.228615	1.32858e-67	2.54679e-66
TLL2	98.9683	3.3126	0.241766	2.83258e-44	2.4239e-43
TDRD1	16.4005	3.17091	0.488069	0.0568496	0.0694739
SORBS1	79.2965	-2.21327	0.268599	6.7153e-17	2.06692e-16
BAMBI	45.8283	2.6923	0.381687	1.2744e-09	2.74184e-09
MYO3A	52.8278	1.60856	0.482322	0.000140344	0.000217773
WAC	6429.28	0.439802	0.128065	0.000809442	0.0011837
CREM	490.549	0.279194	0.139853	0.0441373	0.0546445
NUBP2	815.564	0.173393	0.111678	0.121106	0.142081
SMIM24	1211.32	1.94596	0.182565	2.30622e-27	1.08434e-26
HIVEP1	2074.4	0.724802	0.163813	6.69661e-06	1.14733e-05
KCNK16	19.9178	3.52651	0.310578	1.17234e-31	6.47045e-31
CRISP3	101.585	-4.31251	0.436013	2.52898e-23	1.02393e-22
FKBP5	2568.11	-0.424739	0.172773	0.0119343	0.0156793
SRPK1	2685.55	0.482859	0.104121	3.60397e-06	6.29206e-06
BRPF3	875.873	-0.78419	0.0891121	1.06525e-18	3.56213e-18
MRPS18A	211.188	-0.084912	0.119219	0.473603	0.508892
TMEM14A	183.569	1.14695	0.195504	1.76007e-09	3.75726e-09
EFHC1	364.663	0.35554	0.112878	0.00152304	0.00217545
HSP90AB1	22552.9	0.845861	0.102295	8.37709e-17	2.56381e-16
CDC5L	2679.65	1.16831	0.0810262	1.58447e-47	1.53028e-46
ITPR3	2778.03	0.41526	0.175553	0.0178659	0.023056
ZNF184	753.231	1.69117	0.123205	1.27306e-43	1.07098e-42
DSP	13.4767	-2.81614	0.250609	9.75697e-30	4.99059e-29
SIRT1	1125.93	0.235833	0.127847	0.0650229	0.0789066
HNRNPH3	4207.91	0.128068	0.142841	0.378989	0.413761
IFT74	372.674	0.78265	0.100446	4.46773e-15	1.26295e-14
JAK2	900.216	-1.51877	0.131165	2.19198e-31	1.19758e-30
IL12RB1	380.368	-1.05313	0.151229	2.16037e-12	5.38741e-12
ABL1	2362.92	0.637351	0.108766	3.58091e-09	7.49787e-09
ACOT7	551.193	0.795972	0.1817	7.75791e-06	1.3221e-05
SH3GLB1	2928.42	0.380821	0.0835373	5.75377e-06	9.89648e-06
CDC7	588.514	0.126938	0.128273	0.318762	0.352174
SYDE2	39.1697	-1.04299	0.254764	3.21866e-07	5.99852e-07
PCSK5	509.78	0.358833	0.19328	0.0583453	0.0712051
SCD	3613.43	3.10851	0.163088	2.94042e-82	9.1955e-81
TMED1	131.117	-0.432354	0.104517	3.19908e-05	5.21153e-05
ABLIM1	2747.98	-0.167554	0.18437	0.332304	0.366323
ERMP1	446.42	-1.2591	0.182739	3.18774e-12	7.88909e-12
RAB18	2153.91	0.756061	0.113594	2.04365e-11	4.85629e-11
NRP1	51.0017	-1.95068	0.274419	4.86285e-13	1.25058e-12
HSD17B7P2	148.089	0.998295	0.160051	2.2092e-10	4.96769e-10
PRTFDC1	265.233	3.54297	0.175155	1.4364e-92	5.9729e-91
PALMD	6.40585	2.90735	0.34662	6.84926e-06	1.17168e-05
TSPAN15	35.3216	-0.0329753	0.28897	0.903231	0.915423
WASHC2A	1163.57	-0.149891	0.072335	0.0373664	0.0466125
MAST3	736.983	-2.7196	0.145037	7.23579e-79	2.03419e-77
MZF1	697.034	-1.11074	0.0859359	1.86572e-38	1.2992e-37
OCEL1	134.075	-1.17487	0.120722	1.34309e-22	5.26658e-22
MYO9B	6805.37	-0.404639	0.0947502	1.11289e-07	2.13679e-07
KCNK6	240.415	-1.66938	0.205175	1.88744e-16	5.66022e-16
CATSPERG	125.346	-1.17975	0.162482	2.29141e-13	5.99799e-13
PSMD8	2277.88	0.217426	0.138248	0.114221	0.13452
FBXL19	1050.58	1.08856	0.117871	1.20377e-20	4.35974e-20
STX1B	31.1301	-0.954588	0.216276	7.01371e-06	1.19884e-05
HSD3B7	20.6505	-1.88541	0.213861	5.07138e-19	1.71954e-18
SETD1A	2083.45	-0.0462522	0.142652	0.7325	0.757716
BCL7C	489.601	-0.499375	0.128297	8.82014e-05	0.000139122
CIRBP	5761.43	0.370845	0.122656	0.00257737	0.00360733
ATP5F1D	594.026	-1.42868	0.128205	3.96431e-29	1.9911e-28
CBARP	15.3444	-1.08988	0.23727	2.69872e-06	4.74622e-06
PRKY	830.111	0.397095	0.356374	0.231518	0.261231
IGFALS	48.0992	-0.318894	0.157064	0.0400029	0.0497276
HNRNPM	7927.74	0.713673	0.0852225	8.26061e-17	2.52938e-16
NDUFB7	745.98	-0.0739851	0.165642	0.646616	0.676434
TECR	1103.26	-1.1036	0.104188	1.96802e-26	8.99395e-26
TIMM13	814.14	0.399604	0.140445	0.00402898	0.00553783
CDC34	696.373	0.0894233	0.107722	0.414199	0.449272
MTAP	551.413	-0.395705	0.288401	0.152299	0.176411
CEP170B	21.1385	-1.51655	0.233045	3.65686e-11	8.59476e-11
POLR2E	1599.01	-0.54628	0.106352	2.18975e-07	4.12774e-07
POLRMT	1116.96	0.0537548	0.0868729	0.536781	0.570588
HCN2	44.2668	-0.550428	0.193066	0.00374542	0.00516309
CDHR5	205.136	-0.686394	0.178422	9.83744e-05	0.000154627
IZUMO4	100.267	0.32541	0.109907	0.00287953	0.00401183
RASSF7	219.46	-0.598729	0.166233	0.00026768	0.000406069
GADD45B	2744.09	0.225713	0.184128	0.000164442	0.000253793
PALM	141.579	1.62573	0.38681	4.54167e-06	7.87035e-06
MADCAM1	11.2197	-0.723616	0.131194	2.7181e-08	5.42187e-08
MKNK2	2890.31	-1.34437	0.113743	1.35739e-32	7.73551e-32
ARVCF	244.752	-0.559687	0.197604	0.00393864	0.00541839
TRMT2A	889.494	-0.0111897	0.0936165	0.902231	0.914508
RANBP1	2016.58	0.521561	0.140672	0.000230686	0.000351869
ZDHHC8	736.284	-0.46486	0.0881508	1.14883e-07	2.20378e-07
KLHL22	221.506	-2.25561	0.167208	7.18202e-42	5.69982e-41
MED15	2626.83	-0.704106	0.121495	4.13485e-09	8.63576e-09
SERPIND1	134.814	0.111436	0.163754	0.491928	0.527086
SNAP29	713.958	-0.940601	0.0916728	7.51335e-25	3.23e-24
CRKL	4692.31	1.13306	0.0914011	2.22216e-35	1.3954e-34
LZTR1	1166.73	-0.199093	0.09395	0.0320264	0.0402537
MMP11	98.3352	0.899671	0.216646	1.81987e-05	3.01903e-05
CECR2	22.8522	-2.31706	0.257752	9.48613e-20	3.32181e-19
SMARCB1	1857.96	0.401472	0.104388	0.000108897	0.000170671
P2RX6	19.6588	0.673923	0.198399	0.000489055	0.000727545
DERL3	253.67	-1.72021	0.121943	1.55362e-45	1.40509e-44
BCL2L13	1237.25	-0.033711	0.0909867	0.703412	0.730437
DDTL	89.816	-0.174253	0.123108	0.153549	0.177759
DDT	254.22	0.0862203	0.161816	0.59181	0.624104
OSM	209.886	-1.22395	0.199211	4.6955e-10	1.03506e-09
CABIN1	3210.48	-0.105641	0.0781737	0.171356	0.197025
TBC1D10A	934.441	0.373526	0.138089	0.00629094	0.00850357
SUSD2	89.164	-0.0677867	0.210308	0.739816	0.764463
SF3A1	3395.46	-0.530571	0.0813443	6.06295e-11	1.40802e-10
GGT5	27.0032	0.722099	0.324681	0.0171548	0.022173
RNF215	197.451	-0.575616	0.116529	6.64436e-07	1.21754e-06
SEC14L2	294.268	-0.297463	0.198877	0.124114	0.145384
SEC14L3	20.7339	-4.43418	0.220804	3.27714e-90	1.25768e-88
SPECC1L	627.917	0.266469	0.0749832	0.00036767	0.000552176
PPIL2	1158.15	-0.694028	0.0741993	6.8306e-21	2.49826e-20
UPB1	127.137	0.00723305	0.203572	0.972077	0.976464
YPEL1	628.081	1.04985	0.106053	2.27177e-23	9.21371e-23
SNRPD3	1579.66	0.1172	0.100613	0.243533	0.273739
PES1	1211.98	0.192015	0.112771	0.0924743	0.110191
MAPK1	3828.7	-0.64135	0.0690867	9.95006e-21	3.61542e-20
GGT1	116.741	-1.36757	0.160317	7.80119e-18	2.49659e-17
PPM1F	1267.88	-0.619725	0.15185	3.76342e-05	6.09831e-05
SLC35E4	47.864	-0.727858	0.237726	0.00171554	0.00243881
TOP3B	72.0338	0.499896	0.0758832	3.81259e-11	8.9541e-11
CYTH4	1479.1	-1.3924	0.205503	6.18844e-12	1.51175e-11
ESS2	717.687	0.749293	0.0958209	3.71296e-15	1.054e-14
CRYBB2P1	523.298	0.483314	0.110286	1.0341e-05	1.7472e-05
MFNG	1934.04	0.283781	0.158963	0.0721615	0.0870947
LRP5L	289.054	-0.425267	0.250423	0.0799268	0.0959283
SLC25A1	729.863	0.072842	0.147293	0.620049	0.65109
GRK3	2922.24	0.594589	0.125907	1.90826e-06	3.38531e-06
LGALS2	80.7456	-4.64094	0.348393	1.27954e-40	9.71073e-40
GGA1	1506.55	-0.575969	0.0764086	3.89488e-14	1.05514e-13
HIRA	941.943	0.716101	0.0936738	1.63121e-14	4.49039e-14
SH3BP1	809.927	-2.34097	0.138341	1.24063e-64	2.14755e-63
SEZ6L	22.7606	-2.23603	0.272795	2.40423e-32	1.36029e-31
LGALS1	1352.36	-1.92133	0.242652	1.00374e-15	2.91582e-15
HPS4	2678.05	0.518038	0.0874471	2.72315e-09	5.73677e-09
PIK3IP1	1432.56	-1.41187	0.156823	1.18368e-19	4.12284e-19
SRRD	444.28	-0.434819	0.0680487	1.53155e-10	3.47154e-10
PATZ1	1574.21	0.678734	0.0788358	5.47976e-18	1.76803e-17
TRIOBP	432.068	-0.795461	0.0835542	1.31614e-21	4.96043e-21
TFIP11	1321.16	0.663594	0.0991193	1.7036e-11	4.06611e-11
GCAT	203.901	0.729114	0.202558	0.000217671	0.000332768
ANKRD54	592.54	0.573342	0.0790803	1.61736e-13	4.26309e-13
EIF3L	6716.76	0.447802	0.121179	0.000320177	0.000483036
SNU13	2035.3	0.238233	0.114718	0.0368168	0.0459602
MICALL1	735.305	-0.0237226	0.12067	0.836601	0.85504
CCDC134	537.834	1.39889	0.0913254	1.61299e-53	1.93029e-52
DEPDC5	877.861	-0.400157	0.0902141	8.50365e-06	1.44567e-05
PICK1	254.325	-0.814179	0.130841	3.6858e-10	8.1753e-10
TTC28	555.792	1.26369	0.257775	3.06417e-07	5.71793e-07
SLC16A8	28.045	-0.198116	0.259597	0.42943	0.464594
CENPM	426.089	0.510544	0.174859	0.00294364	0.00409663
TPTEP1	848.479	1.47574	0.388685	3.17526e-05	5.17405e-05
SLC5A4	13.0242	-4.19277	0.371468	6.63813e-30	3.42309e-29
KDELR3	263.538	0.414388	0.149825	0.0050925	0.00693915
CYP2D6	122.846	-0.75615	0.148926	2.97265e-07	5.55097e-07
DDX17	20351.3	-0.337497	0.0889707	0.000110977	0.0001738
DMC1	237.481	2.24694	0.239233	6.744e-22	2.56992e-21
TCF20	3269.4	0.805995	0.0843763	8.43693e-22	3.20278e-21
HSCB	96.0229	-0.0835402	0.124806	0.4992	0.534122
CBY1	90.5823	-0.141997	0.0973615	0.142333	0.165486
TOMM22	2016.64	1.62015	0.139655	9.99183e-32	5.52926e-31
RTCB	1584.52	0.684176	0.0806847	1.75866e-17	5.54287e-17
JOSD1	3172.56	0.653709	0.118105	2.487e-08	4.97294e-08
FBXO7	5128	0.00204904	0.0817999	0.989295	0.991068
GTPBP1	4144.27	0.0465244	0.100901	0.653362	0.682887
POLDIP3	3318.62	0.804916	0.0846223	1.24945e-21	4.71189e-21
RAB36	20.9514	-1.76961	0.14904	6.68104e-33	3.84327e-32
PPP6R2	2541.8	0.139188	0.0769718	0.0748213	0.0901553
SBF1	7593.65	0.792088	0.0963578	2.18938e-16	6.54808e-16
SUN2	5323.19	-1.04308	0.109264	7.68673e-22	2.92386e-21
CYB5R3	1188.44	-1.62335	0.0791678	1.02819e-93	4.48234e-92
DNAL4	179.644	0.521489	0.158696	0.000847833	0.00123687
LMF2	976.94	-1.10823	0.0715665	2.74175e-54	3.36407e-53
RHBDD3	561.238	1.36107	0.0846737	1.20212e-58	1.7088e-57
PACSIN2	1302.07	-0.100108	0.106243	0.339101	0.37325
TTLL1	176.739	0.421671	0.124145	0.000610517	0.000902138
RASL10A	13.9727	-0.985246	0.18755	9.83219e-08	1.89493e-07
AP1B1	2131.65	-0.643022	0.0924651	2.85218e-12	7.079e-12
HMGXB4	1572.7	0.766331	0.129802	2.53681e-09	5.35615e-09
TOM1	751.686	-1.50664	0.108282	2.6098e-44	2.23427e-43
NEFH	27.0302	-1.97026	0.178738	1.17368e-28	5.78131e-28
CHKB	208.124	-0.976408	0.0775313	1.47467e-36	9.66091e-36
BIK	61.1512	0.38972	0.192074	0.0384981	0.0479326
HMOX1	225.975	-3.18797	0.29086	2.44647e-28	1.1896e-27
MCAT	226.917	0.218759	0.105566	0.0372666	0.0465003
THOC5	1365.03	0.661481	0.0677928	1.44891e-22	5.66625e-22
MCM5	5678.17	0.917745	0.143264	8.45949e-11	1.9476e-10
APOBEC3H	40.7166	-0.310847	0.22854	0.163189	0.188184
ARSA	465.975	-1.60885	0.134715	3.36409e-33	1.95481e-32
TSPO	869.584	-3.06091	0.211761	9.89114e-48	9.62162e-47
TTLL12	1016.96	-0.466388	0.172364	0.00605006	0.00819084
CBX7	359.562	-2.36293	0.0988933	1.39968e-126	1.53965e-124
PDGFB	20.5338	-2.6697	0.234488	1.85705e-30	9.76526e-30
CABP7	31.0768	0.336268	0.170317	0.0449254	0.0555439
RPL3	56955.7	0.704919	0.149704	1.53861e-05	2.56933e-05
ZMAT5	223.445	0.204853	0.1235	0.0949565	0.113042
RBFOX2	471.279	2.85546	0.244317	7.00358e-33	4.02637e-32
SYNGR1	403.009	-2.09575	0.220545	8.35161e-22	3.17103e-21
TAB1	531.234	-0.651652	0.103563	2.58063e-10	5.77886e-10
ASCC2	1378.74	-0.596044	0.0906806	3.8916e-11	9.13398e-11
MTMR3	658.746	-0.566345	0.114121	5.98182e-07	1.09912e-06
MIEF1	1184.11	0.162314	0.0778208	0.0365157	0.0455995
APOL4	69.1814	-0.771257	0.337154	0.0165619	0.0214477
APOL1	311.89	-0.985319	0.145928	9.91267e-12	2.39586e-11
MYH9	25768.7	-0.0318076	0.107289	0.205605	0.233804
CACNA1I	225.35	-1.10333	0.300202	0.000144788	0.000224338
SAMM50	895.472	-0.0766603	0.0818813	0.34658	0.380928
TXN2	699.922	-0.840786	0.127225	2.83981e-11	6.70609e-11
FOXRED2	340.234	-0.577374	0.139248	2.89537e-05	4.73184e-05
GRAP2	2622.85	0.598944	0.129841	3.26875e-06	5.72001e-06
EIF3D	7019.11	0.640588	0.104468	6.7102e-10	1.46517e-09
TNRC6B	7097.35	0.0567071	0.107904	0.602437	0.634321
SGSM3	1479.19	-0.740159	0.0845794	1.59699e-18	5.29346e-18
IFT27	356.678	-0.676056	0.117292	6.73728e-09	1.39159e-08
KIAA0930	1341.42	-1.56952	0.144477	8.11595e-28	3.87762e-27
NCF4	613.786	-2.65688	0.326539	1.59271e-16	4.80836e-16
CSF2RB	557.947	-3.2134	0.264178	2.03004e-34	1.23619e-33
SLC25A17	350.883	0.0446668	0.0961239	0.642058	0.672223
UPK3A	9.32753	-4.81587	0.320455	3.2097e-51	3.54096e-50
FAM118A	943.763	-0.843523	0.127866	2.69276e-11	6.3636e-11
KCTD17	283.365	0.10154	0.156903	0.5144	0.548925
ST13	5199.28	0.733622	0.106776	4.58219e-12	1.12532e-11
IL2RB	932.498	-4.59586	0.261554	3.53319e-69	7.17253e-68
[truncated: 16,921 more rows]

## Sheet: resLFC_MMvsBM
	baseMean	log2FoldChange	lfcSE	pvalue	padj
TSPAN6	260.332	2.66325	0.387789	2.0125e-13	4.4715e-13
DPM1	1900.07	1.19725	0.0863977	1.06951e-43	6.98025e-43
SCYL3	912.407	-0.216286	0.0896915	0.0147809	0.018472
C1orf112	280.163	-1.13726	0.158846	5.28215e-13	1.15206e-12
FGR	1397.52	-4.90919	0.379925	5.79256e-38	3.1667e-37
CFH	348.867	0.714232	0.380388	0.0726679	0.0856551
FUCA2	3081.94	1.09152	0.143926	2.62923e-14	6.05734e-14
GCLC	1459.48	-1.34433	0.0781064	1.07753e-66	1.29462e-65
NFYA	2391.58	-0.0677418	0.0814383	0.380887	0.410382
STPG1	189.928	-0.357968	0.153157	0.0181025	0.022452
NIPAL3	1946.49	-0.20841	0.111013	0.0533237	0.0636808
LAS1L	2414.16	0.07062	0.0515561	0.185916	0.208842
ENPP4	1537.34	0.261243	0.178237	0.145027	0.165162
SEMA3F	22.0216	-0.956697	0.316423	0.0017445	0.0023266
CFTR	9.6809	2.44768	0.449336	3.26514e-09	6.03036e-09
ANKIB1	4074.46	0.669786	0.0774305	1.2455e-17	3.28265e-17
CYP51A1	338.346	1.57085	0.110849	3.00626e-46	2.1134e-45
KRIT1	2229.99	0.07619	0.0827703	0.386068	0.415468
RAD52	496.109	-1.88977	0.0974932	5.11771e-84	9.18033e-83
BAD	1083.34	1.32944	0.0951249	1.26839e-44	8.51537e-44
LAP3	7441.91	1.4445	0.128299	5.02644e-30	2.11982e-29
CD99	1421.33	-2.31515	0.350113	1.76836e-11	3.61362e-11
HS3ST1	42.5096	-2.30363	0.301073	9.70511e-15	2.27659e-14
AOC1	104.698	2.67805	0.509437	7.42748e-05	0.000109026
WNT16	192.505	1.91606	0.267584	5.22722e-10	1.00181e-09
HECW1	18.4743	1.76839	0.452737	0.00959045	0.0121452
MAD1L1	733.979	-1.6563	0.0823241	2.26721e-90	4.74091e-89
LASP1	5651.87	-0.842637	0.106093	1.51522e-15	3.67128e-15
SNX11	1008.62	-0.48367	0.0781877	5.42955e-10	1.04015e-09
TMEM176A	225.957	-2.45346	0.413196	1.43838e-09	2.7064e-09
M6PR	3495.29	-0.370989	0.0781348	1.92295e-06	3.09228e-06
KLHL13	29.6142	-1.56562	0.435905	0.000173187	0.000248082
CYP26B1	11.8127	2.20384	0.318022	3.34737e-13	7.36398e-13
ICA1	745.933	0.319523	0.252034	0.206958	0.231154
DBNDD1	82.9598	-1.07345	0.247193	9.55177e-06	1.47515e-05
ALS2	1139.02	0.0139223	0.107995	0.937524	0.943852
CASP10	10620.1	1.56424	0.104109	1.0034e-51	8.40246e-51
CFLAR	29271.5	0.625973	0.132683	1.83377e-06	2.95176e-06
TFPI	157.263	-0.927996	0.324434	0.00302442	0.00396676
NDUFAF7	791.652	-0.108429	0.075568	0.14757	0.167921
RBM5	7386.43	-0.332791	0.0703883	1.96959e-06	3.16446e-06
MTMR7	131.866	-1.6044	0.107679	7.59025e-51	6.17555e-50
SLC7A2	44.2874	2.82408	0.519333	1.52991e-09	2.87472e-09
ARF5	2654.44	0.0227652	0.0943128	0.855528	0.869403
SARM1	486.984	-0.775915	0.134905	6.96612e-09	1.26393e-08
POLDIP2	3350.44	0.716852	0.0616322	3.35626e-31	1.47977e-30
PLXND1	804.102	-3.67077	0.337183	1.01806e-27	3.945e-27
AK2	3354.9	-0.510787	0.0780202	4.08065e-11	8.19855e-11
CD38	20083	2.50035	0.114469	4.67407e-107	1.34313e-105
FKBP4	2889.04	0.188649	0.0977209	0.058831	0.0699522
KDM1A	2362.11	-0.472415	0.0626454	3.36232e-14	7.71965e-14
RBM6	9986.31	0.63675	0.0768484	9.77021e-16	2.38454e-15
CAMKK1	669.423	0.56741	0.156134	0.000269349	0.000380991
RECQL	1251.09	-0.106083	0.0925661	0.248456	0.274632
VPS50	1126.41	-0.290216	0.0753007	0.000108894	0.000158106
ARHGAP33	982.545	-1.3784	0.107626	4.52549e-38	2.48303e-37
NDUFAB1	2102.01	0.852006	0.0782743	6.57088e-28	2.56607e-27
PDK4	986.598	1.49684	0.33432	0.000439022	0.000611123
SLC22A16	58.6844	-6.71898	0.454331	9.43802e-49	7.23221e-48
ZMYND10	116.051	-0.618274	0.192539	0.00110066	0.00148761
ARX	94.8006	6.01483	0.494534	4.52341e-23	1.46842e-22
SLC25A13	741.326	-0.241958	0.0803186	0.00249051	0.00328344
ST7	2210.62	1.22114	0.0681164	3.32794e-71	4.46513e-70
CDC27	3339.53	-0.573297	0.0640659	2.33708e-19	6.58881e-19
SLC4A1	2208.57	-6.36872	0.405497	1.9779e-54	1.77313e-53
HCCS	861.384	0.383434	0.0743945	2.97118e-07	4.97106e-07
DVL2	1430.4	0.00358284	0.0750542	0.964837	0.968217
UPF1	6616.75	0.526336	0.113763	4.90447e-06	7.70556e-06
SKAP2	1464.6	-1.04131	0.155313	1.38708e-11	2.84576e-11
SLC25A5	10144.7	0.567614	0.108174	1.50206e-07	2.55261e-07
MCUB	1252.61	-0.773557	0.120924	1.01049e-10	1.99971e-10
POLR2J	1725.45	0.911656	0.0789632	4.52038e-31	1.98527e-30
DHX33	1439.02	0.288356	0.0961262	0.00238434	0.00314922
THSD7A	100.521	1.77292	0.38661	5.44223e-07	8.98459e-07
LIG3	2085.57	-0.688895	0.0774008	1.71557e-19	4.86778e-19
RPAP3	1260.51	0.0189246	0.0808534	0.817328	0.834212
ACSM3	427.126	-1.79098	0.151636	1.32057e-32	6.0778e-32
REXO5	161.337	-1.62799	0.169213	3.4732e-22	1.09023e-21
CIAPIN1	1090.97	-0.117419	0.0777392	0.120429	0.138442
SPPL2B	4132.4	0.232398	0.0858134	0.00808706	0.010305
FAM214B	1412.96	-1.00075	0.122225	1.30732e-16	3.31115e-16
COPZ2	532.874	3.03652	0.236639	4.44879e-39	2.51198e-38
PRKAR2B	292.903	-3.46503	0.271896	2.25649e-37	1.21627e-36
MSL3	3731.63	-0.10171	0.0988187	0.294467	0.322116
CREBBP	5656.79	-1.53327	0.0960438	1.0946e-57	1.05972e-56
TSPOAP1	818.485	-3.1785	0.21701	8.44052e-49	6.48712e-48
MPO	3095.58	-6.98569	0.426134	1.33403e-59	1.35095e-58
GCFC2	943.37	0.19185	0.0852802	0.0260285	0.0318836
WDR54	790.452	0.882183	0.0942157	6.1453e-21	1.84461e-20
CROT	713.464	0.926076	0.106506	2.02632e-18	5.49714e-18
ABCB4	142.737	-0.541445	0.300838	0.0621712	0.0737877
KMT2E	8467.87	-0.80642	0.109844	1.64307e-13	3.66194e-13
RHBDD2	2881	0.813904	0.103224	4.22792e-15	1.00735e-14
SOX8	23.9522	-0.582939	0.454314	0.0393133	0.0474833
IBTK	3443.14	0.29711	0.088425	0.000987094	0.00133843
ZNF195	1512.83	0.203242	0.0735738	0.00637611	0.00818024
MYCBP2	8245.87	-0.921834	0.112971	2.4554e-16	6.1431e-16
FBXL3	1956.42	-0.289231	0.105568	0.00582646	0.00748891
ITGAL	5713.68	-2.26754	0.208088	5.1244e-28	2.00989e-27
PDK2	870.565	0.381961	0.0858695	9.82358e-06	1.51583e-05
ITGA3	2170.66	3.65027	0.120987	9.80464e-202	1.29149e-199
ZFX	1974.26	-0.974537	0.0679258	6.15868e-47	4.43317e-46
LAMP2	8020.12	0.576044	0.0928134	9.73863e-10	1.84604e-09
ITGA2B	159.151	-3.24514	0.309651	6.56362e-26	2.3661e-25
GDE1	2881.82	0.496266	0.0630998	3.62431e-15	8.66397e-15
REX1BD	4187.29	1.34337	0.0986062	1.90687e-42	1.19734e-41
CRLF1	120.754	-0.0573692	0.119142	0.625847	0.652684
TMEM98	102.356	0.598373	0.427155	0.21748	0.242307
YBX2	14.7174	-4.58779	0.418051	5.90579e-28	2.31184e-27
MAP3K14	2225.75	0.469939	0.17751	0.0394785	0.0476765
CACNG3	14.6579	2.82478	0.559639	9.99005e-13	2.14799e-12
TMEM132A	129.422	-1.37489	0.3606	7.82303e-05	0.000114599
AP2B1	4833.54	-1.21963	0.0800293	3.9754e-53	3.45902e-52
ZNF263	1891.11	0.66019	0.05926	1.08253e-28	4.34407e-28
SPATA20	4133.98	1.65808	0.0915388	8.11774e-74	1.14986e-72
TNFRSF12A	123.312	0.195249	0.285578	0.480263	0.510234
MAP3K9	992.886	1.36459	0.150821	6.59457e-20	1.90318e-19
RALA	1431.35	0.468817	0.0771969	1.69327e-09	3.17473e-09
BAIAP2L1	119.886	-1.79745	0.31315	4.53028e-09	8.30406e-09
KDM7A	3034.34	-1.15655	0.135616	9.29008e-18	2.46e-17
ETV1	1332.46	6.48347	0.434778	4.13859e-53	3.59928e-52
AGK	1528.76	-0.0496165	0.0752366	0.534254	0.563777
ALDH3B1	930.974	-1.79748	0.200982	1.66653e-19	4.73312e-19
TTC22	446.009	0.180747	0.147756	0.219938	0.244774
PHTF2	1398.75	-0.325113	0.108028	0.00218197	0.00289061
FARP2	2490.37	0.71845	0.10413	4.13224e-12	8.68511e-12
GGCT	464.455	0.0781263	0.123178	0.517824	0.547752
DBF4	1810.86	0.721149	0.11199	1.10796e-10	2.18707e-10
TBXA2R	16.752	-2.91217	0.33016	6.17341e-19	1.70998e-18
IFRD1	7500.47	1.338	0.181767	6.42781e-14	1.45706e-13
LGALS14	48.4282	5.13972	0.52859	1.73662e-24	5.94443e-24
COX10	779.745	0.118782	0.0797176	0.136347	0.155837
GTF2IRD1	62.0466	0.354855	0.340452	0.264608	0.291343
PAF1	3583.01	0.993894	0.0725878	2.17857e-42	1.36603e-41
VPS41	2128.5	-0.405551	0.0987965	2.98031e-05	4.47405e-05
ARHGAP44	466.562	2.58662	0.338962	9.81509e-16	2.39485e-15
ELAC2	3532.71	0.400235	0.0678025	3.43612e-09	6.33901e-09
SCIN	199.628	3.48368	0.365812	2.60441e-23	8.5484e-23
ARSD	187.098	-3.37024	0.384522	1.20168e-18	3.28617e-18
PNPLA4	680.23	1.11748	0.112586	1.38934e-23	4.61137e-23
MYH13	12.6044	4.03457	0.619076	7.29099e-13	1.57856e-12
ADIPOR2	2151.62	-0.634091	0.0723068	1.36062e-18	3.71464e-18
CDKL3	38.9422	0.29957	0.110278	0.00643873	0.00825882
UPP2	13.3808	-1.04817	0.326105	0.000870332	0.00118572
PRSS21	134.224	-1.19675	0.542377	0.0160595	0.0200076
MARK4	1181.27	-0.289387	0.0728585	6.83112e-05	0.000100468
PROM1	36.807	-5.17016	0.319436	1.05176e-58	1.04057e-57
CCDC124	1644.08	0.957471	0.0754674	6.16977e-37	3.27469e-36
CEACAM21	1319.96	0.842505	0.156551	8.18349e-08	1.41131e-07
PAFAH1B1	5251.05	-0.279395	0.0673067	2.89198e-05	4.34579e-05
DNAH9	8.70288	-1.60919	0.397862	2.70955e-05	4.07913e-05
KIAA0100	9161.61	-0.0138003	0.0686107	0.654052	0.680172
GAS7	639.524	-4.53111	0.387368	1.57728e-31	7.03151e-31
TRAPPC6A	1077.36	0.780343	0.093633	5.2246e-17	1.34268e-16
MATK	96.5884	-6.89783	0.362675	5.69511e-80	9.28401e-79
CD79B	4651.43	0.961698	0.114466	3.26657e-17	8.47327e-17
SCN4A	47.4866	-0.263276	0.226955	0.233863	0.259503
ST7L	598.515	-0.325575	0.0797233	4.26953e-05	6.35446e-05
TKTL1	25.7548	-4.27941	0.380697	2.65838e-29	1.09278e-28
PAX6	285.594	0.916562	0.139715	3.43939e-11	6.94032e-11
RPUSD1	1159.37	0.299363	0.0806636	0.000236805	0.000335852
RHBDF1	111.14	1.26643	0.230782	1.25544e-08	2.25362e-08
LUC7L	3898.3	0.187215	0.0978949	0.0561397	0.0668931
CACNA2D2	264.236	-1.78932	0.142717	2.33829e-36	1.21921e-35
BAIAP3	270.368	-1.14873	0.264689	9.47655e-06	1.46428e-05
TSR3	1451.2	0.771101	0.071035	2.784e-27	1.05992e-26
PIGQ	2126.13	-1.70892	0.0800811	3.3609e-102	8.81554e-101
CRAMP1	868.298	-0.810399	0.086013	5.14925e-21	1.55105e-20
TEAD3	99.5743	0.527289	0.263471	0.0367494	0.0444848
DNAJC11	1334.05	-0.00294002	0.055641	0.920173	0.927989
FMO3	69.0133	1.51447	0.409449	3.65263e-05	5.45702e-05
MYLIP	1483.31	-0.903051	0.193516	1.8916e-06	3.04349e-06
NOX1	24.4269	1.38941	0.206396	4.69153e-12	9.83543e-12
E2F2	1354.67	-1.3	0.233543	1.43419e-08	2.5676e-08
PSMB1	6491.84	0.894469	0.0831266	1.09545e-26	4.0802e-26
SYN1	13.344	-4.25277	0.282799	3.75256e-51	3.09077e-50
JARID2	2448.48	-1.31958	0.113572	1.85443e-31	8.24058e-31
CDKL5	734.797	-0.0120195	0.129687	0.907271	0.916617
CDK11A	918.194	-0.231026	0.102866	0.0230224	0.0283321
NADK	3908.28	-0.981826	0.0743101	4.12044e-40	2.3994e-39
DLEC1	772.37	-0.109593	0.228736	0.609278	0.636667
CYTH3	251.63	-2.319	0.230599	4.14591e-24	1.40081e-23
ADAM22	435.296	0.141521	0.232993	0.551638	0.580899
SYPL1	2327.19	0.286178	0.195415	0.154641	0.175524
CYB561	3156.11	2.6592	0.129561	6.52217e-94	1.4861e-92
SPAG9	4062.69	-0.00680377	0.116867	0.934528	0.941096
CELSR3	1701.76	1.83168	0.24528	9.98254e-15	2.34015e-14
AASS	694.928	1.70673	0.176917	8.98228e-23	2.88065e-22
PLEKHG6	19.134	-5.64592	0.307508	5.35118e-75	7.78141e-74
SS18L2	1023.2	0.773174	0.0887004	4.27742e-18	1.14747e-17
MPND	931.078	0.627437	0.0834375	5.45951e-14	1.24115e-13
MGST1	246.834	-2.77248	0.435757	1.05505e-10	2.08538e-10
CRY1	901.316	0.100625	0.178947	0.573873	0.602485
PGLYRP1	256.608	-1.7488	0.365794	8.75806e-07	1.43159e-06
NFIX	220.335	-4.21208	0.271829	3.90762e-54	3.47032e-53
ST3GAL1	2348.2	-1.65581	0.269965	4.02066e-10	7.74517e-10
MMP25	357.56	-2.00186	0.357033	1.46056e-11	2.99344e-11
IL32	335.342	-5.28837	0.430562	2.10478e-34	1.02823e-33
PKD1	4540.47	-0.180991	0.0885102	0.0384805	0.0465116
MAPK8IP2	52.988	1.38513	0.190567	7.06381e-14	1.59861e-13
MED24	3169.66	-0.267497	0.0655277	3.058e-05	4.58802e-05
RHOBTB2	1186.41	0.558232	0.149543	0.000173385	0.000248326
HEATR5B	3025.22	-0.513393	0.0936035	3.68799e-08	6.47092e-08
SEC62	17885.8	1.7498	0.0976234	5.11332e-72	6.93797e-71
RPS20	40526.4	0.320648	0.115731	0.00885159	0.0112435
CSDE1	32920.6	0.814611	0.0902932	1.16735e-19	3.34062e-19
UBE3C	3931.12	-0.244323	0.0730478	0.00075898	0.00103888
REV3L	1365.38	-1.43974	0.0897617	3.47589e-58	3.39978e-57
TENM1	280.847	-2.65821	0.425323	2.12376e-10	4.13569e-10
MASP2	240.44	-1.36996	0.131897	1.59381e-25	5.6696e-25
FAM76A	626.819	-0.0680186	0.0867455	0.426147	0.455962
TRAF3IP3	2523.92	-1.47729	0.223737	1.64845e-11	3.37279e-11
POMT2	1272.44	1.06837	0.104674	1.3603e-24	4.67312e-24
VTA1	1200.44	-0.525167	0.0970141	5.41187e-08	9.41599e-08
BAZ1B	5267.83	-0.203666	0.0704317	0.00352871	0.0046082
RANBP9	3188.65	0.0541889	0.0733838	0.47837	0.508342
ETV7	138.635	1.16538	0.426397	0.000380846	0.000533185
SPRTN	509.867	-0.432021	0.0946618	4.76068e-06	7.48356e-06
DYRK4	954.901	1.12725	0.101087	3.16239e-29	1.29583e-28
ZNF207	9288.03	-0.651604	0.0605273	2.38465e-27	9.0999e-27
UQCRC1	4341.29	-0.0202005	0.068566	0.677945	0.703155
STARD3NL	1206.07	0.0662252	0.075195	0.393344	0.42287
CD9	3304.45	2.64232	0.354838	4.20052e-15	1.00109e-14
NCAPD2	2195.19	-1.73954	0.119991	6.21692e-48	4.63406e-47
IFFO1	1772.8	-0.635174	0.0938142	1.07082e-11	2.20745e-11
GIPR	813.066	1.78685	0.269307	4.36935e-12	9.17921e-12
PHF7	486.686	-0.146328	0.0846445	0.0823842	0.096508
SEMA3G	158.344	2.20245	0.339189	5.28119e-12	1.10344e-11
NISCH	6197.4	-0.0597556	0.0701776	0.382084	0.411475
STAB1	729.784	-4.11707	0.356797	7.77234e-31	3.38057e-30
FUZ	984.697	0.737298	0.0822563	3.02094e-19	8.47705e-19
SLC6A13	40.4332	0.738534	0.21893	0.000486499	0.000675543
IDS	11431	0.695953	0.135446	6.00711e-07	9.89722e-07
ZNF200	335.321	-0.459094	0.1181	8.9764e-05	0.000130995
CD4	1802.49	-2.66181	0.337775	1.94607e-15	4.69422e-15
LRRC23	298.169	0.426623	0.11259	0.000135215	0.000195177
BTK	5293.72	0.591714	0.110337	8.52795e-08	1.46931e-07
HFE	178.662	0.0302676	0.21637	0.891338	0.901883
SCMH1	2116.95	0.174709	0.0772929	0.0238023	0.0292579
FYN	880.141	-4.15441	0.275263	1.98881e-51	1.64785e-50
HIVEP2	2758.41	-0.697374	0.123407	9.49813e-09	1.71472e-08
FMO1	13.53	0.15339	0.340036	0.800198	0.818153
ELOA	2473.6	0.0958941	0.0777416	0.218122	0.242947
LYPLA2	1874.48	-0.0542395	0.063445	0.386868	0.416255
CLCN6	1196.47	-0.881952	0.118087	7.43414e-14	1.68137e-13
NME1-NME2	32.6018	1.0347	0.179297	3.73217e-09	6.86551e-09
TSPAN9	28.5639	-1.04793	0.322267	0.000764821	0.00104655
BTBD7	1501.74	-0.646139	0.0728434	5.39399e-19	1.49708e-18
APBA3	1589.92	0.476003	0.0765385	6.37935e-10	1.21796e-09
MKS1	333.918	-0.420292	0.13499	0.00159398	0.00213074
ABHD5	715.975	-1.75398	0.127462	1.79331e-43	1.16201e-42
ANOS1	7.24163	0.684078	0.461804	0.39636	0.425959
AKAP8L	3765.77	-0.17372	0.0781296	0.0194651	0.0240742
MBTD1	1771.36	-0.518528	0.0809654	1.32506e-10	2.60678e-10
UTP18	1689.69	0.217588	0.066233	0.000996946	0.00135158
RNF216	2885.79	-0.603361	0.0926231	3.96793e-11	7.98098e-11
TTC19	2357.88	-0.260567	0.068136	0.000125476	0.000181539
PTBP1	11033.9	-0.228154	0.0514712	9.03983e-06	1.39836e-05
DPF1	33.1299	-0.951278	0.173089	2.7431e-08	4.84506e-08
LARS2	550.872	-0.887799	0.0897956	3.15192e-23	1.03043e-22
PIK3C2A	4425.18	0.600839	0.0970859	6.57578e-10	1.25454e-09
PLAUR	732.687	-4.16974	0.364602	2.61688e-30	1.1172e-29
ANLN	372.572	-2.61946	0.214913	1.81714e-34	8.89399e-34
WIZ	2890.93	0.112917	0.0712307	0.112362	0.129556
RABGAP1	2309.25	0.00871462	0.0684789	0.976694	0.978918
DCN	54.6119	1.45202	0.442959	0.018181	0.0225463
QPCTL	2455.74	2.61424	0.0888814	5.53125e-191	6.4398e-189
PPP5C	3014.15	0.3095	0.0912529	0.00085698	0.00116797
CEP68	1042.26	-1.38209	0.132266	8.60223e-26	3.08497e-25
MAP4K3	2872.68	1.7679	0.137701	4.46627e-38	2.45129e-37
ZBTB32	121.445	-0.230858	0.274418	0.374615	0.403986
TYROBP	1346.69	-4.23188	0.35869	6.91485e-32	3.1173e-31
GABRA3	79.1203	7.65965	0.645559	2.10063e-35	1.05564e-34
BRCA1	623.21	-1.65323	0.169895	1.17993e-22	3.76602e-22
ERCC1	2731.92	0.581683	0.086556	1.19259e-11	2.45427e-11
CD22	215.7	-4.91025	0.397292	7.21525e-35	3.5771e-34
SEMA3B	170.071	0.574927	0.189468	0.00196864	0.00261837
MBTPS2	1154.61	1.20549	0.0973051	1.1234e-35	5.71067e-35
PRICKLE3	372.828	-0.578762	0.0788996	2.46495e-13	5.45062e-13
LTF	3040.16	-2.90743	0.439594	2.08802e-11	4.25527e-11
EXTL3	1456.62	-0.612861	0.085522	6.39682e-13	1.38897e-12
ELOVL5	3343.69	-0.702743	0.121204	3.6021e-09	6.63302e-09
ALOX5	7162.01	-0.650693	0.218717	0.00242082	0.00319599
KDM5D	5948	1.00113	0.502513	0.0183631	0.0227627
CALCOCO1	9034.62	0.693709	0.110576	4.26493e-10	8.20959e-10
UBR7	1556.6	-0.0827881	0.0866628	0.317419	0.345527
MAP4K5	2152.87	-0.154755	0.0878303	0.0733148	0.0863772
EHD3	1437.49	1.46193	0.313647	7.47396e-07	1.22547e-06
PSMC4	3840.83	0.717632	0.0658578	9.1276e-28	3.54534e-27
MAN2B2	3336.53	-0.176323	0.081087	0.0217268	0.026787
CLDN11	26.0954	1.95968	0.163725	4.7219e-34	2.27899e-33
SLC25A39	6520.58	-0.382697	0.0687226	2.01359e-08	3.57826e-08
MVP	5907.81	0.25135	0.0935929	0.00844007	0.0107359
NUB1	1729.33	-0.62507	0.160047	6.58829e-05	9.69679e-05
PGM3	5722.62	2.77971	0.107576	1.95293e-146	1.10826e-144
RWDD2A	1196.55	3.11438	0.106041	2.87505e-190	3.2631e-188
CLK1	16345.5	0.920315	0.142499	5.74077e-11	1.14701e-10
POLR3B	587.983	-0.0949655	0.0869391	0.262605	0.289261
ANGEL1	2091.15	0.502604	0.112028	8.11521e-06	1.259e-05
RNF14	2414.6	1.36209	0.113493	1.73551e-33	8.22884e-33
DNASE1L1	1380.18	0.393967	0.109077	0.000344869	0.000484056
DDX11	4044.32	0.945952	0.109495	3.36621e-18	9.05046e-18
HEBP1	543.307	-1.60708	0.147532	6.55455e-28	2.56025e-27
GPRC5A	15.7049	0.945661	0.461756	0.0801904	0.0940786
MAMLD1	232.873	0.0578988	0.373228	0.872635	0.884446
CD6	353.053	-5.93839	0.287521	2.27982e-94	5.27456e-93
TACC3	1112.59	-2.60586	0.157468	8.37204e-62	8.99297e-61
UFL1	4389.91	1.20769	0.0949915	2.04918e-36	1.07063e-35
POLA2	838.819	-1.07898	0.106086	1.76468e-24	6.03934e-24
ZC3H3	960.567	-1.08298	0.093784	4.86314e-31	2.13114e-30
CAPN1	5394.14	-0.587393	0.0732165	7.85397e-16	1.92441e-15
MDH1	5485.65	1.23369	0.0998238	2.45034e-33	1.15696e-32
SLC30A9	3066.75	0.696911	0.0657611	1.38622e-26	5.14305e-26
MTMR11	208.164	-2.64282	0.273283	2.06815e-22	6.53736e-22
COX15	1363.16	-0.273596	0.0818792	0.000791687	0.00108225
CCDC88C	11889.8	-0.034947	0.115207	0.740045	0.761872
YAF2	1419.23	-0.0804831	0.10814	0.43171	0.461586
ZMYND11	3284.47	0.372128	0.0837946	8.87675e-06	1.37372e-05
WAS	2486.07	-1.93674	0.0861418	2.91643e-112	9.16898e-111
DPEP1	5210.7	7.25705	0.379229	1.21227e-84	2.21423e-83
BID	1309.4	-1.07049	0.0975757	3.59038e-28	1.41591e-27
MATR3	711.102	-1.17396	0.131069	2.12433e-19	6.00591e-19
NPC1L1	9.44644	0.154283	0.289511	0.825242	0.841707
XYLT2	1244.6	-0.102371	0.0894602	0.239443	0.265303
NUDCD3	3365.74	0.163522	0.0660998	0.0146751	0.0183487
CHDH	384.805	3.11125	0.324593	2.02857e-23	6.68875e-23
CLCA4	36.0402	4.39731	0.420803	2.09942e-27	8.03522e-27
GLT8D1	4543.99	2.07281	0.0891009	3.68902e-119	1.33679e-117
ATP2C1	3599.83	0.137441	0.0803021	0.117022	0.134662
IGF1	1709.6	7.61883	0.173554	0	0
SLC38A5	5599.86	1.49344	0.127973	4.02868e-32	1.82575e-31
RALBP1	2470.04	-0.0278137	0.0992382	0.709207	0.732548
RUFY3	2876.52	0.81761	0.146178	1.73532e-08	3.09412e-08
CNTN1	1987.02	8.98782	0.347926	3.3384e-151	2.05614e-149
SLC11A1	948.069	-4.85174	0.373226	1.99417e-38	1.10865e-37
WWTR1	179.693	2.49635	0.211756	1.3123e-33	6.23861e-33
AGPS	1771.29	-0.71353	0.0690633	4.15004e-25	1.45083e-24
TTC27	868.251	-0.0360372	0.098255	0.681118	0.705999
ZNF582	130.995	-0.190024	0.251442	0.423855	0.45367
VSIG2	19.7541	-4.03399	0.37906	1.64906e-26	6.1019e-26
PHLDB1	35.6211	-1.13924	0.260511	7.84999e-06	1.21848e-05
MARCO	68.6274	-2.18011	0.42752	1.65748e-07	2.80771e-07
PRDM11	439.712	-0.970243	0.151574	1.04954e-10	2.07494e-10
SYT13	19.564	4.25583	0.529502	5.7116e-11	1.14131e-10
SNAI2	28.8528	3.1529	0.40756	2.46679e-16	6.17073e-16
CD74	76292.2	-0.824589	0.210082	6.56507e-05	9.6634e-05
HGF	8148.44	3.30576	0.307567	2.87885e-28	1.13854e-27
ZRANB1	1056.24	-0.388784	0.0787607	7.29138e-07	1.19597e-06
NCDN	2186.02	1.16228	0.0967768	2.57537e-33	1.21408e-32
ADGRA2	59.0336	-4.97159	0.306368	4.61293e-59	4.60935e-58
ZFP64	799.432	0.473614	0.114578	3.22976e-05	4.83686e-05
MNAT1	570.514	0.400571	0.0987604	5.7549e-05	8.50835e-05
SAMD4A	319.523	0.236163	0.223339	0.288824	0.316557
RUNX3	3033.95	-1.57891	0.149009	1.62477e-26	6.01448e-26
MRE11	1860.96	-0.499789	0.0906833	3.12241e-08	5.49513e-08
PLEKHB1	446.882	-0.594257	0.207692	0.00341188	0.00445939
SERPINB1	3534.07	-1.61991	0.133588	2.40168e-34	1.17074e-33
CYP3A43	44.4656	2.38666	0.201075	9.32361e-34	4.4547e-33
SPAST	1013.04	-0.557491	0.0774547	5.21942e-13	1.13879e-12
NRXN3	13.0436	-1.15551	0.331086	0.000304648	0.000429271
OSBPL5	496.949	-2.88883	0.250057	3.90368e-31	1.71819e-30
AQR	3093.79	-0.473154	0.0616028	1.24825e-14	2.91447e-14
CPS1	219.627	3.21826	0.290926	3.75141e-30	1.59102e-29
FHL1	2791.3	1.92416	0.345776	2.64451e-09	4.9032e-09
RTF2	2676.77	-0.160749	0.0612675	0.00699759	0.00895656
NLRP2	206.174	-0.694021	0.41511	0.0732131	0.0862743
SLC45A4	891.29	-0.416547	0.0949696	1.06241e-05	1.63505e-05
RNF10	6346.45	-0.47318	0.0875061	5.78119e-08	1.00411e-07
ZNF839	793.623	0.211328	0.0837291	0.0115042	0.0145036
ZDHHC6	2273.38	0.109353	0.0498544	0.0336588	0.040878
GRAMD1B	197.596	-3.63674	0.354957	9.04476e-25	3.12745e-24
RNH1	6149.25	-0.184863	0.0770968	0.0155657	0.0194165
NDUFS1	3143.11	-0.133328	0.073143	0.0656233	0.0776804
RB1CC1	4416.73	0.111941	0.120737	0.341526	0.370427
ERP44	7472.16	1.25619	0.0757492	1.43001e-61	1.52337e-60
ALAS1	1392.49	0.0239073	0.084531	0.784609	0.803624
BIRC3	17121	2.22959	0.320302	2.28702e-13	5.06647e-13
AKAP11	2911.87	-0.494919	0.115	1.20388e-05	1.84738e-05
GLRX2	368.219	1.05231	0.111005	1.51368e-21	4.64082e-21
SNAPC1	186.436	-0.491645	0.112278	1.06243e-05	1.63505e-05
DERA	1135.25	0.305608	0.0931353	0.00118146	0.00159334
STRAP	4294.81	0.736523	0.0874467	6.04041e-17	1.54969e-16
ABCC2	370.34	1.18711	0.123914	4.30731e-22	1.3476e-21
DEF6	5732.14	0.0275636	0.085923	0.868826	0.88108
PLEKHO1	1949.75	-1.01758	0.277125	0.000150834	0.000216872
GCLM	434.427	-2.19936	0.127577	6.41935e-67	7.74356e-66
UBR2	4985.84	-0.366548	0.103551	0.000264019	0.000373656
EHD2	14.7778	-3.44104	0.362389	1.41581e-21	4.34815e-21
DEPDC1	261.145	-1.30531	0.238096	2.49307e-08	4.41338e-08
CCDC28A	1306.24	0.949742	0.109441	3.0121e-18	8.10926e-18
RRAGD	4335.41	2.59976	0.156713	1.41915e-62	1.55589e-61
HSF2	744.936	-0.0265978	0.111734	0.806727	0.824314
PHF20	1818.45	-0.842389	0.0668034	9.07732e-37	4.78555e-36
HSD17B6	42.1262	1.32214	0.19839	7.42149e-12	1.54082e-11
NR1H3	293.392	0.459691	0.183019	0.0104474	0.0132026
TYMP	3197.11	-1.50818	0.214595	8.37862e-13	1.81013e-12
NCAPH2	2900.06	0.300001	0.104472	0.00388446	0.00505801
TOMM34	1024.25	0.308392	0.11304	0.00647199	0.00829972
SEC63	12472.4	1.66214	0.0956643	2.19317e-68	2.73896e-67
KPNA6	2763.69	-0.565789	0.0689461	1.44645e-16	3.65634e-16
VIM	75460.7	0.48712	0.178685	0.00548776	0.00706666
RTEL1-TNFRSF6B	421.108	-0.940203	0.112085	3.55992e-17	9.21697e-17
FAS	436.2	-1.52366	0.309842	4.74485e-07	7.86133e-07
RNASET2	9113.81	0.612826	0.163438	0.000388963	0.000543831
CD44	13288	-1.07022	0.315212	0.000449416	0.000625206
AGPAT4	227.154	-3.6266	0.271965	1.05524e-40	6.27858e-40
SLAMF7	59906.2	4.16645	0.1203	7.97468e-265	2.3592e-262
BTN3A1	8829.02	0.479245	0.110204	1.88892e-05	2.86955e-05
MIPEP	342.555	-0.405643	0.0988003	3.73739e-05	5.58088e-05
PRKCH	342.357	-7.26484	0.297586	1.28585e-130	5.80112e-129
INSRR	11.9782	-0.661679	0.349773	0.0470413	0.0563871
IFNGR1	5124.94	0.255685	0.167006	0.128624	0.147412
B4GALT7	2518.74	0.773373	0.0679924	6.95868e-30	2.91834e-29
SH2D2A	140.382	-4.54604	0.312515	7.11796e-48	5.29476e-47
VRK2	1305.19	-0.0130882	0.0691583	0.845898	0.860441
TNFRSF1B	1079.96	-4.36312	0.332519	2.78089e-39	1.57811e-38
VEZT	2670.28	0.65259	0.0825141	4.66581e-15	1.10993e-14
POU2F2	8320.53	0.927161	0.127619	3.28945e-13	7.23744e-13
BRD9	2752.03	-0.170285	0.0708365	0.0156131	0.0194675
SNX1	4518.97	-0.398638	0.0734554	4.94525e-08	8.62159e-08
TBPL1	911.555	0.255883	0.0865936	0.00364823	0.00476006
ARNTL2	188.935	-0.223549	0.313527	0.450185	0.480172
BCLAF1	11916.6	0.0863455	0.106258	0.502171	0.531943
SLC39A9	3393.11	0.560372	0.0931268	1.56623e-09	2.94143e-09
ANK1	723.641	-6.78892	0.348238	6.43802e-84	1.15144e-82
IBSP	11.8926	2.50363	0.606491	9.85554e-06	1.52063e-05
TFB1M	330.628	-0.287198	0.114077	0.0101843	0.0128801
RABEP1	2694.02	-0.504542	0.0730927	3.40896e-12	7.19259e-12
HMGB3	1223.77	0.0190868	0.213841	0.943829	0.949617
NUP160	3371.65	-0.305207	0.0926726	0.000922538	0.00125419
BAK1	2254.72	1.10444	0.117844	5.1188e-21	1.54239e-20
IKZF2	368.341	-3.13373	0.195355	3.86492e-58	3.77415e-57
GRN	13146.4	-1.077	0.145479	3.81018e-14	8.71796e-14
FAM13B	1742.35	-1.1651	0.0791487	4.51809e-50	3.58231e-49
ARHGAP31	1360.69	-0.19067	0.162481	0.220485	0.245352
CENPQ	205.398	0.144839	0.159375	0.368442	0.397566
RANBP3	2887.29	0.0236145	0.0734206	0.817843	0.834679
ARID4A	1611.46	-0.8906	0.130363	4.4928e-12	9.42976e-12
EIPR1	918.484	-0.277318	0.0892184	0.00179955	0.00239825
PNPLA6	3740.16	-0.261237	0.0777305	0.000529821	0.000733836
IFT88	287.337	-0.956779	0.119536	8.61678e-16	2.10674e-15
ALG1	1792.71	1.70712	0.0901065	9.74488e-81	1.61632e-79
ZCCHC8	2167.99	0.0303311	0.0951165	0.750391	0.771467
ABCF2	2707.19	0.48862	0.09736	4.64367e-07	7.705e-07
CHPF2	8604.74	1.46827	0.100068	2.24583e-49	1.75371e-48
LRRC7	118.076	-0.669972	0.17671	0.000111867	0.000162332
FUT8	4389.6	2.22741	0.201801	1.7786e-29	7.3515e-29
UBA6	2879.13	0.0612517	0.0795425	0.416439	0.44613
GAB2	3258.95	-0.124677	0.181172	0.476074	0.506065
ATP6V0A1	3888.34	-0.188737	0.109908	0.0780308	0.0916462
PIAS1	3968.51	-0.576166	0.0825422	2.37482e-12	5.03596e-12
SLC4A7	394.772	-2.74438	0.283324	1.78823e-22	5.67241e-22
APBA2	218.254	-3.56985	0.464681	1.12251e-14	2.62599e-14
MAP2K3	2927.74	-1.44386	0.18092	8.23034e-16	2.01389e-15
TMSB10	19454.3	-0.375764	0.127767	0.00303974	0.00398627
ASTE1	527.292	-0.279196	0.0777045	0.000303634	0.000427976
RNF19A	7382.02	0.820232	0.112308	2.8604e-13	6.30805e-13
PEX3	604.015	0.50137	0.117967	2.39328e-05	3.61446e-05
GABARAPL2	2557.57	0.402331	0.0908087	9.90966e-06	1.52846e-05
SH3YL1	1241.67	0.125705	0.113174	0.284686	0.312287
FAM136A	4217.23	1.85468	0.0730565	7.43324e-142	3.9453e-140
VCL	1056.38	-4.05844	0.16657	3.73072e-131	1.70442e-129
DEPDC1B	290.421	-1.4104	0.200789	1.23595e-12	2.65145e-12
DAPK2	192.285	-2.64877	0.30287	1.14108e-18	3.12331e-18
NSMAF	1486.4	-0.946969	0.167278	1.05854e-08	1.90661e-08
STAP1	2616.59	2.82473	0.23108	7.66553e-36	3.92098e-35
TIMP2	3365.89	-0.505151	0.217183	0.0176212	0.0218762
RFC1	3187.85	0.101086	0.079227	0.2312	0.256737
TBC1D23	2374.6	0.339538	0.0976728	0.000516985	0.000716497
CUL3	3452.11	-0.258937	0.0604063	1.02192e-05	1.57513e-05
MYOM2	116.801	-3.64598	0.402555	9.91113e-20	2.84576e-19
CYP46A1	182.819	1.08212	0.200757	2.97261e-08	5.23608e-08
USP2	80.2512	3.87875	0.375246	6.67491e-07	1.09654e-06
TUBG2	1645.14	2.08267	0.102617	1.94145e-92	4.24672e-91
RPL26L1	666.256	0.908794	0.0852368	9.92916e-27	3.7021e-26
FLT4	30.8139	-3.99083	0.380448	8.22398e-26	2.95461e-25
NSUN2	4756.61	0.687212	0.0629435	5.61416e-28	2.19959e-27
FBXO42	1441	-0.841105	0.0555209	5.84625e-52	4.93228e-51
MFAP3	780.454	-0.0914064	0.107413	0.380001	0.409476
MRI1	1725.52	0.333691	0.121918	0.00667236	0.00854999
METTL1	967.524	1.16102	0.091719	5.77791e-37	3.06942e-36
AGA	3163.17	2.23987	0.149403	5.89518e-52	4.97123e-51
PI4K2B	1583.43	1.39821	0.094306	1.04204e-49	8.19021e-49
BOD1L1	4883.56	-0.817737	0.0997192	1.20307e-16	3.05009e-16
MAT2B	5306.52	0.818	0.0792272	3.41882e-25	1.19915e-24
EDC4	2775.11	-0.414616	0.0960784	1.11115e-05	1.70843e-05
TRIO	1960.42	-1.15048	0.295704	5.78315e-05	8.54802e-05
VCAN	3604.02	-6.68201	0.35412	1.01306e-78	1.59944e-77
CLEC16A	1328.88	-1.51164	0.0819018	2.4433e-76	3.66821e-75
MSR1	351.281	0.66345	0.313364	0.0550461	0.0656595
CDH1	391.134	-1.43442	0.478548	0.000402801	0.000562395
MTREX	3172.66	0.226763	0.0904106	0.0168322	0.020937
DNAH5	10.1976	2.65641	0.520572	1.39986e-08	2.50688e-08
ZFYVE16	1475.95	-0.706076	0.0912854	1.19672e-14	2.79632e-14
RIPOR1	4023.07	-0.463579	0.185705	0.0118512	0.0149275
RAI14	58.9395	0.105958	0.374485	0.763807	0.784098
SOX30	112.194	2.12432	0.191959	1.01213e-29	4.21821e-29
PNKP	3572.23	0.43011	0.0681359	2.58956e-10	5.02431e-10
PHLPP2	2122.35	0.414589	0.20467	0.0437793	0.0526554
SPDL1	469.195	-0.538583	0.121911	7.82157e-06	1.21428e-05
STAU2	1281.87	-0.296494	0.0859162	0.000507444	0.000703706
CTNS	1150.51	0.548214	0.122379	5.70003e-06	8.91512e-06
RTN4R	13.3725	-3.67941	0.300884	1.71586e-34	8.41197e-34
PHF23	948.889	0.14239	0.1064	0.177806	0.20028
CDH10	15.3057	2.18722	0.770844	0.0602033	0.0715273
INPP4A	12132.4	0.568467	0.0942349	2.30077e-09	4.28038e-09
RAB27B	52.3118	-3.75305	0.403901	1.13179e-20	3.3598e-20
PSMA4	4741.24	0.483277	0.0952733	4.6094e-07	7.64885e-07
MYO16	18.1433	-2.49119	0.279209	2.1302e-19	6.0206e-19
LSG1	2879.93	0.451381	0.0763222	2.82622e-09	5.23366e-09
PARP3	1587.47	2.0234	0.0963628	8.63695e-99	2.14686e-97
TNC	196.323	1.19331	0.374483	0.00588676	0.00756403
THAP3	640.303	1.0704	0.103713	4.46669e-25	1.56001e-24
RIPOR3	346.503	-4.15352	0.263049	3.43561e-56	3.21563e-55
TDP1	1084.06	-0.468629	0.0804033	2.51332e-09	4.66619e-09
AIFM2	802.279	1.82576	0.113671	9.09943e-59	9.02739e-58
SPATA7	246.363	0.398363	0.120014	0.000820209	0.00111937
MED17	1571.74	0.148002	0.0943375	0.117214	0.134867
RETSAT	2771.21	1.60616	0.0707964	2.13305e-114	6.98602e-113
CAPG	1017.36	-2.31227	0.200298	3.84574e-31	1.6931e-30
AP2S1	1416.83	-0.846205	0.0919155	2.59168e-20	7.59369e-20
USH2A	599.081	5.49036	0.422329	3.43677e-41	2.07078e-40
TG	247.568	0.364736	0.221309	0.0909623	0.105972
ADAM28	2618.65	0.518546	0.293813	0.0626738	0.074345
BARX2	892.323	9.23389	0.561901	8.2923e-64	9.31773e-63
DCUN1D1	2111.5	0.0557439	0.089531	0.589161	0.617457
JADE2	4707.98	-0.202169	0.151507	0.170913	0.192937
LCP2	1611.43	-3.58697	0.313497	1.98521e-30	8.51763e-30
TRIT1	686.671	0.11738	0.0762983	0.128431	0.147209
ADRB1	20.4173	-1.46592	0.470151	0.000982762	0.00133275
CUL7	4079.92	1.78918	0.0847666	3.92653e-98	9.66686e-97
CTNNA1	5394.85	0.0898007	0.0795213	0.289588	0.317279
PHKA2	2029.97	-0.570153	0.0697036	3.53067e-16	8.77005e-16
CNTLN	271.983	-1.87779	0.227262	7.10582e-17	1.81915e-16
EPHA3	60.1891	6.68633	0.613793	1.34625e-28	5.39036e-28
HSPA5	139734	3.46198	0.134888	9.7752e-130	4.32361e-128
DSG2	948.89	1.93325	0.520116	1.83904e-05	2.79496e-05
GEMIN8	923.054	1.00229	0.0673267	1.3876e-50	1.11739e-49
OFD1	3582.02	0.508526	0.0982563	2.31079e-07	3.88526e-07
GPM6B	262.596	-0.322546	0.247599	0.179265	0.201848
MAGEC2	311.506	16.3357	3.22971	1.12883e-99	2.84907e-98
WDR37	1383.47	-1.05244	0.0733917	4.40266e-47	3.18694e-46
YTHDC2	2917.85	-0.0943675	0.0653876	0.145476	0.165653
CTPS2	389.82	-0.841402	0.137888	7.52305e-10	1.43253e-09
ATP6V1H	879.075	-0.571006	0.080204	9.24516e-13	1.9921e-12
POLR2B	5549.12	0.121476	0.0731394	0.0961941	0.111793
FAM214A	13725.1	2.26447	0.130991	1.97259e-66	2.35588e-65
ARAP2	1021.26	-2.48415	0.233913	1.36661e-26	5.07134e-26
TPR	9163.15	-0.000930555	0.0908391	0.853174	0.867191
CP	105.51	-0.308596	0.300029	0.0758919	0.0892212
DTNBP1	694.062	-0.588178	0.0798648	1.55107e-13	3.45947e-13
XK	945.927	-0.746339	0.212035	0.00032127	0.000451846
C12orf4	1006.98	0.303737	0.119752	0.0118822	0.0149635
SCML1	226.655	-1.38603	0.336579	2.18201e-05	3.30312e-05
WWC3	3704.59	0.811983	0.10092	1.29596e-15	3.15059e-15
ARHGAP6	294.683	1.93069	0.338091	1.17256e-09	2.21338e-09
FAM184B	38.2291	-1.87366	0.134194	1.27461e-44	8.55396e-44
MAP4	5999.69	0.139178	0.105325	0.175045	0.197379
GOPC	2321.37	0.449078	0.0912924	9.99556e-07	1.63004e-06
USP28	1681.82	-0.264152	0.0961055	0.00556361	0.00716024
HDAC9	5316.03	1.82296	0.154938	2.28274e-32	1.04263e-31
TSPAN17	1746.43	-0.642281	0.0719216	4.95223e-19	1.37701e-18
NOP16	982.8	0.60973	0.11704	1.49571e-07	2.54255e-07
CC2D2A	77.4414	-4.42504	0.193633	1.40791e-115	4.75788e-114
RRM2B	1085.69	0.153665	0.100166	0.124328	0.142679
ZNF800	2945.81	-0.173338	0.114626	0.11417	0.131599
TNFRSF17	16479.4	7.05919	0.168685	0	0
SNX29	3617.29	-0.0290635	0.101894	0.782402	0.801728
LMO3	93.6024	4.14043	0.556827	3.09678e-11	6.26157e-11
MRPS10	1374.31	0.295874	0.078801	0.000209542	0.000298383
GUCA1A	12.1392	2.27502	0.467257	0.00125994	0.00169628
RSF1	2775.74	-0.463074	0.0933608	7.06836e-07	1.15991e-06
VPS13D	2931.64	-1.79303	0.0831933	2.464e-103	6.64653e-102
CELF2	5361.84	-1.83044	0.136869	3.02701e-41	1.82816e-40
FAM120A	11896.7	0.171652	0.059658	0.00530068	0.00683258
R3HDM1	3186.69	0.104819	0.0807591	0.197799	0.221459
COL9A2	1815.36	1.61642	0.294704	7.54177e-09	1.36645e-08
KITLG	33.0741	1.19929	0.407697	0.00200208	0.00266207
ERCC8	486.252	0.0645415	0.0897959	0.475322	0.505311
ADAMTS6	32.9577	-1.9076	0.309407	3.48005e-10	6.72244e-10
H6PD	3182.5	-0.852699	0.082703	2.812e-25	9.89573e-25
VAMP3	3084.26	-0.00712412	0.085794	0.928096	0.935039
PER3	256.814	-0.815431	0.207744	6.46206e-05	9.51799e-05
TNFRSF9	12.8591	-4.08273	0.366679	7.3557e-29	2.9676e-28
EPN3	35.3214	0.601641	0.186165	0.000971221	0.00131819
LTBP1	2116.58	0.626138	0.213649	0.00357408	0.00466632
RCN1	4202.67	2.52197	0.11654	2.60536e-104	7.1345e-103
RFC2	590.405	-1.02052	0.095912	1.22801e-26	4.56261e-26
ARID1B	4222.66	-0.712419	0.09473	4.19754e-14	9.58481e-14
CLPTM1L	38489.2	3.59206	0.0956866	0	0
NEDD4L	1875.76	0.987238	0.218006	3.12684e-06	4.9641e-06
FOXP3	31.5978	-4.44082	0.128798	1.56806e-260	4.28746e-258
PPP1R3F	210.876	-0.622657	0.153801	4.31904e-05	6.42604e-05
HEXB	6584.67	0.85881	0.115408	1.01684e-13	2.28517e-13
PTCD2	834.953	0.464515	0.132346	0.000498998	0.00069226
NEXMIF	448.069	3.42572	0.282205	3.54083e-36	1.83667e-35
JKAMP	2086.08	0.706259	0.080081	1.05033e-18	2.87883e-18
DKK3	18.1674	-2.71282	0.528713	1.51097e-07	2.56727e-07
ARHGEF5	422.913	1.29748	0.208013	1.3077e-10	2.57431e-10
NFE2L3	3014.33	0.769196	0.172339	5.5333e-06	8.66185e-06
MCUR1	2627.26	1.31597	0.0918128	1.15472e-46	8.23641e-46
LIMA1	232.173	-1.75799	0.274121	7.26843e-11	1.44599e-10
LETMD1	2823.63	0.533978	0.083148	2.049e-10	3.99354e-10
SLC4A8	252.303	-0.892042	0.167766	7.79386e-08	1.34566e-07
LAMC3	12.0765	-1.63897	0.43862	9.5973e-05	0.000139818
PTGER3	20.5692	-0.936405	0.309574	0.000319728	0.000449817
TNIP3	27.3021	-0.657333	0.307777	0.0267342	0.0327193
MAPK9	2276.95	0.317924	0.0636578	6.29287e-07	1.03548e-06
COL23A1	16.9919	-4.1175	0.204202	1.51946e-90	3.1921e-89
BCAR1	460.983	5.08728	0.188512	1.11959e-162	8.31442e-161
HERPUD1	72665	3.28863	0.129276	2.06932e-144	1.15256e-142
HOMER3	3286.34	2.54565	0.220336	1.22577e-31	5.48754e-31
RAD51	193.02	-2.07046	0.175513	1.99753e-32	9.1375e-32
POLQ	504.627	-1.97053	0.182788	1.96857e-27	7.54564e-27
PIK3CB	1222.54	-1.30384	0.084645	9.33441e-54	8.24516e-53
CYBA	38859.7	1.13263	0.137082	5.69257e-17	1.46149e-16
THOC3	323.693	-0.400413	0.119051	0.000698814	0.00095885
HEBP2	2527.7	0.0441684	0.0969605	0.708232	0.731662
MPHOSPH9	1908.66	-0.961185	0.0858815	1.62982e-29	6.74426e-29
PLEKHA5	197.222	-1.21439	0.319367	9.16948e-05	0.000133748
PRSS8	16.4146	-1.86944	0.402823	1.11342e-08	2.00328e-08
SIKE1	1830.07	0.126967	0.0879693	0.175377	0.197704
RRP12	5970.52	-0.257571	0.167885	0.110632	0.127675
FNIP2	1213.21	-0.68003	0.161743	1.95528e-05	2.96788e-05
MSMO1	1145.98	1.92174	0.151138	6.48275e-38	3.54079e-37
TTC17	8790.16	0.595818	0.060172	3.7322e-23	1.21551e-22
ALX4	12.7621	-2.07605	0.213649	1.14425e-22	3.65537e-22
FSTL4	58.3067	2.57588	0.466208	2.06661e-06	3.31413e-06
FOXN3	6766.16	-0.110092	0.107795	0.296266	0.323869
AKR7A2	775.671	-0.685653	0.0942585	2.85721e-13	6.30178e-13
MRTO4	1246.68	0.105357	0.0977638	0.280868	0.308287
NNAT	69.078	-1.70343	0.149559	2.31618e-30	9.90703e-30
USE1	1478.03	1.24209	0.0939804	5.03755e-40	2.92402e-39
MCF2L2	170.824	-0.274223	0.221987	0.20586	0.229999
NRIP2	334.339	-1.26514	0.10615	7.67009e-33	3.56646e-32
LAMA3	26.4062	1.11939	0.447523	0.132357	0.151517
AP5M1	2209.18	0.225939	0.0798983	0.00757217	0.00967552
ANAPC4	1834.85	-0.165602	0.0679588	0.0142906	0.0178978
KCNQ1	1244.98	-0.503395	0.283078	0.0640015	0.0758552
TRAPPC3	2375.28	0.862178	0.0539067	2.20484e-57	2.11867e-56
THRAP3	5045.35	-0.287408	0.074567	9.20201e-05	0.0001342
PHPT1	3403.84	1.54946	0.0941522	9.75721e-61	1.01956e-59
ENTPD2	11.6832	0.344064	0.345832	0.281193	0.308624
LY75	1064.6	-0.102131	0.126743	0.402434	0.432153
ARID4B	3293.25	-0.550971	0.103589	7.14914e-08	1.23612e-07
OPN3	387.879	-0.498408	0.168275	0.00272487	0.00358482
SDCCAG8	1177.68	0.106368	0.0724151	0.125977	0.144516
HHAT	129.565	-1.06804	0.36879	0.00243628	0.00321523
KIF1B	1536.04	-1.68047	0.123264	1.33325e-42	8.40958e-42
FOXC1	33.1358	0.595652	0.335181	0.3177	0.345791
TBC1D22A	1433.81	-0.799415	0.0761786	6.65083e-26	2.39658e-25
SYNE2	4677.13	-1.91425	0.178833	2.58374e-27	9.84922e-27
PLEKHH1	118.296	0.165187	0.28594	0.553734	0.582868
ATP9A	243.05	-0.61558	0.389858	0.0217477	0.026811
CHRDL2	10.4083	-0.176892	0.282646	0.514149	0.543993
FAM168A	1694.07	-1.45106	0.0759662	9.73909e-82	1.66117e-80
RELT	1257.66	-1.84294	0.198956	1.00115e-20	2.97887e-20
GALC	1110.02	-0.921219	0.103932	5.35325e-19	1.48623e-18
NOP58	6617.24	0.824889	0.0770989	4.27791e-27	1.61674e-26
SZRD1	2490.12	-0.753234	0.0773188	1.17365e-22	3.74796e-22
KCNH2	1037.09	-2.49948	0.313377	7.57696e-16	1.8583e-15
CUL1	4945.01	0.396161	0.0557527	1.24728e-12	2.67447e-12
FAM114A2	2253	1.33188	0.0764442	1.88799e-68	2.36109e-67
CYFIP2	2838.59	-2.70568	0.177759	1.31777e-52	1.13348e-51
TAB2	4397.7	-0.542732	0.105417	2.31036e-07	3.8849e-07
GINM1	2094.92	1.09143	0.113412	3.44283e-22	1.08088e-21
EIF2AK2	4424.69	-0.191436	0.119951	0.10766	0.124421
USP36	4114.79	-0.449067	0.0892495	3.11943e-07	5.21475e-07
KMT2C	8241.54	-1.25016	0.116668	5.32089e-27	2.00294e-26
MCOLN3	15.2242	-1.78617	0.472112	7.71569e-05	0.000113091
CCDC85A	36.7809	6.43745	0.458867	9.6748e-48	7.1466e-47
PUM2	6462.64	-0.298801	0.0605107	5.43693e-07	8.97665e-07
MRPL43	1809.19	0.775729	0.064821	3.07484e-33	1.44652e-32
ITIH4	103.467	-1.36381	0.128868	2.04017e-26	7.52441e-26
HPF1	688.636	0.405565	0.111864	0.000268593	0.00038001
ZFR	4617.49	-0.110134	0.065233	0.0830244	0.0972201
ZNF280C	381.372	-0.0458309	0.120486	0.699188	0.723088
TRAF1	1864.47	-0.84356	0.133542	2.47999e-10	4.81743e-10
RC3H2	2973.92	-0.364873	0.0810515	5.47749e-06	8.58045e-06
IL17RB	284.444	1.13673	0.207583	1.67829e-08	2.9945e-08
TRAF3IP2	764.075	-0.107023	0.110436	0.310759	0.338727
DCBLD2	1507.35	2.25377	0.122517	1.15744e-76	1.74787e-75
SOAT1	1954.44	-0.7125	0.0971557	1.3101e-13	2.93108e-13
PKP2	956.58	1.39233	0.440959	0.000401397	0.000560564
MSH4	40.1356	0.714186	0.229791	0.00127927	0.00172127
GDI2	8324.51	0.085559	0.0768535	0.265056	0.291783
PRDM1	22107.4	3.40054	0.12599	3.67381e-162	2.70602e-160
ATG5	2149.66	0.809987	0.0731846	1.58888e-28	6.34499e-28
TMCC3	1190.27	0.667342	0.174738	0.000104758	0.000152174
PITHD1	1613.51	-0.0924871	0.0716967	0.187765	0.210827
MTA3	1049.79	0.53702	0.0960914	2.00362e-08	3.56125e-08
USP13	515.475	-0.468823	0.198657	0.0164215	0.0204402
ATP11B	12138.2	0.890183	0.108183	1.07868e-16	2.73936e-16
CDK14	3564.42	2.169	0.108851	1.86566e-89	3.80856e-88
SEC61A1	50305.7	2.71034	0.0726619	6.58886e-306	3.04878e-303
PPP1R12A	2998.34	-1.12833	0.090673	8.97789e-36	4.58317e-35
RASGRF1	54.4407	1.03239	0.38947	0.0394718	0.0476715
CAMK2B	70.7303	2.2968	0.226824	2.16031e-25	7.6396e-25
CROCC	1542.63	0.167534	0.108789	0.137341	0.156874
POLR3E	4198.06	0.446906	0.0650697	1.25998e-11	2.59001e-11
ATP2B4	2979.7	-2.1861	0.192856	4.28465e-30	1.81334e-29
ZC3H11A	15453.9	1.09601	0.0755809	1.61473e-47	1.18743e-46
RIOK2	1350.98	0.726524	0.090126	6.23523e-16	1.53487e-15
YIPF1	1733.83	1.13804	0.0950828	2.56568e-33	1.20983e-32
NDC1	1162.09	-0.350206	0.100656	0.000399935	0.000558696
DGKG	197.943	-3.869	0.282344	8.14084e-43	5.17105e-42
FLYWCH1	1943.47	-0.365243	0.105261	0.000382654	0.000535508
UNKL	1602.59	-0.415202	0.113141	0.00018296	0.00026152
TBXAS1	4636.97	0.329475	0.245929	0.191144	0.214487
PARP12	2863.43	-0.519811	0.115628	6.15389e-06	9.60667e-06
ALDH18A1	5473.18	1.72379	0.0765447	9.1103e-111	2.79125e-109
TARBP1	2290.64	-0.527744	0.158544	0.000561608	0.000775838
GATB	614.768	-0.22882	0.0890162	0.00918961	0.0116564
MXD1	2972.5	-1.60603	0.172709	5.39726e-21	1.62494e-20
CDK17	3596.92	0.0286011	0.101969	0.802462	0.820373
DNAJC25	1754.16	2.66494	0.100145	2.67667e-157	1.8507e-155
SLC2A3	1548.86	-3.92165	0.412498	1.76704e-21	5.40198e-21
PSD	278.527	-0.770876	0.0970941	1.57639e-15	3.81641e-15
CTDP1	1321.1	-0.911817	0.0749521	1.65308e-34	8.11081e-34
YBX3	3742.16	-1.1386	0.335304	0.000389367	0.000544354
STYK1	8.3664	-5.34729	0.398223	6.83292e-41	4.08436e-40
WNK1	5326.76	-2.45286	0.0885135	2.50576e-169	2.07426e-167
CCAR1	4032.01	-0.249344	0.0485774	1.3101e-07	2.23354e-07
OGFR	2962.63	-0.0506623	0.0887975	0.572677	0.60137
GNA15	155.444	-4.37073	0.371005	5.10647e-32	2.30782e-31
PIGV	681.104	0.276559	0.111971	0.0126422	0.0158851
PTPRU	83.2913	2.43376	0.311748	4.83102e-15	1.14817e-14
SNRNP40	1041.82	-0.665793	0.0640684	2.25082e-25	7.94722e-25
RIMBP2	34.8299	-0.221316	0.491372	0.606764	0.63435
COL11A1	47.7683	5.67891	0.45614	2.8465e-35	1.42728e-34
QSER1	1670.81	-0.622252	0.0847687	1.76523e-13	3.93034e-13
MPC1	2632.58	1.53898	0.127022	2.08515e-34	1.01892e-33
ACAA1	2547.1	0.0323358	0.0710388	0.654948	0.681025
BCAT1	670.253	-0.485273	0.276819	0.0677517	0.0800686
HDAC7	7867.89	0.556371	0.0921193	2.79614e-09	5.17955e-09
PRDM6	40.1998	4.55363	0.29044	1.86339e-57	1.79726e-56
SPAG4	6725.44	4.82092	0.176772	4.83419e-166	3.84308e-164
NCKAP1	1912.98	3.18504	0.223673	1.38872e-47	1.02331e-46
MRPS35	1248.32	0.215475	0.0975525	0.0266954	0.0326761
GUCY1B1	56.2484	-2.78223	0.313344	3.56256e-19	9.96744e-19
SFSWAP	3027.37	-0.537542	0.091241	2.79267e-09	5.17365e-09
TNK2	6085.09	-0.502512	0.129501	8.13864e-05	0.000119106
MON2	5866.22	0.208891	0.0867962	0.0234487	0.0288331
GPBP1	8603.05	0.839154	0.0738018	6.358e-30	2.67139e-29
DGAT2	648.679	0.302022	0.238331	0.197227	0.22086
ZNF112	24.5695	-0.374228	0.398779	0.31338	0.341439
CS	6272.5	-0.331545	0.0715693	1.64077e-06	2.64701e-06
LTK	1977.09	1.98008	0.279039	1.8575e-13	4.1327e-13
MRPS24	882.752	1.43238	0.121955	2.98284e-32	1.3569e-31
ELMO2	2449.87	-0.401982	0.100546	4.22002e-05	6.2839e-05
WAPL	3404.92	-0.607182	0.0586466	2.36389e-25	8.33831e-25
VMP1	5420.14	0.143118	0.155747	0.367489	0.396657
APPBP2	1472.74	-0.110721	0.0838816	0.181154	0.203886
POLD1	1235.67	-0.937526	0.108417	3.41194e-18	9.17202e-18
SEZ6	30.3289	-3.14789	0.249833	1.19569e-36	6.27797e-36
EIF4B	28031.7	0.500071	0.100509	1.41369e-06	2.28803e-06
SLC6A16	163.542	-1.51797	0.28825	7.58404e-08	1.31006e-07
BICRA	1003.78	-1.11587	0.0848427	1.69278e-39	9.67627e-39
SPHK2	1049.86	0.294029	0.093845	0.0018896	0.00251622
RPL18	55925	1.08406	0.144245	2.43708e-14	5.61895e-14
CA11	412.544	0.773995	0.145017	6.86263e-08	1.1881e-07
ISOC2	1276.06	1.03034	0.10258	6.26086e-24	2.10085e-23
U2AF2	8247.79	0.325957	0.0466735	5.43239e-12	1.13451e-11
EPN1	4760.41	-0.0807788	0.0824935	0.309611	0.337516
MED29	2847.27	0.508941	0.0620287	2.55569e-16	6.38693e-16
AHRR	187.764	1.19341	0.196489	4.39006e-10	8.44505e-10
ZNF275	11166.1	3.15824	0.131222	4.85811e-128	2.07748e-126
MTMR1	3075.33	0.11557	0.0981565	0.248814	0.274993
GPC1	114.105	-0.752764	0.219314	0.000471391	0.000655119
ADCK1	400.293	-0.63779	0.11108	7.80334e-09	1.41257e-08
HAGH	2612.62	0.158588	0.103956	0.127785	0.146506
RNF4	3892.61	-0.193996	0.0659254	0.00200399	0.00266421
CASP8	4227.5	-0.542965	0.104962	2.02663e-07	3.41896e-07
LIMCH1	66.0992	0.873621	0.430583	0.0574205	0.0683381
INTS13	1746.24	1.19988	0.106059	1.15035e-29	4.78545e-29
TM7SF3	3239.85	0.455739	0.0965295	2.13498e-06	3.42074e-06
SPA17	54.6294	-1.63539	0.201021	2.17738e-16	5.4604e-16
TSPAN32	526.809	-4.00049	0.310891	5.95863e-38	3.2565e-37
ST3GAL6	7817.47	3.60885	0.16079	2.58482e-112	8.14061e-111
ATP2C2	58.1333	-4.29485	0.279726	3.32498e-53	2.90148e-52
NGFR	28.6	-1.10459	0.40002	0.00367111	0.00478953
CDON	33.6933	-0.618722	0.280815	0.00423323	0.00549708
TAF2	1944.92	-0.250677	0.0638281	8.43596e-05	0.000123327
HIPK2	18243.5	1.41502	0.132371	2.82892e-24	9.62313e-24
TNPO3	2575.19	-0.433358	0.0626611	3.78137e-12	7.9625e-12
BORCS8-MEF2B	43.1864	-0.0154691	0.11182	0.888267	0.899129
RFXANK	1880.33	0.891674	0.071721	7.37311e-36	3.77568e-35
TMEM161A	1988.85	1.6917	0.0828949	3.35607e-93	7.5141e-92
LPAR2	670.426	-1.92666	0.17939	3.28712e-27	1.24725e-26
CTSA	3917.56	-0.804681	0.119241	5.76098e-12	1.20132e-11
SUGP2	7495.94	0.103544	0.0785496	0.186747	0.209735
SLC12A2	1397.74	0.804138	0.111127	6.04129e-13	1.31335e-12
SNX24	435.225	1.35941	0.120679	5.73915e-30	2.41701e-29
EYA2	856.024	6.10812	0.399519	1.75079e-55	1.61033e-54
CNN2	6661.71	-0.179862	0.114399	0.100003	0.115995
ABCA7	6746.17	-0.346162	0.101865	0.000362685	0.000508429
SNCAIP	17.3071	3.70292	0.365706	5.11563e-16	1.26392e-15
DDX20	787.782	-0.112128	0.0907365	0.198079	0.221759
BTBD1	3654.62	0.620357	0.0779056	3.46297e-15	8.28376e-15
FAR2	2089.04	0.350162	0.211317	0.103205	0.119456
BCAS1	427.345	4.21663	0.315399	7.99452e-43	5.08169e-42
CHI3L2	69.2472	-2.22089	0.225642	3.58356e-23	1.16794e-22
SBNO2	4730.19	-0.041152	0.156967	0.7878	0.806572
PMS1	1780.68	0.714774	0.0825683	4.44074e-18	1.18987e-17
HMG20B	3268.75	0.899633	0.0704292	2.561e-37	1.37711e-36
CALCRL	851.608	2.07661	0.216055	6.54287e-23	2.10468e-22
TAF11	1565.91	0.323804	0.0787621	3.75499e-05	5.60623e-05
ANKS1A	1189.43	-0.642864	0.0799209	6.07554e-16	1.49596e-15
AP3D1	12082.2	0.94572	0.0619585	7.14574e-53	6.19663e-52
ZNF76	3009.24	0.510262	0.0682141	6.85903e-14	1.55383e-13
SLC9A3R2	283.237	1.77629	0.314201	2.04228e-09	3.81048e-09
NTHL1	563.145	1.45017	0.173354	1.76515e-17	4.61986e-17
UHRF1BP1	3001.18	0.017379	0.093037	0.926196	0.933281
GNAI3	2832.48	-1.03293	0.0883037	8.3122e-32	3.73976e-31
IPO5	5876.91	0.0370288	0.090566	0.695726	0.720108
OAT	2856.02	0.144919	0.1229	0.260543	0.287131
WDR3	1848.62	0.719216	0.131895	5.37532e-08	9.356e-08
PKN2	2730.82	-0.412684	0.102468	5.10838e-05	7.57112e-05
WDR18	1306.05	0.599978	0.101005	2.98068e-09	5.51402e-09
TRAM2	16868.6	3.05623	0.114231	2.94331e-159	2.0748e-157
NTN1	20.0183	-4.00263	0.277194	2.33983e-47	1.71505e-46
MCM10	191.642	-2.16276	0.227524	1.31724e-21	4.05025e-21
DGKA	2403.98	-2.5363	0.138705	4.4803e-75	6.53081e-74
ERBB3	19.537	-1.49962	0.366318	2.29358e-05	3.46765e-05
ANKRD44	2803.73	-2.11053	0.11461	4.47877e-76	6.67415e-75
ADAT1	1132.39	-0.358254	0.0999638	0.00031529	0.000443747
PDIA5	3827.64	2.94393	0.10963	2.28912e-160	1.62636e-158
TBC1D22B	713.338	-1.0689	0.0799268	7.25095e-41	4.33137e-40
NDUFB4	4749.45	1.53764	0.0817896	7.91317e-79	1.25264e-77
SPEN	8128.66	-0.633609	0.0969626	5.39717e-11	1.08015e-10
MYLK	598.865	-0.0824597	0.326545	0.775869	0.795576
ZC3H15	4614.33	0.902732	0.0759954	4.48727e-32	2.03103e-31
MAP2K4	1355.65	-0.120409	0.0674482	0.0781192	0.091744
SLK	2372.46	-0.873886	0.115981	2.62804e-14	6.05537e-14
CYB5R4	2266.91	-0.306519	0.11696	0.0083396	0.0106155
COL17A1	42.7837	-3.072	0.331438	1.06587e-20	3.16725e-20
GSTO2	316.441	-1.20932	0.180469	1.2964e-11	2.66304e-11
SEC61A2	561.816	-0.187415	0.108467	0.0811974	0.0951857
PRKCQ	126.213	-5.58319	0.263914	5.42151e-99	1.3532e-97
TLE2	36.6454	-3.49283	0.318432	3.64454e-28	1.43664e-27
ASB1	1226.12	-0.347026	0.0766785	5.58413e-06	8.7384e-06
FAM107B	5386.65	-0.603712	0.267391	0.0195183	0.0241384
ME1	396.106	2.27196	0.294117	8.04203e-16	1.96915e-15
TBC1D1	5995.22	0.356602	0.141533	0.0108808	0.0137378
CDK13	3420.28	-0.577111	0.0566995	5.7611e-24	1.93567e-23
MTHFD2	6032.78	1.897	0.136614	9.02712e-45	6.08529e-44
SLC9A7	652.221	-1.61825	0.214278	2.25675e-14	5.20918e-14
FOXJ2	1300.38	-1.11671	0.0962733	2.48906e-31	1.10254e-30
YBX1	16955.7	0.0795755	0.0800175	0.319566	0.347675
PPP2R5A	2413.32	-0.871018	0.101667	5.64139e-18	1.50616e-17
CTNNA2	722.736	11.4025	0.507822	1.65137e-126	6.83502e-125
ELAVL1	2894.05	-0.135192	0.0617772	0.0259319	0.0317718
TIE1	15.6449	-3.86966	0.397367	1.64281e-22	5.21847e-22
DIP2B	1632.12	-1.60221	0.0913617	4.0214e-69	5.11058e-68
SMARCD1	3780.46	-0.0323306	0.0644542	0.559014	0.587706
KDM4A	1802.24	-0.453936	0.0815332	2.27578e-08	4.03505e-08
NFYC	1950.4	-0.780039	0.0638962	1.14208e-35	5.80235e-35
ZMYND12	54.2996	1.08356	0.165333	2.3909e-11	4.86046e-11
SLC9A3	131.444	0.84525	0.164395	1.71762e-07	2.90688e-07
NGEF	10.0549	-1.84699	0.242131	1.11237e-14	2.6026e-14
ASPM	1015.38	-1.67915	0.224557	3.53589e-14	8.10783e-14
CD84	654.887	-3.15942	0.271457	1.55846e-31	6.95104e-31
ELOVL1	2065.7	-0.745462	0.0761731	4.95393e-23	1.60385e-22
SPI1	1918.73	-2.70868	0.161089	8.92037e-64	1.00172e-62
MPPED2	170.453	0.85256	0.406633	0.0187599	0.0232435
ZBTB11	2672.12	0.0486143	0.0738555	0.558285	0.587111
ATXN3	981.016	-1.36213	0.0850507	5.89301e-58	5.74218e-57
GOLGA5	3289.81	1.36785	0.0848027	7.61014e-59	7.5582e-58
FGFR2	8.85813	0.563239	0.488333	4.18122e-05	6.22919e-05
LRRC40	647.867	-0.301916	0.106513	0.00433439	0.00562439
ISOC1	1638.57	1.70783	0.0748377	2.58397e-115	8.63523e-114
EML1	188.454	5.52678	0.390351	8.16768e-48	6.05563e-47
TRMT11	787.382	0.558586	0.0996262	1.97991e-08	3.5205e-08
THUMPD1	3130.46	0.087795	0.0704926	0.225723	0.250917
MSANTD3	971.204	1.27176	0.111402	1.43558e-30	6.18738e-30
KIF26A	41.6198	-5.18392	0.355322	5.53581e-48	4.13148e-47
ATG2B	4235.12	-0.0415683	0.117076	0.707939	0.731406
ARFGEF1	3006.42	-1.61398	0.069033	1.68216e-121	6.40427e-120
ZFAT	837.692	-0.500692	0.155294	0.0011047	0.00149284
MTFR1	849.524	0.0315615	0.0947672	0.742025	0.763561
STAG3	429.495	-0.968036	0.156257	4.05918e-10	7.81772e-10
FECH	1390.05	-2.28804	0.0887513	7.32753e-147	4.19786e-145
MYO9A	1747.24	-0.655762	0.0906814	2.55786e-13	5.65053e-13
DDX3Y	8602.66	1.37113	0.512528	0.00163408	0.00218321
PFKP	239.267	-3.35279	0.353651	1.62758e-21	4.98327e-21
IDI1	2885.48	0.548829	0.128077	1.34348e-05	2.05688e-05
SP100	6290.74	-0.730998	0.0953107	1.3952e-14	3.24707e-14
KLF6	86127.8	2.34809	0.204203	8.33825e-32	3.75055e-31
PLPP1	485.347	1.46043	0.142464	3.19742e-25	1.12302e-24
NEO1	2266.73	1.7657	0.157365	6.17763e-30	2.59743e-29
TRAM1	45093.3	3.18047	0.0907727	6.0125e-265	1.80836e-262
PHKA1	602.219	2.40035	0.253768	4.58484e-22	1.43269e-21
TNFRSF1A	630.007	-2.78684	0.211094	4.59112e-40	2.66746e-39
CACNB1	182.122	-1.57895	0.216034	1.45258e-13	3.24462e-13
EVI5	1061.51	-0.256959	0.0957858	0.00642643	0.00824362
STOML1	546.429	1.03384	0.110852	8.10264e-21	2.41607e-20
PKM	11488.8	-1.12666	0.105398	2.11361e-27	8.08784e-27
DHX29	2719.58	0.77335	0.0725167	2.35836e-26	8.66958e-26
DNTTIP2	2841.38	-0.0155548	0.110969	0.857711	0.871327
METTL22	601.018	-1.36155	0.0706276	4.3339e-83	7.63765e-82
TP53BP1	2241.79	0.085789	0.0792008	0.285676	0.313278
TRO	192.237	0.0484667	0.28283	0.864418	0.877449
RRP15	1072.56	0.247509	0.103939	0.0172021	0.021378
RHOA	18311	-0.200339	0.0806223	0.0126291	0.0158697
DHX8	2112.12	-0.931941	0.0985723	1.63661e-21	5.01004e-21
PMS2P4	83.9971	-0.149314	0.0972435	0.122394	0.140584
PRKCZ	486.031	0.0527585	0.116218	0.669526	0.694902
ZFY	467.752	-0.354406	0.462082	0.392571	0.422139
IARS2	4215.11	0.744563	0.10424	6.62627e-13	1.43792e-12
SYT1	1430.03	5.48726	0.2888	6.16875e-83	1.08289e-81
NAV3	50.0552	2.25177	0.415096	2.15021e-07	3.62236e-07
IDH3G	3001.19	-0.0696446	0.0918124	0.409023	0.438836
ROGDI	569.351	-2.48847	0.166641	9.86455e-51	7.98993e-50
PDZD4	51.6367	-6.1464	0.275964	2.03097e-109	6.06803e-108
ROCK1	3951.71	-1.11959	0.103389	1.65879e-27	6.37177e-27
CBFB	2731.75	0.45239	0.0767397	3.60568e-09	6.63893e-09
PDK3	354.022	-1.72046	0.0799229	4.51029e-103	1.2094e-101
HYAL2	468.882	0.614873	0.128378	1.47449e-06	2.38471e-06
HDAC4	1015.35	-2.3724	0.0903555	2.8431e-152	1.81295e-150
RASSF1	2715.53	-0.505077	0.11206	6.77682e-06	1.05563e-05
FGFR3	18001.8	7.47543	0.683449	1.26494e-27	4.88488e-27
IFI35	2391.78	0.917563	0.134876	1.26203e-11	2.59392e-11
HEATR6	550.176	-0.810863	0.106505	1.90295e-14	4.40887e-14
COASY	3290.21	0.376606	0.0825116	6.9225e-06	1.0773e-05
PLEKHH3	3075.6	3.11961	0.172478	2.5241e-74	3.60935e-73
MEF2A	5285.1	0.401795	0.113285	0.000354092	0.000496654
OTUD5	5300.78	0.591553	0.074275	2.86478e-15	6.8738e-15
TFE3	2583.06	0.291914	0.0816753	0.000424791	0.000592043
TBC1D25	1412.97	0.223387	0.0690747	0.00132119	0.00177569
ACSL4	3100.58	-0.0432671	0.107946	0.652126	0.678365
INPP5A	452.759	-0.828317	0.120602	5.00337e-12	1.04709e-11
GPKOW	836.594	0.209197	0.0726205	0.00395498	0.00514686
GRIPAP1	4113.8	0.0236012	0.0690983	0.708268	0.731662
FTSJ1	3293.53	1.2038	0.0671667	2.04215e-71	2.7543e-70
PRR11	340.05	-2.2538	0.208502	1.50915e-27	5.80807e-27
REEP1	46.6732	1.43677	0.310103	2.08449e-11	4.24904e-11
ATP11A	1895.35	-2.66242	0.276155	2.63688e-22	8.3089e-22
POLR1A	2710.38	-0.358522	0.0926246	7.99173e-05	0.000117007
LAPTM4A	8861.67	1.17359	0.106058	1.7782e-28	7.09314e-28
TTC7A	4138.68	-0.60049	0.0959112	3.14151e-10	6.07759e-10
IP6K2	3427.32	0.503735	0.0862059	5.62557e-09	1.02648e-08
SRBD1	988.243	-0.389723	0.093411	2.99917e-05	4.50162e-05
KIF2A	2225.02	-0.752305	0.0862451	1.65702e-18	4.50476e-18
RASGRP2	735.948	-5.48245	0.319092	1.10814e-65	1.30022e-64
PSME4	4885.04	-0.344092	0.0932513	0.000123345	0.000178527
IFT80	1207.75	1.02918	0.117462	1.42224e-18	3.8811e-18
SIRT2	2512.8	-0.123638	0.0934874	0.183586	0.206481
ERLEC1	14406.6	3.6899	0.110636	1.03411e-245	2.42359e-243
PPP2R5B	1797.64	0.765162	0.083989	1.23438e-19	3.52854e-19
PYGM	186.112	-2.17167	0.211683	5.26539e-25	1.83329e-24
PAGE1	105.262	8.26818	0.691636	1.75321e-28	6.99501e-28
PITX1	163.195	3.34756	0.509625	8.11868e-13	1.75482e-12
MAST4	790.307	-0.412789	0.195634	0.0302495	0.0368765
ADGRF5	8.22119	1.86916	0.650882	0.00260754	0.00343447
SDK2	290.324	-1.53928	0.439234	0.000240884	0.000341529
NUP133	2343.45	0.105476	0.0863966	0.256664	0.283098
NUCKS1	6058.12	-0.49571	0.113048	9.43642e-06	1.45821e-05
VPS35	2720.83	-1.11421	0.0998102	4.09323e-29	1.66741e-28
DNAJA2	1932.41	-0.00363744	0.0795957	0.959201	0.963204
BCL3	1958.06	-0.730133	0.197155	0.00017408	0.000249302
KCNAB2	3616.97	-2.04318	0.108571	2.45452e-79	3.92332e-78
CLEC2D	1250.69	-2.56772	0.191856	3.54533e-41	2.13406e-40
FUNDC1	309.886	0.368576	0.0862302	1.82029e-05	2.76715e-05
RORA	2638.74	-1.50458	0.231971	4.84553e-11	9.7072e-11
DRD4	13.1539	-3.99964	0.208308	2.65383e-82	4.5785e-81
TGFBR3	242.543	-5.08985	0.308242	4.73217e-61	4.9765e-60
PLA2G10	20.0401	-0.718124	0.143194	4.19368e-07	6.97503e-07
ATP1B3	2724.62	-0.364126	0.136982	0.00707871	0.009058
NEDD4	281.846	-2.1264	0.284606	3.87092e-14	8.85468e-14
PIGB	673.035	-0.944508	0.0820152	3.91522e-31	1.72285e-30
MAPK6	2902.83	0.842016	0.115532	4.27252e-13	9.35929e-13
GNB5	1668.71	0.498403	0.0928942	1.23049e-07	2.1016e-07
RAB27A	3049.39	-0.821135	0.126175	5.4616e-11	1.09268e-10
HDHD5	1094.61	-0.131705	0.107329	0.228972	0.254373
UFD1	4082.68	0.75558	0.0844206	4.63874e-19	1.29123e-18
LRP6	971.964	1.77729	0.202073	2.31904e-19	6.53898e-19
GUCY2C	11.3344	-3.99782	0.305076	2.48267e-39	1.41065e-38
PHRF1	3102.66	-0.133689	0.0797134	0.0787596	0.092448
ELP1	5157.73	1.09248	0.068969	1.057e-55	9.76682e-55
NUCB2	13880.7	1.54195	0.162064	3.7189e-22	1.16614e-21
PFN2	1342.27	3.19488	0.203792	1.65768e-56	1.56212e-55
PTPN3	18.7093	1.66912	0.590898	0.0229248	0.0282198
SPTB	784.033	-4.50259	0.39044	1.24114e-30	5.3634e-30
DAPP1	2610.6	0.370871	0.134476	0.00534865	0.00689294
SLC44A1	12357.1	2.04972	0.118703	1.87588e-66	2.24334e-65
TMEM260	1244.02	0.116208	0.105846	0.300586	0.328213
SMG6	1274.18	-1.10855	0.0889267	6.98159e-36	3.57824e-35
EXOC5	2256.18	-0.152718	0.0931152	0.100508	0.116529
CLTCL1	195.613	-5.49071	0.240333	3.70376e-115	1.23545e-113
FGF22	11.9344	-1.11721	0.212334	8.9845e-08	1.54635e-07
FSTL3	165.115	-1.77245	0.170096	1.0182e-25	3.6486e-25
DGCR2	2456.76	-0.579621	0.083086	2.84626e-12	6.02363e-12
RNF126	2625.76	-0.0344459	0.111579	0.761175	0.781752
MNT	1574.58	-1.09769	0.0908028	9.38683e-34	4.48372e-33
ZXDC	2120.04	-0.923715	0.0643247	5.56425e-47	4.01329e-46
JMJD6	1902.73	-0.418385	0.117854	0.000293284	0.000413743
POLB	886.941	0.275633	0.0779083	0.000389406	0.000544366
WIPI1	7054.94	2.29217	0.107083	4.80024e-102	1.25362e-100
FRMPD1	8.04995	0.136843	0.302044	0.720509	0.743243
GBA2	8068.19	1.50815	0.0741492	1.27171e-92	2.8021e-91
NDST1	3033.28	0.0379985	0.11032	0.766005	0.786176
ASNS	6649.77	2.92899	0.137395	2.37357e-102	6.24395e-101
AP3M2	489.346	-1.26512	0.115054	2.46143e-28	9.7624e-28
CNGB1	4.02938	2.79108	0.486472	0.00161087	0.00215284
ST6GALNAC2	42.0924	-3.32673	0.238586	2.11158e-44	1.40249e-43
PABPC1	52847.7	-0.734449	0.0800447	7.77398e-22	2.41088e-21
TESK2	1338.68	0.662277	0.111694	2.43912e-09	4.5317e-09
CFAP20	930.273	-0.0388582	0.124271	0.749894	0.770999
CSNK2A2	2419.31	-0.337782	0.0827748	4.24228e-05	6.316e-05
EIF2B3	1006.13	0.431998	0.110666	9.32675e-05	0.000135987
TCOF1	3989.12	-0.47286	0.0712149	8.59215e-12	1.77875e-11
CDC42	7679.12	-0.796196	0.0968682	1.60187e-16	4.04073e-16
OSBPL3	2612.66	0.409879	0.255377	0.0993535	0.115294
EPHA8	34.2456	4.56553	0.353881	2.27078e-35	1.14019e-34
SLC12A3	129.283	0.393026	0.282472	0.144881	0.165017
RAD18	617.953	-0.794494	0.101091	2.86778e-15	6.88009e-15
ATP2B1	4011.48	-0.811827	0.17028	1.03786e-06	1.69052e-06
TRPM5	47.2872	0.126124	0.359417	0.936116	0.942593
NCK2	2648.23	0.0556748	0.107226	0.626987	0.653834
MAP4K4	2360.97	-2.08983	0.278734	3.17561e-14	7.29655e-14
MGAT4A	1040.18	-2.50238	0.180561	5.58179e-44	3.67088e-43
RPL31	38251.5	0.499249	0.135667	0.000199281	0.000284175
WDR1	7580.73	-0.844257	0.0994271	1.5618e-17	4.09952e-17
SNX13	2092.44	-0.482189	0.0756224	1.4286e-10	2.80558e-10
ARHGAP10	267.68	-1.36477	0.371812	0.000136733	0.00019732
RPS6KA2	809.432	-0.508514	0.249482	0.0348345	0.0422405
ING3	1908.56	0.927397	0.0908814	2.12394e-24	7.24549e-24
VASH1	126.06	-3.83927	0.174636	4.7219e-107	1.35471e-105
LMCD1	48.8965	0.943745	0.371793	0.00548573	0.00706455
BUD23	7405.51	1.8962	0.0973295	3.60863e-84	6.49914e-83
SEL1L	51569.6	3.56596	0.126254	2.81352e-177	2.55139e-175
TRIP13	240.139	-0.759318	0.210795	0.000228607	0.000324582
ATP6AP1	9155.13	1.22093	0.109362	1.20095e-27	4.64176e-27
TCF3	14015	1.36218	0.0811213	8.22649e-63	9.06321e-62
TRIB2	2104.25	-0.0433347	0.236044	0.800144	0.818153
DAZAP1	6044.1	-0.0988475	0.0492197	0.0447283	0.0537287
MBD3	2348.66	0.132021	0.0754621	0.0813913	0.0954006
HLTF	2308.27	0.466192	0.141149	0.000964572	0.00130946
FAM50A	3079.03	0.885939	0.101612	2.11256e-18	5.72679e-18
FAM3A	2655.01	1.37956	0.0966066	4.60984e-46	3.22064e-45
CPSF1	7360.72	0.208127	0.0847306	0.0160582	0.0200074
MYO3B	121.493	1.52776	0.422624	5.24038e-05	7.76228e-05
CYBRD1	483.304	-2.04243	0.347882	2.11079e-09	3.93343e-09
PDCD2	2687.49	0.456565	0.0806527	2.07282e-08	3.68207e-08
RDH11	2191.7	0.754439	0.0803736	1.04472e-20	3.1049e-20
PRKACA	4164.97	-0.0239	0.0913636	0.693298	0.7178
ADGRL1	719.758	-1.22358	0.214515	7.8709e-09	1.42437e-08
ACTN1	725.255	-4.57329	0.333767	1.17656e-42	7.43165e-42
ZFYVE26	1793.61	-1.07739	0.094179	1.48769e-30	6.40891e-30
RPS6KA6	290.546	4.68217	0.466463	6.03017e-26	2.17728e-25
EPN2	1186.33	0.769911	0.0977028	2.32165e-15	5.58619e-15
PTPN18	3364.15	-1.31927	0.199674	1.61431e-11	3.30368e-11
LIMS2	59.9871	-1.60674	0.283842	7.96942e-09	1.44162e-08
ASIC4	21.9172	1.03372	0.23389	4.24163e-06	6.6851e-06
SPEG	149.015	-0.544394	0.329939	0.0842444	0.0985656
LNX1	89.9849	-0.675403	0.113438	2.1853e-09	4.06766e-09
ALDH3A2	2887.83	0.929119	0.0862367	8.78626e-27	3.28207e-26
TFRC	6574.57	-2.0278	0.123412	8.91547e-61	9.32687e-60
SREBF1	1620.45	-1.41507	0.158304	2.25475e-19	6.36266e-19
AFF4	7184.4	0.216186	0.121485	0.0887773	0.103547
UBE2D1	800.54	-0.78334	0.116763	1.53327e-11	3.13889e-11
RHOBTB1	176.518	0.101758	0.322054	0.744831	0.766187
SMC1A	4287.82	-1.19238	0.0896207	1.38721e-40	8.2239e-40
HSD17B10	2035.91	0.743154	0.0832372	4.43501e-19	1.23586e-18
MARK2	2402.12	-0.600465	0.0758775	7.87012e-16	1.9281e-15
HMMR	452.784	-1.36412	0.192537	8.14951e-13	1.76106e-12
CHFR	1861.59	-1.34087	0.152952	8.04744e-19	2.2175e-18
P4HA2	795.06	1.41412	0.210337	4.48385e-12	9.41315e-12
FCGR2B	5305.68	3.65534	0.203544	6.00516e-74	8.5129e-73
NFATC3	1838.76	-1.85377	0.0975325	7.54829e-81	1.2543e-79
TRNT1	1748.25	0.846017	0.110632	2.37027e-14	5.46771e-14
ACADVL	28897.8	1.8601	0.125851	2.47318e-50	1.9792e-49
STK10	4368.35	-2.16434	0.0897864	9.08951e-129	3.92415e-127
FBXW11	2964.27	0.50171	0.0647135	8.09571e-15	1.90551e-14
ACAP1	2959.72	-1.66218	0.146059	2.65286e-30	1.1323e-29
CRMP1	62.1991	0.144202	0.42284	0.71066	0.733923
EVC	210.179	0.685902	0.455647	0.0836032	0.0978724
DERL2	4102.86	1.54196	0.0872921	5.8514e-70	7.60767e-69
SIDT1	2158.27	-0.109745	0.149748	0.454087	0.484163
NDE1	653.696	-2.21328	0.0935702	4.82315e-124	1.92138e-122
TMEM38A	772.306	2.01086	0.183274	8.69508e-29	3.50171e-28
AP1M1	2502.92	-1.0113	0.0742783	2.23514e-42	1.40102e-41
PVR	143.058	-2.40006	0.322397	4.81887e-14	1.09758e-13
XRCC1	1470.04	0.0635802	0.0637691	0.320633	0.348772
SCARB1	1019.53	-0.229009	0.195735	0.223854	0.248932
CYP2W1	16.8689	-2.25043	0.205417	2.83301e-28	1.12115e-27
MCM2	1349.66	-1.54079	0.188472	1.58618e-16	4.00282e-16
PANX2	66.5756	-0.914847	0.319261	0.00300664	0.00394446
SELENOO	1280.25	-0.822545	0.0831997	4.19581e-23	1.36477e-22
TP63	44.8118	0.987652	0.456097	0.0784928	0.0921468
ALPK1	807.145	-1.9954	0.14502	1.72791e-43	1.12084e-42
LLGL2	1654.47	0.0762631	0.152047	0.622621	0.649545
PDE8A	1362.96	-0.273575	0.114725	0.0163045	0.0203002
CLCN4	387.773	-0.63481	0.236893	0.00592252	0.00760859
NLE1	767.991	0.242808	0.107477	0.023326	0.0286882
SDHA	6874.38	0.839399	0.0799928	2.24878e-25	7.94157e-25
SMARCE1	2316.35	-0.0206113	0.0709489	0.763156	0.783519
FNDC8	9.3999	-0.554803	0.154411	0.000276028	0.000390102
GSDMB	1927.36	0.287538	0.134705	0.034031	0.0413133
KDM5A	3935.87	-0.974692	0.0963888	3.48428e-24	1.18102e-23
ADAM11	71.1992	0.450775	0.166013	0.00575663	0.00740284
PPP2R3A	112.877	-1.47923	0.194433	1.54269e-14	3.58478e-14
FERMT2	382.348	4.38973	0.289081	3.46623e-54	3.08288e-53
ABCB11	11.5094	2.16302	0.412862	1.15188e-08	2.07019e-08
DHRS9	1634.82	3.17225	0.383744	2.88939e-18	7.78935e-18
CD5L	1742.16	5.29524	0.333743	2.14428e-56	2.01645e-55
PTGS2	5069.58	0.852005	0.327795	0.00514959	0.00664494
IGF2BP2	130.877	-4.64003	0.405125	2.78849e-30	1.18878e-29
MAP3K13	2052.31	1.31496	0.0941269	2.39632e-44	1.59102e-43
ST6GAL1	38244.5	2.36533	0.124216	1.33005e-77	2.04447e-76
TBX21	239.692	-3.23788	0.335164	2.0267e-22	6.41308e-22
VDAC1P1	11.8798	1.08622	0.140519	3.99021e-15	9.51848e-15
FRY	322.777	-4.68754	0.332702	5.79817e-45	3.92917e-44
PICALM	5981.88	-0.871937	0.0727416	2.53615e-33	1.19685e-32
NSF	2786.3	0.807229	0.0833223	2.98009e-22	9.37075e-22
CLASP1	3091.73	-0.829393	0.0836521	1.83299e-23	6.05937e-23
MRPS34	2396.66	0.391014	0.0885534	9.38793e-06	1.45096e-05
NOTCH3	71.1501	0.309232	0.325043	0.46535	0.495352
CLNS1A	3173.31	-0.0696587	0.101611	0.468107	0.49817
TEAD2	16.7609	-3.10309	0.304353	1.18702e-24	4.08563e-24
EED	958.53	0.0242243	0.0950797	0.803004	0.820831
CDHR2	37.0841	-1.95238	0.170738	1.24308e-30	5.3705e-30
TSG101	2737.47	0.716193	0.0706122	3.21681e-23	1.05088e-22
NCBP3	2727.79	-0.819734	0.072707	6.17176e-30	2.59556e-29
ATP2A3	32628.2	1.09854	0.115468	7.76311e-22	2.40793e-21
MGLL	1378.62	0.650171	0.292929	0.0219612	0.0270724
BCS1L	1655.89	0.714436	0.0888048	1.55618e-15	3.76951e-15
NUAK1	281.85	2.52003	0.571569	0.000163002	0.000233919
DPP8	2816.64	-0.291424	0.0706616	3.42927e-05	5.12841e-05
SLC24A1	560.617	-1.99336	0.0975656	4.25433e-93	9.48995e-92
ZNF532	4416.04	2.66403	0.135126	6.7152e-88	1.32585e-86
SCARF1	167.478	-2.24403	0.291307	6.15074e-15	1.45645e-14
LMAN1	22446.7	3.04105	0.0987539	8.78248e-210	1.28853e-207
HACD3	3398.38	0.981967	0.120099	3.29e-16	8.18125e-16
IPCEF1	144.899	-6.31577	0.358017	4.79627e-69	6.08675e-68
ZZEF1	6588.5	-0.748562	0.0901009	7.19941e-17	1.84258e-16
ENO1	14073.6	-0.701928	0.110665	2.40708e-10	4.67832e-10
SLC12A1	16.8898	-1.4436	0.32389	4.61597e-06	7.26114e-06
MYDGF	16028	3.07112	0.115744	1.07449e-156	7.37273e-155
ANO8	1043.39	0.0290513	0.146009	0.858295	0.871872
TUBE1	1311.11	1.17477	0.104945	2.50697e-29	1.03101e-28
ARHGEF10L	152.994	-3.57827	0.391564	4.53245e-20	1.31732e-19
TXK	330.892	-2.88748	0.16331	3.17909e-70	4.16327e-69
TACR2	76.0303	-1.17175	0.207159	9.85518e-09	1.77775e-08
ACTR6	807.82	0.753927	0.106749	1.50075e-12	3.20807e-12
TIPIN	301.855	-0.145645	0.114928	0.195803	0.219348
SRI	3123.02	0.49963	0.0941054	1.49869e-07	2.54737e-07
EIF4G3	4502.84	-0.210881	0.0816697	0.00932683	0.0118255
NUP37	693.015	0.195477	0.109915	0.0742248	0.0873808
SEMA3A	362.096	4.70429	0.379219	1.31477e-37	7.13144e-37
GTSE1	262.128	-1.929	0.207795	7.99852e-21	2.38581e-20
SEMA3C	55.3964	-3.5419	0.407641	2.47475e-18	6.69455e-18
TTC38	1283.82	-0.749065	0.108956	6.03108e-12	1.25634e-11
ACAT1	3212.87	1.08508	0.10412	1.59791e-25	5.68307e-25
GRAMD4	2548.96	-0.00190025	0.105877	0.98455	0.98608
CELSR1	393.303	0.112706	0.301882	0.701385	0.725099
WNT8B	78.5148	1.46296	0.340608	0.00771802	0.00985421
ZNF638	4552.79	-0.467264	0.0625214	6.6483e-14	1.50647e-13
SLC25A40	1121.48	-0.416069	0.0970932	1.66543e-05	2.53772e-05
TIMM21	992.866	0.925283	0.0941687	6.2325e-23	2.00735e-22
ADD2	357.466	-4.73309	0.416021	7.1553e-30	2.99941e-29
RASAL2	434.376	0.898898	0.33958	0.00435609	0.00565133
VPS9D1	888.998	-0.606521	0.109585	2.64128e-08	4.67116e-08
ZNF37A	3631.02	1.24391	0.0883821	1.39738e-44	9.36049e-44
MARK3	4297.07	-0.547974	0.0760108	2.19475e-13	4.86625e-13
SLC25A3	14069.3	0.232926	0.0897904	0.0103061	0.0130305
FNDC3B	14821.6	1.6704	0.104099	1.01854e-58	1.00882e-57
FOSL2	2829.41	-2.93785	0.235435	6.9971e-36	3.58517e-35
FRYL	3089.65	-1.53117	0.0787338	1.14636e-84	2.0981e-83
TMEM131	5487.04	-0.393348	0.0744237	1.16672e-07	1.99532e-07
FSCN1	273.182	-2.0543	0.312117	2.27439e-11	4.62986e-11
ACTB	87232.6	-1.33338	0.119946	6.16351e-29	2.49331e-28
MOCOS	371.399	4.61566	0.367691	2.32866e-38	1.29023e-37
PLD1	218.831	-3.62931	0.223668	2.39143e-59	2.40556e-58
ATP12A	9.08181	2.82227	0.674385	2.86824e-06	4.5652e-06
WDR62	525.065	-1.78617	0.182446	5.30888e-23	1.71477e-22
DLG1	5018.18	0.714797	0.0861572	1.79913e-16	4.52882e-16
RAB7A	6265.71	-0.521047	0.0649629	5.29126e-16	1.30713e-15
BCAP29	1069.27	-0.522829	0.123608	2.04104e-05	3.0931e-05
SEC31B	2003.63	-0.293195	0.121424	0.0146651	0.0183375
SART3	2581.95	-0.00890584	0.0745229	0.89423	0.904454
ARHGAP15	1200.59	-2.11432	0.15591	3.27311e-42	2.03889e-41
TUBA3D	37.7144	-1.32431	0.133714	2.24206e-23	7.38326e-23
PAX2	24.7659	3.77886	0.562996	2.66903e-13	5.89177e-13
EXOSC7	1115.44	0.2361	0.0637862	0.000212499	0.000302486
KIFAP3	1412.89	0.648352	0.124199	1.74823e-07	2.9573e-07
MKRN2	1875.53	0.496573	0.0584511	6.10094e-16	1.50201e-15
MCM6	1844.93	-1.05112	0.132308	1.17113e-15	2.85175e-15
REXO2	3932.72	1.56651	0.121623	2.70835e-38	1.49465e-37
RBM7	997.645	-0.12719	0.111696	0.254209	0.280561
RBMS2	203.223	-2.98961	0.212264	2.63889e-45	1.80384e-44
BAZ2A	13625	0.0817585	0.0975178	0.583659	0.612153
PTPN23	4440.87	0.0341095	0.0756867	0.677711	0.702994
MLH1	1898.44	-0.140777	0.0686643	0.0342385	0.041543
UNG	884.035	-0.421374	0.12577	0.000660937	0.000908467
FMO4	188.72	0.0363514	0.151838	0.814839	0.831896
KLHL20	1157.05	0.296976	0.0734117	6.25193e-05	9.21827e-05
SLC46A1	444.849	1.25801	0.137435	2.36027e-20	6.92688e-20
PLXNA2	293.229	0.342595	0.403861	0.850933	0.86527
SPAG5	1033.17	-1.02117	0.157296	5.61832e-11	1.12304e-10
ANKRD13A	4406.66	-0.351985	0.108434	0.000868491	0.00118339
TPD52	14364	4.04353	0.0821535	0	0
ACACB	2118.9	0.58895	0.199173	0.00297891	0.00390963
TRAF4	1886.15	0.806171	0.207785	7.84244e-05	0.000114865
PAG1	1493.07	-2.53492	0.326237	3.93155e-15	9.38102e-15
GPATCH1	761.401	0.0640761	0.0679742	0.359236	0.388214
ICAM3	5162.03	1.81103	0.135058	1.77384e-41	1.08327e-40
NT5C2	1621.82	-1.08421	0.0791187	6.75241e-43	4.30124e-42
GPC4	20.2737	0.501447	0.44929	0.618542	0.645587
MBNL3	2721.4	-0.979601	0.161093	8.46017e-10	1.60809e-09
CAMSAP3	399.473	3.01226	0.21597	4.6313e-46	3.23313e-45
RAP1GAP	131.815	0.224216	0.273793	0.399696	0.429442
XAB2	4024.2	0.399743	0.0980296	4.90558e-05	7.27832e-05
ARHGEF1	7411.1	-2.1212	0.0912997	9.29487e-120	3.43017e-118
STXBP2	3752.34	-1.00737	0.0930702	1.86371e-27	7.14826e-27
MAP2K7	3079.74	0.306449	0.0678664	6.34493e-06	9.89633e-06
DGKD	5658.58	-1.0426	0.14157	1.21871e-13	2.73033e-13
CTTNBP2	153.997	2.85189	0.465855	2.36647e-11	4.81296e-11
RARB	26.4096	-2.43309	0.20552	1.15853e-32	5.34427e-32
TOP2B	8130.14	-0.148985	0.0738137	0.0428528	0.051603
TM9SF3	11185.6	1.13033	0.067915	1.19195e-61	1.27278e-60
NFKB2	7211.04	0.923151	0.182346	2.20053e-07	3.70575e-07
UBE2T	312.697	-0.801539	0.206706	8.16882e-05	0.000119538
PPP1R12B	1298.86	-1.53359	0.102952	6.18898e-51	5.05597e-50
DNAJC10	20401.2	2.33413	0.100789	7.70779e-120	2.86203e-118
GTF3C1	3463.46	-0.491774	0.0740534	2.63937e-11	5.35712e-11
IL4R	568.368	-4.02865	0.356843	1.34872e-29	5.60031e-29
USP33	2508.77	-0.622464	0.0754986	1.41244e-16	3.57288e-16
PAK3	24.6887	0.622654	0.355315	0.0573343	0.06824
SNRPA	2045	-0.394347	0.0706513	1.73712e-08	3.09702e-08
SPAG6	347.735	4.73212	0.439958	2.95399e-29	1.21181e-28
EXOSC5	1150.34	0.749342	0.128174	5.34306e-09	9.75919e-09
DYNC1I2	1501.29	-0.304553	0.0877804	0.000540581	0.000748165
APBB1IP	1285.74	-2.55062	0.243503	5.70442e-26	2.06214e-25
LRCH4	1115.66	-2.10521	0.0796474	1.35235e-155	9.20926e-154
FAM76B	1954.66	0.0238094	0.103858	0.881915	0.8932
SIRT6	828.597	0.0712168	0.0769	0.354723	0.383704
POLD3	556.473	-1.30687	0.114321	2.27594e-30	9.73724e-30
CAPZB	3184.44	-1.80229	0.0830963	1.325e-104	3.63388e-103
GPR137B	137.175	-2.12539	0.314791	7.07044e-12	1.46878e-11
NAALAD2	153.671	0.52254	0.167358	0.00148864	0.00199465
JADE1	3452.03	0.253422	0.0797617	0.00154146	0.0020639
SLC25A43	377.237	-0.288469	0.177024	0.0963032	0.111912
UBE2A	3158.26	0.547397	0.102039	8.55337e-08	1.47341e-07
FGFR1	182.121	-1.61555	0.349599	2.00402e-06	3.2172e-06
SMC1B	47.8514	-1.86755	0.25186	6.1394e-14	1.39361e-13
FBLN1	22.4692	-0.0722779	0.379687	0.347986	0.376846
ITGA8	9831.61	7.07885	0.279558	2.24822e-144	1.24835e-142
CST7	448.801	-5.21294	0.425968	3.55302e-34	1.72221e-33
MAP2	928.07	4.6611	0.272333	6.63189e-68	8.18039e-67
PIAS2	1300.07	-0.310027	0.113455	0.00520055	0.00670974
AMPH	45.0182	-1.18532	0.246761	9.80495e-07	1.59924e-06
ARAF	3460.08	-0.310606	0.0638536	9.61013e-07	1.56789e-06
MCCC1	1661.33	0.507596	0.0776839	9.8256e-11	1.94528e-10
LAMP3	3819.63	4.86938	0.197218	6.67219e-137	3.30786e-135
FAP	29.886	4.16119	0.302152	4.6554e-45	3.15832e-44
NEBL	516.697	2.33467	0.473445	3.13947e-09	5.80183e-09
ACER3	700.277	-1.63057	0.124968	3.36312e-39	1.90493e-38
UBE2K	3264.35	-0.0874374	0.0593566	0.148373	0.168791
PIK3C3	1773.98	-0.715707	0.0723927	2.84636e-23	9.32221e-23
N4BP2	3276.16	0.4646	0.129818	0.000372011	0.000521017
TIGAR	440.25	0.0501763	0.0996745	0.605121	0.632788
TULP3	429.631	-0.0427391	0.109049	0.689543	0.714077
SYNJ2	665.065	-1.11485	0.168021	2.12145e-11	4.32291e-11
ADCY2	10.5856	1.42191	0.558293	0.0226086	0.0278494
PPP2R5C	7247.08	-0.507712	0.0790089	7.12637e-11	1.41805e-10
PMS2P1	536.854	0.0458712	0.0908599	0.613959	0.641101
GNB1	11412.8	-0.315871	0.0708296	7.80378e-06	1.21162e-05
HOXA9	36.1885	-1.59498	0.6094	0.00453754	0.00587927
EDN1	379.521	3.70558	0.366515	4.8183e-25	1.68054e-24
MLLT10	2285.64	-0.790088	0.0876386	1.54591e-19	4.40024e-19
ZCWPW1	389.303	-0.767851	0.114274	1.45549e-11	2.98339e-11
P2RY10	1475.77	0.591336	0.176047	0.000814051	0.00111122
ITM2A	4119.28	1.51131	0.199563	7.62935e-15	1.79902e-14
NRDC	12545.6	0.911937	0.064242	8.54364e-44	5.5882e-43
VDAC3	2488.18	-0.39798	0.0888433	6.78339e-06	1.05656e-05
PCM1	4980.12	-0.988994	0.10153	1.07097e-22	3.42429e-22
TNRC6C	977.753	-2.05862	0.160022	2.14699e-38	1.19141e-37
CBFA2T2	1742.24	-0.460486	0.101139	5.70285e-06	8.91877e-06
BRINP1	11.7869	7.19915	0.827847	7.39367e-31	3.21897e-30
ITCH	5260.39	0.129956	0.0642236	0.0456549	0.0547762
PKD2L2	53.1586	-2.45812	0.118892	2.54697e-95	5.946e-94
TP53INP2	2347.13	0.381052	0.197678	0.0569949	0.0678629
SDF4	8520.52	1.23458	0.0735139	2.19204e-63	2.44182e-62
MYH7B	273.3	-1.46888	0.157326	5.55883e-21	1.67024e-20
TP73	105.328	0.0476584	0.38328	0.902779	0.912436
TOLLIP	1833.57	-0.133201	0.0850093	0.124483	0.142839
UBE2D4	940.803	0.746901	0.0849839	1.46558e-18	3.99574e-18
RUNX1T1	61.0979	2.30972	0.577745	0.000649746	0.000893767
CDH17	69.8888	4.75573	0.463253	3.51295e-24	1.19029e-23
THOC1	1838.32	-0.438494	0.0824932	9.51202e-08	1.63511e-07
FKBP7	509.855	2.48296	0.131593	2.16837e-80	3.56704e-79
OSBPL6	45.0895	0.87702	0.324214	0.00360045	0.00469939
SLC1A3	178.303	-0.26481	0.302081	0.357019	0.386003
XRCC5	9849.95	-0.165047	0.0664431	0.0115732	0.0145855
LXN	287.286	-1.01197	0.151028	1.44807e-11	2.96885e-11
SP140	2794.39	0.771754	0.117403	6.48719e-11	1.29371e-10
MKNK1	1569.03	-0.875652	0.0895281	8.03444e-23	2.57943e-22
TNS1	497.825	-5.52858	0.315698	2.67953e-68	3.33712e-67
REXO1	3284.47	0.125755	0.0882563	0.14284	0.162805
SAR1A	5907.58	0.902566	0.0852898	3.57954e-26	1.30366e-25
CDC14A	563.389	-2.26283	0.216844	6.75834e-26	2.43484e-25
RAPGEF3	1725.03	3.1677	0.19205	6.39111e-62	6.88561e-61
CEACAM1	993.985	-2.18131	0.227768	4.88325e-22	1.5241e-21
SENP1	965.374	-0.664173	0.0661964	8.5649e-24	2.86491e-23
DUSP13	77.6011	0.00521251	0.391534	0.995028	0.995414
CIC	7612.09	0.100688	0.103913	0.397069	0.426696
LIPE	350.842	-0.902095	0.114162	2.01834e-15	4.86613e-15
FDFT1	2564.89	-0.315445	0.113942	0.00588331	0.00756036
PAFAH1B3	480.839	-0.721209	0.118715	1.00246e-09	1.89886e-09
OPHN1	16.1103	-3.88587	0.350227	1.05292e-28	4.22808e-28
KIF22	1635.62	-1.2959	0.120884	4.87394e-27	1.83661e-26
CARMIL1	6102.52	3.71849	0.13845	9.03153e-161	6.49335e-159
PGM1	1940.83	0.43521	0.0798934	4.86589e-08	8.48651e-08
DDX1	3992.27	0.640926	0.0741659	2.74768e-18	7.4184e-18
DNM2	11524	-0.419108	0.0669925	2.50139e-10	4.85742e-10
EPB41L2	1361.98	0.259482	0.190596	0.177664	0.200133
RIMS1	120.449	5.85634	0.360928	8.65328e-62	9.28954e-61
MOXD1	4198.09	6.42621	0.239457	2.45439e-161	1.77168e-159
STX7	2859.37	-0.78879	0.10674	1.11781e-13	2.50802e-13
RABL2B	804.576	-0.508199	0.0959076	1.0205e-07	1.7514e-07
KEAP1	2364.65	0.552558	0.0884445	4.05871e-10	7.81765e-10
DDX43	181.337	1.17124	0.394289	0.000982243	0.00133215
PTPRH	9.72321	0.10614	0.279061	0.68828	0.71285
DCT	50.2754	1.66333	0.290045	1.65947e-09	3.11232e-09
SLC35C2	3646.33	0.160664	0.0652676	0.0160057	0.0199461
CRYBG3	3503.48	1.49289	0.153677	6.63078e-22	2.06024e-21
EPHA6	803.818	8.85658	0.373469	1.41247e-125	5.7538e-124
SCTR	9.96377	4.23253	0.476741	1.56572e-19	4.45381e-19
RFX3	817.431	-0.777151	0.112536	3.89734e-12	8.20192e-12
RIF1	3295.22	-1.19729	0.074734	3.07956e-58	3.01703e-57
RAB21	3211.2	0.211538	0.102857	0.0404104	0.0487757
SLC4A4	52.0203	-2.38627	0.423685	1.57763e-10	3.09187e-10
SMARCA2	4951.32	-0.521594	0.0860495	6.27543e-10	1.1985e-09
SESN1	3311.3	1.31814	0.177016	4.46167e-14	1.01789e-13
MID2	515.594	1.57188	0.194862	1.50297e-16	3.79816e-16
COL5A3	23.0621	-2.85593	0.43851	3.99068e-11	8.02491e-11
SRCAP	7778.46	-0.96661	0.0739108	3.15088e-39	1.78583e-38
PUM3	1560.11	0.294232	0.0865011	0.000784346	0.00107262
CNOT4	1304.91	-0.642438	0.0741447	4.60044e-18	1.23174e-17
PSEN1	2391.1	-1.20829	0.0790313	4.1592e-53	3.61546e-52
CPOX	1357.72	-0.798858	0.0987995	4.73037e-16	1.16969e-15
CLDND1	5671.79	1.17376	0.103662	1.71704e-29	7.10193e-29
MOK	153.797	-0.858187	0.21133	3.58097e-05	5.35173e-05
HSP90AA1	26110.2	0.319173	0.121919	0.0122638	0.0154225
RBL1	769.174	-1.4723	0.126833	2.049e-31	9.09851e-31
DLGAP4	1745.87	-0.510596	0.0998809	3.35866e-07	5.61052e-07
IGSF9B	25.6783	-4.91003	0.359782	2.91788e-42	1.82012e-41
CROCCP3	152.251	-2.46643	0.17938	2.44775e-43	1.5787e-42
NDC80	441.208	-0.937835	0.200671	2.07584e-06	3.32864e-06
AP4E1	1038.96	-0.204945	0.0893926	0.0224439	0.0276541
RSBN1	1233.88	-0.721776	0.0971272	8.78613e-14	1.98193e-13
MAGI3	555.842	1.36785	0.213182	3.86382e-11	7.77764e-11
CXCL2	153.956	-2.19751	0.426739	1.27015e-07	2.16706e-07
COL4A4	3967	3.50007	0.110908	8.55997e-220	1.47117e-217
TCF7	659.325	-6.42242	0.272757	6.1752e-122	2.38625e-120
OSTM1	2796.96	0.858405	0.113684	3.46841e-14	7.95512e-14
IMPG2	125.709	0.331791	0.14215	0.0182505	0.022631
PCNP	7211.84	1.11268	0.0669405	2.82047e-61	2.97824e-60
EXD2	1465.74	1.58644	0.109938	6.90539e-48	5.14087e-47
ARG2	71.445	-0.777052	0.197075	6.19942e-05	9.14532e-05
MEF2C	13100.3	1.98915	0.104695	1.78387e-81	3.01704e-80
PTPRC	4219.2	-4.57513	0.326531	1.89402e-44	1.26031e-43
UBA5	8069.84	2.68082	0.0696798	0	0
STK17B	7623.94	-1.40116	0.155373	8.96348e-20	2.57695e-19
CDC14B	1633.32	1.94974	0.184248	5.87547e-27	2.20847e-26
ZNF510	967.179	-0.0420762	0.0763968	0.568458	0.597217
LRP2	27.9557	2.50579	0.38962	2.00358e-10	3.90713e-10
ZNF506	677.061	-1.67103	0.181558	1.62033e-20	4.78097e-20
JMJD4	824.149	1.16997	0.0948694	2.73551e-35	1.37201e-34
DUSP12	1496.35	1.13962	0.0978525	1.77454e-31	7.89726e-31
AACS	1300.91	0.853561	0.088709	6.04121e-22	1.87868e-21
DELE1	4034.02	0.11895	0.072131	0.10326	0.119512
CADPS2	6242.87	7.84215	0.159989	0	0
PCDHB4	18.1608	4.1452	0.392628	8.89548e-28	3.45816e-27
PCDHGA2	113.49	4.56257	0.304687	8.14947e-53	7.05687e-52
HSPB11	1122.37	0.618644	0.086418	6.87078e-13	1.48955e-12
PHLPP1	267.6	-2.64167	0.295382	1.93953e-19	5.49116e-19
ATP8B1	80.2963	-4.53333	0.17414	2.42739e-149	1.43622e-147
IL12RB2	74.206	-1.91913	0.217743	7.04196e-19	1.94549e-18
SMARCD3	303.057	-2.39018	0.183591	4.12277e-39	2.33081e-38
WDR70	1152.29	-0.307625	0.0665041	2.9509e-06	4.69222e-06
FYB1	1065.01	-5.21304	0.340429	1.68313e-52	1.44362e-51
MPP4	17.0747	0.58973	0.233932	0.00892731	0.0113364
STRADB	840.254	-2.03893	0.105255	6.26742e-84	1.12204e-82
BZW1	5078.85	0.0639836	0.0977724	0.557152	0.58609
PGR	21.3049	4.13082	0.488128	3.06701e-18	8.25585e-18
C1QTNF3	166.653	-0.296772	0.100216	0.0028899	0.0037964
ME2	3568.34	0.165861	0.127972	0.20214	0.226053
C5orf22	1496.85	0.825265	0.0856752	3.88806e-22	1.21855e-21
CCNT2	4795.86	0.396452	0.083187	2.3632e-06	3.77869e-06
FAM135A	510.941	-0.662165	0.128331	2.05717e-07	3.46951e-07
COL19A1	53.5743	-3.03829	0.421356	3.19505e-13	7.0323e-13
EPB41L3	279.854	-2.77097	0.329998	2.42192e-17	6.30678e-17
COBLL1	5279.22	2.24992	0.18398	1.50403e-35	7.607e-35
DLG3	700.647	1.11045	0.126176	5.72974e-19	1.58904e-18
TRAF5	778.678	-1.95124	0.229133	8.15902e-18	2.16431e-17
MRPL22	1283.26	0.973579	0.107003	4.93243e-20	1.43104e-19
GEMIN5	865.227	-0.554511	0.118054	2.50633e-06	4.00117e-06
NFE2L1	13363.1	2.25361	0.126682	7.04714e-70	9.12941e-69
GSK3B	2696.45	-0.750471	0.0651434	6.16954e-31	2.69447e-30
ITGB5	481.818	2.0371	0.296619	5.1946e-13	1.13379e-12
ERC1	3542.16	0.229672	0.101189	0.025072	0.030758
XPO1	7131.82	-0.595978	0.0751475	1.61627e-15	3.91087e-15
RNF13	3574	0.542001	0.0770807	2.59382e-12	5.49519e-12
TRPM3	448.351	6.96326	0.499532	2.97692e-47	2.17145e-46
PALB2	678.664	0.0895791	0.0751057	0.279157	0.306539
DOP1A	1796.3	-0.249941	0.0964835	0.00893579	0.0113456
LYRM2	1192.23	0.302793	0.103858	0.0043978	0.0057038
BCKDHB	1242.04	1.309	0.114926	1.56251e-30	6.728e-30
KAT6A	3507.92	-1.2537	0.0901474	1.19647e-44	8.04151e-44
TUT7	4918.87	0.252054	0.0945051	0.0069716	0.00892392
ULK2	215.892	-2.84056	0.27817	9.47008e-25	3.27138e-24
TNPO1	6125.27	0.408196	0.0754949	1.69766e-07	2.87364e-07
PLOD1	2471.47	0.444614	0.12201	0.000269255	0.000380916
P2RX5	2743.29	1.85503	0.197336	7.94053e-22	2.46169e-21
ITGAE	993.824	0.668913	0.103917	1.54578e-10	3.03076e-10
DIS3	2356.12	-0.0777276	0.093431	0.414868	0.444685
PIBF1	562.113	-0.970754	0.107608	1.24182e-19	3.54755e-19
TDRD3	962.434	-0.030293	0.10161	0.720792	0.743494
NUFIP1	229.389	-0.494022	0.0946873	1.6069e-07	2.72564e-07
PDS5B	1717.77	-1.20135	0.102321	4.70982e-32	2.13069e-31
OXCT1	1867.51	0.486167	0.0904493	5.68476e-08	9.87649e-08
RRAGB	751.406	0.502631	0.0613242	3.24843e-16	8.08234e-16
CYLD	7768.29	-0.0780048	0.1354	0.558858	0.58761
SLC27A5	229.246	-0.531391	0.154933	0.000514218	0.000712827
ZNF324	615.332	-0.189656	0.0942756	0.043071	0.0518553
ZNF671	910.278	0.372584	0.103245	0.000280917	0.000396762
ZNF416	270.177	0.473466	0.105633	7.70005e-06	1.19593e-05
ZNF586	848.161	-0.668676	0.104268	1.18505e-10	2.33568e-10
ZNF446	492.802	0.426012	0.0770298	2.9523e-08	5.20184e-08
ZNF264	1400.82	-0.926875	0.08928	2.11933e-25	7.4991e-25
RPS5	47561	0.969189	0.149567	4.65635e-11	9.33754e-11
FAT1	43.3719	-1.71023	0.49525	1.37503e-05	2.1034e-05
YTHDC1	7254.07	0.404086	0.116776	0.000679892	0.000933882
CHMP2B	1805.71	0.63865	0.0800267	8.45054e-16	2.06665e-15
SMAP2	15045.6	0.273995	0.205754	0.174277	0.196563
PPIE	2362.88	0.477486	0.095276	7.72767e-07	1.26592e-06
ZMPSTE24	2907.83	1.59638	0.0833655	2.29481e-82	3.96289e-81
STARD7	9892.2	1.1231	0.0641981	1.19152e-67	1.46174e-66
NOA1	1590.99	0.288979	0.0964449	0.00236938	0.00313106
REST	2178.74	-0.868062	0.0748954	1.79141e-31	7.96839e-31
HAL	160.778	-3.16934	0.162153	2.67305e-85	4.96274e-84
SSH1	1814.27	-0.982798	0.084325	1.40801e-31	6.29089e-31
GSTP1	11620.1	0.584587	0.194284	0.00242941	0.00320664
APLP2	9038.97	-1.84899	0.144487	1.29203e-37	7.01231e-37
FAM234B	301.617	-0.821653	0.192503	1.51018e-05	2.30545e-05
SLCO1A2	89.3548	5.3783	0.582584	9.11246e-23	2.92188e-22
WBP11	4433.81	-0.356102	0.11222	0.000975721	0.0013238
EIF3I	5741.43	0.598385	0.0674008	5.20777e-19	1.44673e-18
NKAIN1	4.93003	3.74056	0.521404	0.00235256	0.00310997
COL16A1	53.7381	1.97902	0.369148	4.22875e-08	7.39672e-08
TXLNA	5327.25	1.16551	0.0761736	3.3912e-53	2.95783e-52
APOB	15.6724	1.12019	0.468151	0.00555602	0.0071515
NCOA1	3011.75	-1.18103	0.0818302	9.0348e-48	6.69027e-47
AGBL5	1265.85	0.201108	0.0751908	0.00736004	0.00941046
EFR3B	32.3299	-1.19147	0.270546	6.4846e-06	1.01098e-05
KIF3C	225.769	-0.545876	0.240481	0.0200319	0.0247532
RAB10	5154.49	0.145469	0.0797236	0.072616	0.0856098
HADHA	6039.19	-0.492358	0.0693429	4.50038e-13	9.85007e-13
MAPRE3	526.93	1.12186	0.119507	2.51603e-21	7.64383e-21
CAD	3719.53	0.10589	0.124204	0.391846	0.421409
CD59	12282.2	2.5023	0.138078	1.08647e-74	1.56601e-73
CD82	465.151	-2.62195	0.325644	1.97951e-18	5.37096e-18
BCORL1	1067.92	-0.156841	0.12289	0.180876	0.203598
ATRX	5314.84	-0.363906	0.0763339	7.58122e-07	1.2426e-06
AK6	1021.2	1.37167	0.101804	9.60395e-42	5.9232e-41
FCN1	3409.81	-5.7978	0.395928	3.95212e-48	2.96796e-47
MYNN	1239.43	0.47412	0.0698864	1.06467e-11	2.19577e-11
MECOM	36.1256	-0.926906	0.360288	0.00711404	0.00910238
SCAMP1	2211.2	1.21994	0.0896255	1.78271e-42	1.12054e-41
PREP	1317.24	-0.383158	0.0690384	2.27188e-08	4.02852e-08
HACE1	309.152	-1.51353	0.139695	1.14247e-27	4.4214e-27
SEH1L	1636.82	-0.236822	0.084465	0.00489234	0.00632565
WDR47	531.264	-0.68641	0.0888711	9.29878e-15	2.18412e-14
WDFY1	2881.96	0.183108	0.130712	0.159597	0.18083
OVGP1	280.554	0.662914	0.166811	5.29575e-05	7.84238e-05
SLC25A24	1062.09	-0.532956	0.106327	4.7284e-07	7.83623e-07
MAP3K4	1205.99	-1.25379	0.0825763	2.79327e-52	2.36988e-51
PILRA	396.471	-3.51023	0.214933	3.98801e-60	4.11243e-59
IGSF9	50.6224	-0.508203	0.29185	0.0701947	0.082858
ABCB1	152.583	-2.63893	0.357209	7.47526e-14	1.69046e-13
ZNF213	472.003	-0.749891	0.116452	8.74159e-11	1.73314e-10
AKR1B1	2050.94	-0.0678945	0.15611	0.599044	0.627087
CPNE3	4120.26	0.021028	0.101552	0.891047	0.901645
RRN3	2195.18	0.450956	0.0924257	1.09542e-06	1.78185e-06
CTTN	2700.29	2.41447	0.207899	3.91279e-32	1.77413e-31
WNT11	193.595	3.25397	0.367981	1.06152e-19	3.04406e-19
MTIF2	2017.03	0.868592	0.0668388	3.58453e-37	1.92062e-36
DDHD2	2490.84	0.266372	0.0957607	0.00670139	0.00858474
TTC39A	152.321	-0.664096	0.240075	0.0045954	0.00595196
EPS15	4306.84	-0.607616	0.0919023	2.9516e-11	5.97471e-11
ORC1	229.114	-2.71734	0.173769	2.08251e-55	1.91252e-54
MGST2	372.208	-1.4138	0.240961	2.5262e-09	4.68818e-09
CHERP	2332.49	-0.0591078	0.0739457	0.421947	0.451708
ATG16L1	1503.75	-0.972296	0.0585427	4.31669e-62	4.673e-61
USP40	2051.46	0.938149	0.11185	3.23595e-17	8.39627e-17
POMGNT1	3145.96	1.3377	0.0786251	2.13872e-65	2.49484e-64
RAD54L	191.896	-2.11097	0.175401	1.133e-33	5.39758e-33
MAST2	1444.63	-0.293626	0.0856214	0.000542358	0.000750451
DNAJA1	8809.87	0.848609	0.0997637	2.20764e-17	5.75626e-17
B4GALT1	7533.61	0.0810877	0.200727	0.684065	0.708688
CHMP5	2779.85	1.42218	0.119374	7.7132e-33	3.58466e-32
NFX1	5682.72	0.752226	0.0789679	1.10984e-21	3.42595e-21
DIMT1	2087.95	0.251287	0.0760957	0.000953078	0.00129415
IPO11	1075.56	-0.200475	0.103254	0.0479498	0.0574302
EIF2AK1	7871.45	-0.243243	0.0669351	0.000106593	0.000154815
NME8	68.9468	-3.97008	0.380716	1.56738e-25	5.57668e-25
EPDR1	213.195	-0.849622	0.299689	0.00336707	0.00440241
SNX10	589.262	-1.98728	0.209002	8.30194e-22	2.5724e-21
SEPHS1	1760.41	0.338603	0.0793901	2.3821e-05	3.59878e-05
MRPL28	1189.93	-0.291875	0.0838918	0.000415001	0.000578891
HBQ1	20.5389	-6.40211	0.374007	3.19211e-65	3.70687e-64
ITPKC	547.613	0.451219	0.104138	1.35353e-05	2.07156e-05
CEACAM6	58.1444	-2.98523	0.486979	4.97153e-10	9.53818e-10
FAT2	45.221	-2.70447	0.16946	1.21135e-57	1.17212e-56
RBM22	3330.72	0.0244867	0.0732292	0.747654	0.768828
TMED2	19046.8	1.91043	0.0845904	7.2643e-114	2.35776e-112
ERO1B	2885.21	1.57855	0.124466	3.85642e-37	2.06446e-36
ZFAND6	5087.77	0.935049	0.100912	1.14083e-20	3.3861e-20
TXLNG	1697.59	-0.00809659	0.0831332	0.95297	0.957693
PPEF1	16.7271	-2.34223	0.248974	2.43449e-21	7.40231e-21
LAT2	1997.65	-1.13485	0.214819	8.4694e-08	1.4595e-07
HUWE1	11311.1	-0.801106	0.0707927	8.52378e-30	3.56313e-29
ZW10	845.828	0.0312997	0.0826458	0.707861	0.731367
ALG9	1350.98	1.68495	0.0810021	6.32579e-96	1.49418e-94
MYBPC2	590.814	3.40386	0.581741	5.19471e-09	9.49784e-09
ACOX3	518.321	-0.63738	0.100893	2.23197e-10	4.34266e-10
MTMR2	1124.25	0.023084	0.081806	0.779877	0.799458
PPP1R15A	36916.3	1.8699	0.177031	5.42493e-27	2.04082e-26
HSD17B14	72.9669	1.93577	0.301431	1.21761e-11	2.5049e-11
TRIP6	1129.99	1.03362	0.186189	1.30146e-08	2.33484e-08
ACHE	168.677	-3.00604	0.422197	6.15312e-13	1.33702e-12
FTL	93043.7	0.212024	0.151234	0.157221	0.178295
SRRT	6148.27	0.0174245	0.0593687	0.785002	0.80398
BAX	1926.53	-0.25246	0.0777021	0.000885703	0.00120547
NLK	2679.22	0.875902	0.112361	5.80543e-15	1.37559e-14
PIGS	1781.52	-0.571278	0.0732489	5.01005e-15	1.18978e-14
ADAMTS2	40.1262	0.111983	0.360135	0.743618	0.765114
TMPRSS11E	327.375	7.25697	0.49264	4.92997e-48	3.68695e-47
ATXN7L3	2774.97	-0.228903	0.0667011	0.000473836	0.000658365
PGS1	1348.74	-0.842516	0.0822714	9.95515e-25	3.43698e-24
PSMC5	4658.8	0.328343	0.068282	2.22479e-06	3.5618e-06
UIMC1	2269.58	-0.118659	0.067201	0.0749349	0.0881535
CETP	178.296	1.2353	0.311493	0.000572156	0.000789745
MMP2	28.7436	-0.962821	0.431566	0.000305891	0.000430922
LPCAT2	377.184	-2.99886	0.356782	2.41914e-17	6.30044e-17
GNAO1	23.3562	-4.05207	0.325459	1.16139e-35	5.8955e-35
OGFOD1	1545.76	0.525758	0.0931211	1.38002e-08	2.47308e-08
SH3BP2	4999.76	-1.2255	0.152177	3.94263e-16	9.77451e-16
NOP14	2384.98	0.0987637	0.0763343	0.196463	0.22006
ADD1	8235.62	-0.755594	0.0679185	5.27689e-29	2.13945e-28
L2HGDH	327.298	-0.075464	0.11193	0.478645	0.508604
TXNDC16	715.553	-0.174642	0.104973	0.0940084	0.109358
RTRAF	4966.81	0.340667	0.0773504	2.25177e-05	3.40673e-05
NID2	867.833	2.92277	0.350231	2.98644e-18	8.04258e-18
GMCL1	1403.52	-0.168066	0.0841696	0.0435687	0.0524091
SF3B2	12200.9	0.813799	0.0794472	9.36154e-25	3.23451e-24
KLHL42	1449.59	0.480539	0.130485	0.000230275	0.000326873
GNAS	56199.1	1.11099	0.090481	2.51349e-32	1.14628e-31
DNM1L	3313.56	-0.227889	0.0743654	0.0020473	0.00272019
PTHLH	368.673	8.90522	0.417865	7.91389e-103	2.1033e-101
PHACTR3	292.64	4.40556	0.532022	1.85963e-13	4.13644e-13
ERGIC2	4654.75	1.87435	0.106113	1.14751e-69	1.4802e-68
TFAP2C	185.553	7.93548	0.699715	1.45973e-31	6.51876e-31
AURKA	210.137	-1.60248	0.218405	1.1583e-13	2.59693e-13
CASS4	59.4607	-3.86148	0.249874	5.63869e-54	4.99783e-53
PIR	102.137	-0.120409	0.199961	0.53721	0.566565
AAMDC	300.648	0.0810179	0.133098	0.544982	0.574326
RFX2	124.576	-3.29169	0.153676	3.60364e-102	9.43849e-101
METTL2A	618.287	0.283533	0.0864873	0.00107307	0.0014514
ALG6	876.722	-0.151918	0.0904294	0.090211	0.105151
CNOT3	3463.16	0.155089	0.059163	0.00866393	0.0110105
GP6	41.901	-3.36566	0.249694	1.30072e-41	7.98935e-41
PTPN4	1452.69	-1.57248	0.0706621	3.70509e-110	1.11437e-108
DDX18	6114.58	0.765442	0.0617741	2.89946e-35	1.45344e-34
KHSRP	7622.47	0.188785	0.0607726	0.00317532	0.00415924
GNA11	417.831	0.0409071	0.199252	0.85151	0.865807
ASAP3	167.067	1.95006	0.328895	2.89816e-10	5.61402e-10
EDEM2	4303.05	1.34839	0.10798	2.46694e-36	1.2848e-35
DNMT3B	227.652	-0.890533	0.211734	1.98841e-05	3.01639e-05
TPX2	744.6	-2.27084	0.232735	8.3736e-23	2.68688e-22
FER1L4	20741.7	6.41022	0.204042	2.11298e-219	3.59725e-217
PDRG1	408.868	0.145717	0.0982204	0.137325	0.156866
EPB41L1	1589.69	5.6146	0.152164	1.15159e-300	4.94801e-298
DOCK9	1236.68	-0.960924	0.134669	6.81052e-13	1.47702e-12
ANKRD10	4874.24	0.193	0.102942	0.0758023	0.0891332
TGDS	658.399	0.676053	0.119824	1.28387e-08	2.30351e-08
DOCK3	641.811	1.67228	0.281893	4.86334e-10	9.33758e-10
C3orf18	606.169	1.47933	0.122533	3.55237e-34	1.72221e-33
COQ9	1324.9	0.45265	0.0993847	4.97056e-06	7.80601e-06
KIF9	235.821	-0.714599	0.117882	1.09329e-09	2.06679e-09
ARHGAP28	40.8649	3.76475	0.375516	1.81209e-25	6.43087e-25
CRLS1	2206.56	0.376813	0.0844402	7.60017e-06	1.18062e-05
PPP1R13B	873.63	0.401673	0.0999297	6.30655e-05	9.29728e-05
ATRN	3578.05	0.524331	0.0955357	9.04967e-08	1.55741e-07
SMOX	1423.99	1.06784	0.261616	2.13359e-05	3.23065e-05
SIGLEC1	670.533	-1.57994	0.380254	1.83266e-05	2.7855e-05
FKBP1A	2802.99	-1.51962	0.0948973	2.42825e-58	2.38153e-57
NSFL1C	2805.2	-0.0942847	0.0747192	0.202342	0.226265
SLC4A11	115.211	1.88888	0.321359	5.63444e-10	1.07848e-09
ZNF343	497.515	0.629196	0.0875646	5.62498e-13	1.22506e-12
EBF4	107.924	-0.182398	0.371104	0.595002	0.623253
CPXM1	93.0338	-3.6477	0.511809	7.58385e-13	1.64059e-12
MAVS	3642.49	-1.20776	0.0857651	2.66882e-45	1.82292e-44
LZTS3	773.791	2.22	0.239075	1.22454e-21	3.76972e-21
XRN2	4351.7	-0.500696	0.0667378	4.62561e-14	1.05489e-13
KIZ	1870.49	0.858292	0.0792429	1.48238e-27	5.70748e-27
DYNLL1	5361.5	0.78179	0.112718	4.00081e-12	8.41475e-12
TESC	183.903	-3.81937	0.352181	1.70796e-27	6.55925e-27
SNX5	4041.77	-0.105885	0.0895422	0.229447	0.254869
RPL6	51819.5	0.674615	0.113978	2.39035e-09	4.44292e-09
SIRPG	53.6538	-5.69892	0.401884	2.78628e-45	1.90171e-44
MAPKAPK5	1797.53	-0.491532	0.0515257	1.62557e-21	4.97796e-21
P2RX7	1413.28	0.0285024	0.196621	0.902543	0.912249
ESF1	577.579	-0.217802	0.0827991	0.00766251	0.0097868
RBBP9	344.781	-0.653031	0.152261	1.48992e-05	2.27529e-05
ANAPC5	10308.6	0.523416	0.0608705	9.26604e-18	2.45435e-17
SLC23A2	1614.05	-0.888857	0.113925	2.97615e-15	7.13723e-15
SLC8B1	753.906	-2.19378	0.131808	1.56152e-62	1.70783e-61
TMEM230	6601.26	1.3913	0.0798304	8.4777e-68	1.04358e-66
DZANK1	188.888	0.0406606	0.132423	0.760855	0.781512
KDM2B	1517.54	-1.42924	0.0863062	6.90043e-62	7.42548e-61
CFAP61	27.1892	2.06471	0.459312	1.01893e-06	1.66073e-06
TASP1	309.68	-0.493419	0.0835866	3.16256e-09	5.84391e-09
OAS1	3275.09	0.60369	0.174385	0.000415455	0.00057948
GCN1	8678.73	0.295238	0.0826246	0.000370236	0.000518652
RPLP0	123230	1.49521	0.125295	1.78387e-33	8.45371e-33
PXN	1996.01	-2.72957	0.13637	2.03344e-89	4.13702e-88
SIRT4	58.1065	1.34714	0.150563	1.06146e-19	3.04406e-19
RPH3A	1888.52	1.78265	0.405401	1.30812e-06	2.12058e-06
KIF16B	395.041	-0.898481	0.173973	1.88168e-07	3.17977e-07
TRMT6	1065.61	-0.173895	0.0802711	0.0297089	0.0362419
PEBP1	9602.56	1.58572	0.110799	3.5601e-47	2.58741e-46
BRAP	1129.57	-0.285433	0.0639716	8.16205e-06	1.26594e-05
ERP29	15796.2	1.26322	0.0939485	2.6062e-41	1.58089e-40
FUS	11150.7	-0.832721	0.0835206	6.23845e-24	2.09372e-23
IGBP1	3076.43	0.339597	0.0974066	0.00055928	0.0007728
FXYD5	14007.7	0.188751	0.137568	0.166894	0.188636
ZNF302	2287.16	1.39587	0.114415	1.21846e-34	6.00281e-34
GRAMD1A	2345.66	-0.882051	0.135353	3.77188e-11	7.59511e-11
CDIP1	1959.57	0.376079	0.111806	0.00102629	0.00139011
CMTM1	29.3161	-2.60326	0.175214	3.04395e-50	2.42628e-49
KCNH4	58.561	1.41128	0.293054	3.38694e-07	5.65671e-07
GANAB	36687.2	1.70472	0.063597	4.57004e-159	3.20898e-157
GMIP	1880.31	-2.19682	0.113074	1.67057e-84	3.03291e-83
RBM41	898.768	0.144223	0.0971691	0.136617	0.156117
BIRC5	432.04	-1.54478	0.224774	3.13063e-12	6.61847e-12
LAG3	1038.87	1.86113	0.424445	1.54919e-05	2.3636e-05
MLF2	4419.95	0.152112	0.0813055	0.0808555	0.0948095
OTUB2	66.0267	-2.69491	0.202377	8.70202e-41	5.18958e-40
DDX24	12398.5	0.907072	0.115298	4.18347e-15	9.9716e-15
ZBTB25	1293.28	-0.970045	0.0893706	1.30855e-27	5.04791e-27
NECAP1	3256.51	0.632028	0.0867167	3.15305e-13	6.94155e-13
ARHGAP4	13705.3	-0.0125268	0.120337	0.913826	0.922516
ANKRD24	454.497	2.8507	0.177045	6.3684e-60	6.51497e-59
DHX32	749.641	-0.205738	0.143659	0.138568	0.158176
RCOR1	950.88	-2.56056	0.109272	9.85432e-122	3.79171e-120
GPATCH2L	2394.48	-1.03347	0.117255	5.44271e-19	1.51037e-18
LTBP4	4630.42	1.18397	0.122738	6.42995e-22	1.99888e-21
BLVRB	1857.07	-2.35427	0.16481	1.24738e-46	8.8833e-46
SLC9A1	815.553	-1.36213	0.0785495	1.32224e-67	1.6199e-66
SPTLC1	3134.26	0.715402	0.0590579	9.70488e-34	4.63195e-33
PAPOLA	10119.3	-0.0102341	0.0675538	0.85715	0.870855
CCNK	696.758	-1.09138	0.0991022	2.16628e-28	8.60692e-28
PCBP4	1170.87	1.86787	0.119723	9.66657e-56	8.95038e-55
RGS1	20303.3	3.9094	0.309934	2.0438e-38	1.13519e-37
YPEL3	4316.06	0.141484	0.140668	0.341115	0.370027
MRPS33	1890.04	1.93951	0.100649	3.13079e-82	5.39106e-81
NDUFB2	2538.25	0.746283	0.0959935	8.43667e-15	1.98421e-14
NUDC	2746.85	0.252018	0.0631606	6.90255e-05	0.000101486
MAEA	2702.8	-0.381265	0.0861768	8.86867e-06	1.37259e-05
ICAM1	3176.13	1.24021	0.220045	7.24052e-09	1.31266e-08
STRN4	3584.42	-0.274831	0.0731614	0.000144347	0.000207924
IRAK3	670.625	-4.89177	0.342033	3.19677e-46	2.24296e-45
LYZ	11851.9	-6.11557	0.396456	3.75351e-53	3.27068e-52
MUL1	1538.86	0.854275	0.08406	8.59092e-24	2.87309e-23
TFAP4	637.574	0.0187512	0.105073	0.860747	0.874116
PDCD7	1206.65	0.337211	0.0893466	0.000175467	0.000251188
SPG21	3550.76	0.169255	0.0787691	0.0403266	0.0486779
DNAJB11	13283.2	2.73175	0.0978779	1.07938e-170	9.0178e-169
P3H2	795.929	3.50547	0.404338	4.45409e-20	1.29476e-19
CHRD	23.1416	3.76541	0.480281	3.61793e-12	7.6219e-12
FLT3LG	184.655	-2.09281	0.103457	2.63443e-91	5.66639e-90
RAB11FIP3	1123.46	-0.376717	0.0897043	2.3847e-05	3.6024e-05
GNPTG	3246.26	0.691014	0.0999813	4.10384e-12	8.62743e-12
ZNF268	619.428	-0.473919	0.150721	0.00149488	0.00200287
GOLGA3	8174.93	0.714236	0.0856179	5.15022e-17	1.32375e-16
PABPC4	35832.9	2.2516	0.115061	2.065e-86	3.92262e-85
CD209	45.5784	-0.181134	0.361134	0.140597	0.16039
CERS4	776.75	-0.190162	0.209219	0.350518	0.379406
MCOLN1	1617.28	0.300845	0.14481	0.0389721	0.047087
USP48	8094.61	0.589231	0.0912073	2.13918e-10	4.16437e-10
EFNB1	117.119	-1.35607	0.172713	2.4106e-15	5.79712e-15
PDPR	3280.68	-0.0990162	0.106719	0.349716	0.378628
GLG1	15121.6	0.392152	0.0976511	0.00010743	0.000156018
KIF4A	269.212	-1.77879	0.236065	2.48728e-14	5.73323e-14
TNRC6A	4290.78	-0.191037	0.0764708	0.0121989	0.0153441
PLEKHG2	2791.25	-0.49799	0.194814	0.0083365	0.0106123
DLL3	9.51057	-1.20064	0.375195	0.000839919	0.00114567
NAT14	193.755	-0.161275	0.139211	0.237463	0.263271
PITPNM2	505.211	-2.43045	0.218813	5.74714e-29	2.32697e-28
EXOC1	1660.78	-0.284636	0.0755875	0.000159204	0.000228577
RBM27	1111.81	0.061684	0.0693859	0.375675	0.405032
OSBPL8	2731.87	-1.41914	0.0892202	3.31199e-57	3.16904e-56
DTX2	565.588	-1.01485	0.0724773	1.0128e-44	6.82235e-44
NLRC4	150.273	-3.61409	0.176289	1.54629e-93	3.50557e-92
PUS7	840.939	0.659139	0.137457	1.57197e-06	2.53918e-06
NRCAM	282.738	0.680347	0.37066	0.102806	0.119025
LAMB1	127.379	-1.98848	0.200371	1.59896e-23	5.29738e-23
DLD	1953.98	-0.342715	0.0834439	3.78165e-05	5.64558e-05
WDR7	1168.98	-1.43481	0.0848989	1.07819e-64	1.24088e-63
TXNL1	3391.19	0.718233	0.0650776	1.95919e-28	7.7927e-28
IL5RA	3814.61	6.09135	0.310783	3.46412e-88	6.89995e-87
ABCC6	55.6804	-3.6162	0.22086	2.08568e-60	2.16685e-59
CMTM6	3979.96	-0.128061	0.106772	0.179403	0.201991
ITGA6	9835.53	1.77979	0.195489	1.19416e-20	3.54088e-20
RAPGEF4	1672.78	6.48561	0.237791	8.74321e-167	6.98142e-165
MAP3K20	529.683	-1.59321	0.189424	2.19943e-17	5.73569e-17
SMPX	39.0551	6.25345	0.601207	6.00074e-25	2.08489e-24
FH	2742.37	0.828958	0.110003	4.64381e-14	1.05891e-13
SEL1L3	30481.8	3.16276	0.160056	3.74448e-77	5.69754e-76
TF	155.445	1.22844	0.264855	0.0001032	0.000150008
CDV3	36819.4	2.32291	0.103417	6.48352e-113	2.05989e-111
MYO15A	140.51	-0.104222	0.1587	0.504538	0.534294
ALKBH5	5796.24	1.13309	0.0879045	2.04685e-38	1.13654e-37
NLRP1	9328.14	-0.491744	0.11909	2.00078e-05	3.03437e-05
PITPNM3	122.076	1.06359	0.142079	2.90681e-14	6.69e-14
SPAG7	1699.58	0.36753	0.0772469	2.37682e-06	3.79912e-06
ORC6	238.355	-1.53767	0.161043	8.44826e-22	2.61729e-21
ZFHX4	24.4223	2.61086	0.270999	1.8746e-09	3.50742e-09
ZC3HC1	477.573	-0.193419	0.0922158	0.0349325	0.0423508
ESR1	1746.91	1.7636	0.184112	2.24962e-22	7.09979e-22
RGS17	59.8716	-0.127268	0.226957	0.562222	0.590837
ANGPT2	42.3826	-3.78823	0.160174	7.89337e-124	3.12377e-122
TMEM101	1390.15	1.25157	0.0855481	9.12553e-49	6.9987e-48
CD200	3548.06	3.85552	0.276031	2.86811e-46	2.01943e-45
CCDC80	228.023	0.424242	0.276274	0.108647	0.125497
PSME1	9609.61	0.331312	0.080413	8.78974e-05	0.000128375
PPP2R3C	1142.51	-0.492019	0.0787598	3.67936e-10	7.10061e-10
HAUS4	743.373	-0.695208	0.10017	2.09682e-12	4.45902e-12
JPH4	17.5057	-2.40745	0.171132	2.65439e-45	1.81375e-44
CEBPE	27.4148	-2.68805	0.489055	2.00266e-08	3.55989e-08
SLC7A8	182.07	0.503482	0.338094	0.289695	0.317377
OSGEP	1893.11	-0.25201	0.0784592	0.00120483	0.00162402
SLC22A17	1828.99	3.1167	0.379541	4.85115e-18	1.2981e-17
RNF31	1732.48	-0.127664	0.0723789	0.0741611	0.087323
SCFD1	4468.59	0.808434	0.0731314	1.47757e-28	5.90701e-28
G2E3	800.365	-1.05535	0.0867306	2.30844e-34	1.12559e-33
HECTD1	6097.37	-0.416138	0.0747898	1.19814e-08	2.15184e-08
HNRNPC	19319	0.36324	0.0766803	2.01791e-06	3.23864e-06
RPGRIP1	131.125	-0.0848498	0.212078	0.676261	0.701529
SUPT16H	3833.95	-0.70819	0.0851539	4.5045e-17	1.16109e-16
TOX4	2931.37	-0.144986	0.0670147	0.0295075	0.0360035
GEMIN2	329.677	0.45095	0.10916	3.20408e-05	4.7996e-05
TGM1	81.4696	-0.280122	0.163581	0.0822432	0.0963553
TINF2	3413.23	0.0981464	0.0708856	0.16563	0.187301
SEMA6A	172.999	-1.89826	0.120089	1.33858e-56	1.26471e-55
TRPM7	3789.88	-0.385099	0.0761623	2.30891e-07	3.88282e-07
TYRO3	95.4829	1.32779	0.248344	3.3435e-08	5.8762e-08
WDR76	479.319	-1.26859	0.164756	7.95264e-15	1.87281e-14
CAPN3	284.947	-1.49837	0.12181	4.56551e-35	2.27594e-34
SNAP23	2456.85	-0.107606	0.0728741	0.127482	0.146187
TBX15	73.4246	4.15661	0.305943	4.78311e-41	2.86728e-40
PHGDH	5019.31	2.94566	0.22425	1.12256e-40	6.67473e-40
COL9A3	349.713	1.18593	0.349209	0.000225219	0.000319898
EZR	25694.9	1.54076	0.192175	6.04622e-16	1.48935e-15
MYL6	17405.4	0.247962	0.0967741	0.0170042	0.0211436
AGO1	1738.02	-1.1639	0.0821345	8.98762e-46	6.22135e-45
TEKT2	10.8007	-1.90303	0.234618	2.37463e-16	5.94513e-16
CLSPN	234.647	-2.66502	0.195802	1.78364e-42	1.12074e-41
RFFL	998.67	-1.51288	0.099176	8.52139e-53	7.37186e-52
UNC13D	4607.78	-1.09585	0.124507	9.02079e-19	2.4789e-18
MFSD11	2197.02	0.926516	0.0739831	6.05945e-36	3.11358e-35
DPYSL2	432.727	-3.8415	0.371818	4.12866e-25	1.44363e-24
TGFB2	282.811	4.56241	0.414738	2.27213e-30	9.72321e-30
GPATCH2	1190.13	0.846259	0.109502	6.66258e-15	1.576e-14
NUP50	3909.28	-0.360435	0.070389	2.86131e-07	4.78946e-07
CDC45	314.464	-1.44973	0.206975	1.42722e-12	3.05341e-12
COMT	1452.92	-0.970823	0.103932	6.58911e-21	1.97422e-20
ADA2	27691.7	0.534919	0.175941	0.00194984	0.00259356
VNN3	81.029	-3.66642	0.437982	4.21968e-17	1.0897e-16
ECHDC1	1982.25	0.15358	0.106295	0.158635	0.179808
LRRFIP2	2296.22	-0.797185	0.100621	1.34413e-15	3.26506e-15
SEC22C	2568.87	0.000236685	0.0655319	0.992331	0.992958
XYLB	178.974	-0.709801	0.154692	3.62912e-06	5.74131e-06
HDAC6	4744.14	0.6427	0.0942254	6.86578e-12	1.42676e-11
CDC6	886.574	-0.073319	0.175411	0.647088	0.673551
UPRT	547.61	-0.0174074	0.061781	0.796556	0.814751
CDC23	1505.03	0.33156	0.0892105	0.000260457	0.00036873
AAAS	2336.19	0.0662605	0.0714941	0.355985	0.384977
CBX5	3062.45	-1.52784	0.122155	7.93208e-37	4.1879e-36
FMO2	29.1274	0.854128	0.357696	0.0302837	0.0369157
SUCO	5796	0.410131	0.094657	1.99137e-05	3.02062e-05
MSH2	737.64	-1.15723	0.16312	8.33822e-13	1.80162e-12
MAP3K1	7689.53	-0.14448	0.118963	0.182314	0.205128
DHPS	3400.86	0.647022	0.0791299	2.67435e-16	6.67793e-16
HOOK2	1641.17	1.77385	0.130637	9.24793e-43	5.85983e-42
NXPE1	286.87	4.6498	0.292184	2.41928e-59	2.43087e-58
ARCN1	11309	1.34284	0.0749507	4.03605e-71	5.39515e-70
EPB41L4B	43.141	4.57437	0.488838	1.07109e-19	3.07099e-19
TMEM38B	1256.71	1.34501	0.100599	6.49979e-41	3.88652e-40
PSMD5	1433.34	-0.107776	0.0851731	0.195234	0.218777
PTGS1	402.503	-1.77524	0.274865	5.18886e-11	1.03869e-10
NUP188	4080.61	-0.405208	0.0766691	1.04137e-07	1.7867e-07
CRAT	1518.34	0.358049	0.128986	0.00555041	0.00714529
SH2D3C	1287.46	-1.73078	0.144023	1.43919e-33	6.83823e-33
NANS	4541.36	1.57502	0.0918033	2.37854e-66	2.83509e-65
TBC1D2	218.054	-3.28483	0.154211	5.77511e-101	1.48037e-99
WHRN	3597.16	3.75057	0.245664	1.64819e-54	1.47829e-53
PDE6C	44.9379	-0.791885	0.124603	1.61048e-10	3.15488e-10
CWF19L1	1434.65	-0.470887	0.0716701	3.03628e-11	6.14336e-11
SEMA4G	151.107	0.0927332	0.148271	0.533272	0.562905
BTAF1	13797.1	0.948144	0.104889	8.27617e-20	2.38163e-19
IKZF5	2311.82	0.116582	0.103385	0.289417	0.31713
BLNK	3186.59	1.61859	0.150352	8.97827e-28	3.48959e-27
TLL2	177.571	3.03817	0.264373	2.34592e-32	1.07067e-31
CYP26A1	25.0407	2.40303	0.342162	7.75228e-15	1.8272e-14
SORBS1	240.337	-1.0805	0.167682	7.84888e-11	1.55923e-10
CRTAC1	15.3959	1.81625	0.506053	0.00271513	0.00357253
BAMBI	158.811	3.37752	0.451956	4.44507e-12	9.33502e-12
IL11	33.093	2.28132	0.237438	5.27302e-23	1.7041e-22
MYO3A	11.4391	-1.44573	0.547244	0.00441965	0.0057309
WAC	9703.64	0.0437767	0.065024	0.60327	0.631001
CREM	933.387	0.253354	0.097707	0.0104952	0.0132621
NUBP2	1586.97	0.186146	0.0737415	0.0114738	0.0144673
SMIM24	44.9442	-5.09201	0.342947	1.13774e-49	8.92682e-49
HIVEP1	2313.33	-0.144715	0.137702	0.277285	0.30454
CRISP3	273.308	-1.6767	0.457351	2.12968e-06	3.41287e-06
FKBP5	9402.85	0.547678	0.233679	0.0153466	0.0191551
SRPK1	3207.97	-0.273249	0.104814	0.00875997	0.0111286
BRPF3	4305.28	0.716825	0.0746076	5.21771e-22	1.62651e-21
MRPS18A	657.766	0.648433	0.0789936	1.72256e-16	4.34213e-16
TMEM14A	693.825	2.10544	0.119417	4.03357e-70	5.27845e-69
EFHC1	844.969	0.596175	0.167653	0.000315619	0.000444175
HSP90AB1	43623.9	0.824969	0.090285	3.33422e-19	9.34016e-19
CDC5L	2166.94	-0.195166	0.0813826	0.0167972	0.0208978
ITPR3	8824.99	1.10635	0.133724	7.77479e-17	1.98759e-16
ZNF184	625.001	0.35913	0.0930032	0.000120943	0.000175136
DSP	84.4702	-0.237344	0.410032	0.528016	0.557781
SIRT1	1449.79	-0.391906	0.0806074	9.53674e-07	1.55662e-06
HNRNPH3	7796.39	0.076705	0.0882137	0.383986	0.413376
IFT74	539.748	0.312622	0.0928823	0.000723537	0.000991792
JAK2	2788.95	-0.551638	0.106345	1.22221e-07	2.08804e-07
IL12RB1	914.404	-0.569745	0.161829	0.000368769	0.000516637
ABL1	1915.55	-0.708002	0.0712998	1.62178e-23	5.37103e-23
ACOT7	244.389	-1.45719	0.165467	7.30056e-19	2.0157e-18
SH3GLB1	5781.2	0.400988	0.0856304	5.09074e-06	7.99056e-06
CDC7	394.535	-1.49224	0.164154	5.45618e-20	1.5802e-19
SYDE2	82.0566	-0.948842	0.305238	0.00132198	0.00177662
PCSK5	129.134	-2.90271	0.379846	1.17502e-14	2.74704e-14
SCD	1255.51	0.45895	0.293522	0.103724	0.120034
TMED1	628.643	0.963706	0.0925547	1.1136e-25	3.98651e-25
ABLIM1	2260.78	-1.38976	0.344683	2.84464e-05	4.27716e-05
ERMP1	1163.87	-0.637191	0.107766	2.72099e-09	5.04345e-09
RAB18	2955.73	0.204789	0.0860058	0.0206009	0.0254267
NRP1	308.596	0.190713	0.353999	0.728879	0.751276
HSD17B7P2	246.455	0.718709	0.177307	3.55803e-05	5.31789e-05
PRTFDC1	93.9967	0.934746	0.236772	4.05583e-05	6.04788e-05
TSPAN15	30.258	-1.21687	0.314268	6.67701e-05	9.82416e-05
WASHC2A	1612.08	-0.62616	0.0736396	1.16024e-17	3.06285e-17
MAST3	1605.14	-1.91706	0.105585	5.19069e-74	7.36409e-73
MZF1	4237.35	0.764281	0.110052	2.51776e-12	5.3353e-12
OCEL1	598.633	0.282188	0.0964903	0.00415656	0.00540063
MYO9B	8152.49	-1.18908	0.0921142	2.56337e-38	1.41594e-37
KCNK6	2714.19	1.258	0.142249	8.54611e-19	2.35096e-18
CATSPERG	243.489	-1.02838	0.145503	1.18404e-12	2.54159e-12
PSMD8	5737.54	0.62953	0.0715686	2.29214e-18	6.20708e-18
FBXL19	575.438	-0.875898	0.0777657	1.46681e-29	6.08509e-29
STX1B	38.7804	-1.51833	0.24936	6.1956e-10	1.18363e-09
HSD3B7	93.0286	-0.224435	0.277462	0.399351	0.429098
SETD1A	2516.88	-0.748838	0.0766202	1.17764e-22	3.75936e-22
BCL7C	647.078	-1.00019	0.0953862	6.8014e-26	2.44986e-25
MAGEB2	94.1588	7.50758	0.770245	1.14614e-23	3.81189e-23
CIRBP	21956.6	1.35351	0.0997401	1.69613e-42	1.06649e-41
ATP5F1D	4374.23	0.837913	0.118906	1.50632e-12	3.21921e-12
CBARP	12.1674	-2.45629	0.232425	1.94386e-26	7.17653e-26
PRKY	349.103	-1.82495	0.479686	7.00161e-05	0.000102925
IGFALS	61.9375	-0.927059	0.173859	6.98135e-08	1.20803e-07
HNRNPM	11129.9	0.219148	0.0709581	0.00611495	0.00785076
NDUFB7	3096.46	1.11384	0.0983151	2.66824e-29	1.09659e-28
TECR	7576.64	0.97231	0.0953864	1.07975e-24	3.72138e-24
TIMM13	1613.71	0.434593	0.108703	5.76825e-05	8.5267e-05
CDC34	1424.33	0.178788	0.0795205	0.0272031	0.033275
MTAP	1787.78	0.386872	0.109175	0.000323176	0.00045435
CEP170B	1560.6	4.06593	0.223554	1.3009e-76	1.96123e-75
POLR2E	3996.07	-0.0755835	0.0689178	0.236437	0.262214
POLRMT	3426.71	0.747445	0.0784773	3.87694e-21	1.17152e-20
HCN2	99.354	-0.247545	0.251477	0.309205	0.337115
CDHR5	39.707	-5.35565	0.221361	4.29007e-129	1.87002e-127
IZUMO4	959.806	2.64107	0.203117	7.99631e-40	4.61912e-39
RASSF7	931.359	0.658714	0.0983961	2.28404e-11	4.64898e-11
GADD45B	9234.46	0.974082	0.2487	4.11371e-09	7.55351e-09
MADCAM1	36.3404	0.141082	0.156496	0.361919	0.390949
MKNK2	13562.6	0.207957	0.139409	0.132655	0.151819
ARVCF	263.276	-1.42369	0.161866	8.1459e-19	2.24395e-18
TRMT2A	2310.48	0.427611	0.0793686	5.09113e-08	8.87077e-08
RANBP1	2153.6	-0.372331	0.0844841	6.90522e-06	1.0747e-05
ZDHHC8	2181.79	0.235227	0.0846055	0.00536653	0.00691449
KLHL22	811.467	-0.806689	0.090491	3.47363e-19	9.72315e-19
MED15	2258.65	-1.90525	0.10708	2.16785e-71	2.92166e-70
SERPIND1	12.437	-6.89483	0.22137	1.86031e-212	2.84501e-210
SNAP29	1724.76	-0.458325	0.0708624	1.0975e-10	2.16689e-10
CRKL	3537.66	-0.34184	0.078829	1.36685e-05	2.0916e-05
LZTR1	3642.24	0.539143	0.0847917	2.25532e-10	4.3862e-10
MMP11	173.551	0.726793	0.151658	1.14716e-06	1.86501e-06
CECR2	721.367	2.2814	0.33384	5.76627e-13	1.25507e-12
SMARCB1	3676.56	0.43618	0.0808375	1.21199e-07	2.07077e-07
P2RX6	9.21377	-1.48478	0.303177	5.2493e-07	8.674e-07
DERL3	57930.6	5.6041	0.153995	2.01379e-292	8.45137e-290
BCL2L13	1724.67	-0.512681	0.0714834	5.30635e-13	1.15692e-12
DDTL	129.948	-0.604561	0.109445	2.80565e-08	4.95167e-08
DDT	826.815	0.888559	0.106262	4.2571e-17	1.09905e-16
OSM	190.217	-2.25601	0.296534	1.36231e-14	3.17339e-14
CABIN1	3507.47	-0.968192	0.0838185	3.24844e-31	1.43259e-30
TBC1D10A	464.091	-1.76111	0.100459	4.26076e-69	5.41096e-68
SUSD2	77.5023	-1.30784	0.182069	4.01948e-13	8.81355e-13
SF3A1	4932.17	-0.896859	0.061595	2.33574e-48	1.76733e-47
GGT5	38.7232	0.599169	0.40004	0.482658	0.512657
RNF215	882.522	0.728566	0.0843879	4.18204e-18	1.12238e-17
SEC14L2	90.7776	-3.41215	0.13778	1.33457e-135	6.4395e-134
SEC14L3	13.39	-5.93186	0.25917	1.20223e-115	4.07808e-114
SPECC1L	805.489	-0.37067	0.0991427	0.000172558	0.000247239
PPIL2	2733.07	-0.306965	0.0760926	5.09172e-05	7.54704e-05
UPB1	50.5384	-2.52082	0.276839	4.20679e-20	1.22464e-19
YPEL1	212.52	-1.68054	0.125002	2.76054e-41	1.67114e-40
SNRPD3	2159.17	-0.382986	0.0789498	1.10715e-06	1.80077e-06
PES1	2581.77	0.339955	0.0836529	6.82707e-05	0.000100417
MAPK1	2739.24	-2.15515	0.103428	5.13437e-97	1.2387e-95
GGT1	1668.94	1.81389	0.182439	5.29453e-24	1.78189e-23
PPM1F	1338.17	-1.49805	0.0991696	8.26191e-52	6.92818e-51
SLC35E4	86.2729	-0.762292	0.188463	4.13159e-05	6.15729e-05
TOP3B	57.4953	-0.885648	0.104877	2.10258e-17	5.48707e-17
CYTH4	6652.62	0.0860531	0.145035	0.542803	0.572129
ESS2	739.123	-0.237608	0.0961472	0.0141806	0.0177661
CRYBB2P1	607.137	-0.311285	0.0905815	0.000555301	0.000767537
MFNG	3117.6	0.00781323	0.198917	0.959701	0.963546
CARD10	12.3974	0.528244	0.313788	0.0726398	0.0856322
LRP5L	242.436	-1.711	0.191637	2.23376e-19	6.30638e-19
SLC25A1	1304.4	-0.0296545	0.0836819	0.719079	0.741938
GRK3	471.389	-3.57266	0.202578	9.11743e-70	1.17776e-68
LGALS2	51.5827	-6.01292	0.424126	3.59523e-45	2.44552e-44
GGA1	3183.2	-0.365103	0.0732308	2.85155e-07	4.7749e-07
HIRA	632.53	-0.927349	0.0793453	1.03523e-31	4.64373e-31
SH3BP1	1064.05	-2.51058	0.163774	2.43616e-53	2.13308e-52
SEZ6L	16.4115	-4.42667	0.508194	3.55896e-18	9.56157e-18
LGALS1	5968.86	-0.26971	0.180023	0.121072	0.139146
HPS4	2923.91	-0.36952	0.0893796	2.97614e-05	4.46817e-05
PIK3IP1	1820.54	-1.8476	0.22507	9.5293e-17	2.42649e-16
SRRD	830.349	-0.432496	0.0783633	3.02732e-08	5.3309e-08
PATZ1	1155.43	-0.830573	0.104003	1.04634e-15	2.55132e-15
TRIOBP	540.857	-1.38428	0.0799044	1.65289e-67	2.01677e-66
TFIP11	1550.6	-0.126375	0.0844495	0.12945	0.148331
GCAT	223.571	-0.12534	0.274792	0.630081	0.656947
CRYBB1	85.6917	3.42852	0.320685	1.69791e-16	4.2812e-16
ANKRD54	756.973	-0.0783451	0.0723316	0.293868	0.321539
EIF3L	10208.4	0.0799942	0.105911	0.530245	0.560005
SNU13	4719.19	0.528255	0.0704669	2.58742e-13	5.71513e-13
MICALL1	1201.72	-0.270272	0.0757662	0.000326922	0.000459473
POLR2F	9.86823	-1.70309	0.18231	4.47307e-21	1.35007e-20
CCDC134	551.783	0.366123	0.107841	0.000688232	0.000944905
DEPDC5	682.486	-1.80673	0.0750915	2.70077e-128	1.16043e-126
PICK1	1215.44	0.655606	0.102353	2.47255e-10	4.8035e-10
TTC28	1113.43	1.23836	0.203228	4.36978e-10	8.40693e-10
SLC16A8	53.1604	-0.215981	0.218556	0.311121	0.339101
CENPM	210.269	-1.5933	0.181283	8.12395e-19	2.23824e-18
TPTEP1	358.012	-0.648274	0.449061	0.118335	0.136121
KDELR3	1721.6	2.1201	0.232773	7.02055e-21	2.10035e-20
CYP2D6	143.616	-1.47838	0.125141	1.81997e-32	8.34218e-32
DDX17	55394.8	0.209577	0.121539	0.08285	0.0970284
DMC1	47.4463	-1.17478	0.258614	3.5203e-06	5.57356e-06
TCF20	2145.23	-0.892967	0.0809507	1.83019e-28	7.29085e-28
HSCB	596.248	1.67013	0.0932787	2.00945e-72	2.74924e-71
CBY1	371.767	0.999681	0.0924776	1.59052e-27	6.11344e-27
TOMM22	2464.39	0.881921	0.0737367	1.20462e-32	5.55545e-32
RSPH14	20.1425	1.26174	0.20408	1.92317e-10	3.75439e-10
RTCB	2373.23	0.273045	0.0953549	0.00505619	0.00652908
JOSD1	3213.92	-0.333815	0.110508	0.00204096	0.00271236
FBXO7	5264.16	-0.942314	0.0871075	2.06081e-27	7.88913e-27
GTPBP1	6324.01	-0.323169	0.109667	0.00289188	0.00379873
POLDIP3	2414.33	-0.708186	0.065059	8.88648e-28	3.45541e-27
RAB36	1713.71	4.05345	0.229263	1.22873e-71	1.66095e-70
PPP6R2	3910.15	-0.219039	0.0587247	0.000186359	0.000266231
SBF1	8278.26	-0.130053	0.0893222	0.143331	0.163323
SUN2	6632.72	-1.61284	0.104238	2.8375e-54	2.53117e-53
CYB5R3	2703.71	-1.07566	0.0961866	3.29702e-29	1.34916e-28
DNAL4	291.001	0.245413	0.109234	0.0238941	0.0293688
MIOX	133.542	4.17839	0.252971	1.9169e-63	2.13798e-62
LMF2	6492.57	0.911863	0.0790019	1.15123e-30	4.97728e-30
RHBDD3	1109.63	1.3246	0.0911024	1.44447e-47	1.06352e-46
PACSIN2	998.934	-1.52198	0.116792	4.24582e-39	2.39888e-38
TTLL1	117.196	-1.21878	0.122693	1.8676e-23	6.1704e-23
RASL10A	20.989	-1.26487	0.175277	3.12921e-13	6.88992e-13
AP1B1	3321.54	-0.897316	0.085399	5.32769e-26	1.92904e-25
HMGXB4	796.096	-1.31379	0.0848117	2.29627e-54	2.05344e-53
TOM1	1171.99	-1.62193	0.112084	9.43299e-48	6.97655e-47
NEFH	15.6269	-3.8731	0.248777	9.20689e-55	8.3157e-54
CHKB	558.969	-0.334791	0.0923401	0.000269392	0.00038102
BIK	710.558	2.98163	0.20519	2.39299e-49	1.86781e-48
[truncated: 16,047 more rows]

## Sheet: resLFC_BALLvsBM
	baseMean	log2FoldChange	lfcSE	pvalue	padj
TSPAN6	18.1037	-1.23919	0.292718	1.23973e-05	2.61974e-05
DPM1	1420.49	1.00428	0.151903	2.20572e-11	8.03389e-11
SCYL3	515.946	-1.08486	0.118685	3.58421e-20	2.63164e-19
C1orf112	468.349	-0.206948	0.141378	0.13861	0.173345
FGR	3264.79	-4.38177	0.306848	1.8997e-46	8.37509e-45
CFH	80.8715	-1.60574	0.3589	3.46834e-06	7.74036e-06
FUCA2	372.861	-2.63568	0.268954	4.17992e-23	3.90315e-22
GCLC	1339.64	-1.5809	0.173822	4.69536e-20	3.4185e-19
NFYA	3213.7	0.588175	0.139835	2.18001e-05	4.4942e-05
STPG1	160.992	-0.49904	0.189141	0.00739016	0.0113393
NIPAL3	1057.52	-1.15114	0.152781	2.82462e-14	1.31541e-13
LAS1L	2303.6	0.185806	0.0969755	0.053943	0.0725563
ENPP4	322.826	-2.6511	0.307653	2.5318e-18	1.62014e-17
SEMA3F	2728.7	6.35857	0.334145	3.67793e-83	9.39618e-81
ANKIB1	2187.82	-0.103774	0.118724	0.369875	0.421123
CYP51A1	155.708	0.652082	0.151799	1.30288e-05	2.74622e-05
KRIT1	1141.76	-0.896932	0.14606	5.76286e-10	1.86211e-09
RAD52	1193.62	-0.363058	0.142162	0.00987639	0.0149062
MYH16	27.586	0.631688	0.347087	0.0491278	0.0665376
BAD	899.031	1.30412	0.165573	1.14185e-15	5.92541e-15
LAP3	2942.91	0.270458	0.143781	0.0587056	0.0784591
CD99	17743.1	1.76995	0.210316	8.35316e-18	5.14062e-17
HS3ST1	94.8766	-0.945328	0.306504	0.00136868	0.0023086
WNT16	157.735	2.56405	0.381827	1.17945e-05	2.49898e-05
HECW1	404.141	5.87474	0.444853	4.22507e-42	1.39162e-40
MAD1L1	1963.11	0.0550751	0.148893	0.713952	0.750682
LASP1	8002.76	-0.145069	0.117748	0.176357	0.215692
SNX11	742.061	-0.914312	0.127977	6.33949e-13	2.63346e-12
TMEM176A	250.368	-2.95833	0.390933	1.43543e-14	6.83323e-14
M6PR	2069.84	-1.20129	0.0991517	4.80537e-34	9.59484e-33
KLHL13	44.1983	-0.456503	0.400135	0.0157436	0.0231137
ICA1	183.542	-2.08367	0.293332	4.74414e-13	1.99276e-12
DBNDD1	191.385	0.342621	0.283262	0.20624	0.248789
ALS2	613.28	-0.88386	0.121894	2.97352e-13	1.27071e-12
CASP10	3000.99	-0.147523	0.16789	0.368555	0.419813
CFLAR	6720.46	-1.7809	0.129631	1.65547e-43	6.05294e-42
TFPI	1216.37	2.22962	0.486369	3.42014e-07	8.48098e-07
NDUFAF7	581.601	-0.465123	0.0877011	1.02611e-07	2.67599e-07
RBM5	12595.3	0.688054	0.156943	9.00082e-06	1.92963e-05
MTMR7	244.12	-0.522795	0.189613	0.0050794	0.00796986
SLC7A2	14.4805	2.88703	0.477779	0.000434523	0.000779014
ARF5	2649.29	0.200923	0.126672	0.110486	0.140788
SARM1	431.408	-0.91505	0.190831	1.14481e-06	2.68826e-06
POLDIP2	2499.89	0.490695	0.138116	0.000338562	0.000613991
PLXND1	11772.6	0.997266	0.199084	2.78639e-07	6.97631e-07
AK2	3287.48	-0.422821	0.131934	0.00120514	0.00204606
CD38	7107.26	1.23556	0.201276	4.88176e-10	1.5859e-09
FKBP4	1355.47	-0.896823	0.242424	0.000148773	0.000280872
KDM1A	6542.92	1.31229	0.0878414	6.79139e-51	4.01579e-49
RBM6	5390.52	-0.146947	0.110574	0.176395	0.215712
CAMKK1	1189.23	1.66589	0.245325	2.03177e-12	8.11039e-12
RECQL	726.639	-0.888341	0.126095	1.32065e-12	5.35216e-12
VPS50	704.85	-0.97401	0.141412	3.68569e-12	1.43503e-11
HSPB6	50.0346	0.666224	0.287594	0.0145547	0.0214806
ARHGAP33	4868.31	1.30074	0.140307	1.33821e-20	1.01548e-19
NDUFAB1	1522.7	0.579044	0.194507	0.00234155	0.00383812
PDK4	292.706	-0.503257	0.385577	0.161119	0.198689
SLC22A16	918.628	-0.194397	0.155431	0.204223	0.24658
ZMYND10	368.777	1.33337	0.2243	8.28811e-10	2.62947e-09
ABCB5	14.8453	0.133281	0.348491	0.423429	0.474427
SLC25A13	705.912	-0.160757	0.0951601	0.0894535	0.115682
ST7	455.266	-1.1443	0.239855	1.08986e-06	2.56528e-06
CDC27	4336.28	-0.00604777	0.137203	0.949504	0.957868
SLC4A1	17349.5	-1.32274	0.355065	9.61118e-05	0.00018544
HCCS	647.278	0.131426	0.165396	0.422084	0.473218
DVL2	2120.96	0.825752	0.108003	1.34364e-14	6.40848e-14
UPF1	5931.83	0.58614	0.134414	1.35752e-05	2.85382e-05
SKAP2	1201.4	-1.40932	0.230704	5.0837e-10	1.64961e-09
SLC25A5	20570.1	1.88172	0.170208	4.12397e-29	5.92489e-28
MCUB	1629.42	-0.237154	0.165138	0.144881	0.180362
POLR2J	1676.86	1.10275	0.18241	6.48717e-10	2.08063e-09
DHX33	1109.3	0.084093	0.120382	0.490923	0.541224
MEOX1	14.4998	-1.21633	0.331893	0.000135504	0.000256842
THSD7A	708.081	4.97135	0.43876	7.50243e-32	1.28217e-30
LIG3	2357.38	-0.374751	0.153745	0.0136821	0.0202664
RPAP3	938.898	-0.289934	0.106022	0.00596104	0.00926297
ACSM3	769.883	-0.521568	0.289925	0.00735815	0.0112928
REXO5	427.597	0.0491246	0.153715	0.750094	0.782408
CIAPIN1	1379.58	0.439017	0.109418	5.68666e-05	0.000112341
SPPL2B	7937.92	1.46141	0.116509	1.18886e-36	2.74832e-35
FAM214B	1305.65	-1.12403	0.183133	4.74722e-10	1.5437e-09
COPZ2	18.5883	-2.3671	0.264543	1.19572e-19	8.47639e-19
PRKAR2B	1754.87	-0.26334	0.247194	0.263304	0.310135
MSL3	3126.23	-0.226814	0.118078	0.0508536	0.0687117
CREBBP	30761.2	1.33077	0.139084	5.89019e-21	4.59929e-20
TSPOAP1	7819.45	0.713235	0.216564	0.000702151	0.00122735
MPO	17056.3	-2.33827	0.343518	2.50307e-12	9.90836e-12
GCFC2	1014.16	0.512396	0.110376	3.23101e-06	7.23257e-06
WDR54	710.49	0.955328	0.167147	5.79315e-09	1.70795e-08
CROT	240.156	-0.606247	0.133747	4.91457e-06	1.08177e-05
ABCB4	408.685	1.20667	0.28354	7.53366e-06	1.62841e-05
KMT2E	39291.7	1.77224	0.178462	3.59593e-23	3.37283e-22
RHBDD2	2336.82	0.72092	0.156981	3.17851e-06	7.11825e-06
SOX8	63.4384	1.07207	0.368137	0.064248	0.0853115
IBTK	2146.62	-0.276755	0.119159	0.0186414	0.0270709
ZNF195	1821.63	0.70102	0.129471	4.61091e-08	1.24416e-07
MYCBP2	15021.7	0.18656	0.182443	0.321334	0.371136
FBXL3	3889.43	0.972344	0.154979	1.86935e-10	6.29445e-10
ITGAL	6603.32	-2.44417	0.189388	1.37525e-38	3.62015e-37
PDK2	802.662	0.459664	0.175232	0.0076515	0.011716
ITGA3	71.8694	-1.48022	0.214268	2.35098e-12	9.32855e-12
ZFX	4871.2	0.61734	0.13905	7.22609e-06	1.56482e-05
LAMP2	3780.67	-0.443652	0.128982	0.000518043	0.000921124
ITGA2B	409.765	-1.70642	0.244341	1.27048e-12	5.15933e-12
GDE1	2663.93	0.59491	0.139955	1.88025e-05	3.90491e-05
REX1BD	1331.6	-0.213274	0.154812	0.159996	0.19739
CRLF1	120.034	0.114248	0.14112	0.413532	0.464827
TMEM98	42.6516	-0.611696	0.418436	0.114444	0.14535
YBX2	56.6292	-2.06337	0.312734	1.62056e-11	5.96472e-11
MAP3K14	1413.83	-0.158826	0.101622	0.11369	0.14448
TMEM132A	225.448	-0.427603	0.316794	0.156997	0.194146
AP2B1	9004.24	-0.103432	0.0893035	0.214731	0.258063
ZNF263	2306.96	1.21066	0.0992026	1.28519e-34	2.64553e-33
SPATA20	1017.91	-0.280942	0.152253	0.0616134	0.0820374
CACNA1G	14.225	2.69309	0.329725	1.53399e-17	9.25174e-17
TNFRSF12A	114.193	0.262474	0.276827	0.324239	0.374232
MAP3K9	483.193	0.494384	0.295052	0.0776356	0.101539
RALA	1505.66	0.762895	0.167692	3.6509e-06	8.13229e-06
BAIAP2L1	272.299	0.0619942	0.242069	0.0786321	0.102754
KDM7A	2735.12	-1.37806	0.162326	1.07137e-17	6.54084e-17
ETV1	13.4249	0.212115	0.371821	0.985823	0.987707
AGK	1003.74	-0.589457	0.108184	4.32895e-08	1.17141e-07
ALDH3B1	1579.32	-0.910445	0.236022	7.95443e-05	0.000154793
TTC22	71.8153	-3.95083	0.274171	1.8236e-47	8.6521e-46
PHTF2	2037.64	0.439619	0.141447	0.00168208	0.00280845
FARP2	1775.77	0.427142	0.140658	0.00216695	0.00356778
GGCT	566.937	0.581843	0.184036	0.00127045	0.0021511
DBF4	1949.72	1.06946	0.164982	4.20576e-11	1.49684e-10
TBXA2R	756.298	3.21846	0.289273	3.19928e-30	4.89647e-29
IFRD1	8020.48	1.71449	0.209698	6.12369e-17	3.51561e-16
COX10	579.523	-0.173879	0.133997	0.189053	0.229766
GTF2IRD1	839.614	4.5146	0.169765	8.76195e-158	2.49428e-154
PAF1	3007.59	0.977557	0.0968178	3.58314e-24	3.59342e-23
VPS41	1319.84	-1.15166	0.135656	1.20962e-17	7.34881e-17
ARHGAP44	145.785	1.17853	0.242404	4.32984e-07	1.0627e-06
ELAC2	2493.02	0.0567666	0.0899288	0.529447	0.578289
SCIN	17.8126	1.03965	0.404605	0.642942	0.685578
ARSD	2032.83	0.732066	0.19122	9.73218e-05	0.000187629
PNPLA4	211.927	-0.489533	0.264582	0.0559217	0.0749901
ADIPOR2	3714.17	0.397161	0.126712	0.00175556	0.00292378
CDKL3	45.0881	0.71344	0.14992	1.33607e-06	3.11355e-06
PRSS21	148.149	-1.18526	0.421659	0.00275721	0.00447637
MARK4	3221.81	1.47061	0.116951	7.70909e-37	1.80304e-35
PROM1	1379.02	1.57877	0.381836	7.26712e-06	1.57285e-05
CCDC124	1288.88	0.819168	0.169573	8.5992e-07	2.04434e-06
CEACAM21	656.839	-0.0341624	0.159182	0.825175	0.849122
PAFAH1B1	7614.41	0.488392	0.140184	0.000445112	0.000796851
NOS2	526.147	7.38851	0.39561	4.25172e-80	9.11012e-78
DNAH9	21.8284	1.24348	0.359221	0.719877	0.755954
KIAA0100	9238.01	0.174679	0.0967018	0.0734737	0.0964945
GAS7	10616.6	0.674825	0.186212	0.000240844	0.000444544
TRAPPC6A	991.525	0.886015	0.171886	1.57336e-07	4.0361e-07
MATK	763.943	-1.49157	0.272901	2.23557e-08	6.22268e-08
CD79B	9388.17	2.26929	0.189549	4.835e-34	9.63471e-33
SCN4A	1007.33	4.47765	0.359488	1.55672e-37	3.84127e-36
ST7L	726.624	0.154788	0.0944448	0.100048	0.128341
TKTL1	118.713	-1.3612	0.36007	8.04302e-05	0.000156425
PAX6	123.062	-0.175667	0.206831	0.38604	0.437404
RPUSD1	1160.24	0.510971	0.139136	0.000220169	0.000408236
RHBDF1	185.72	2.31793	0.273125	1.84419e-18	1.19471e-17
LUC7L	4209.43	0.513857	0.127334	4.60801e-05	9.18973e-05
CACNA2D2	388.381	-1.15149	0.251787	2.79067e-06	6.28854e-06
BAIAP3	794.877	0.643385	0.286115	0.0181863	0.0264428
TSR3	813.461	0.0796895	0.165258	0.630645	0.674188
PIGQ	2981.98	-1.17779	0.137647	6.12818e-18	3.79715e-17
CRAMP1	3821.11	1.69182	0.116423	4.84007e-48	2.40519e-46
TEAD3	113.526	0.959433	0.293663	0.000540375	0.000958523
DNAJC11	875.613	-0.53777	0.109369	7.65979e-07	1.82974e-06
FMO3	12.4378	-0.797539	0.418906	0.0404512	0.0556563
MYLIP	10784	2.31518	0.168042	4.95174e-44	1.87236e-42
NOX1	9.17081	0.1354	0.247174	0.571735	0.618544
E2F2	9910.81	1.93069	0.196731	1.42979e-23	1.3784e-22
PSMB1	5055.57	0.741557	0.143758	1.81537e-07	4.62773e-07
SYN1	255.822	1.656	0.272065	4.76883e-05	9.49572e-05
JARID2	6433.98	0.365855	0.154992	0.0174079	0.0253814
CDKL5	274.601	-1.64061	0.231481	6.19861e-13	2.57816e-12
CDK11A	1254.06	0.437046	0.137219	0.00130126	0.00219989
NADK	3799.67	-0.999253	0.120769	7.88759e-17	4.48306e-16
DLEC1	327.53	-1.48602	0.292711	1.88183e-07	4.78612e-07
CYTH3	2748.62	1.62886	0.180111	4.50763e-20	3.28543e-19
ADAM22	163.269	-1.40641	0.207565	6.29454e-12	2.40428e-11
SYPL1	3766.64	1.24481	0.147127	9.56196e-18	5.85021e-17
CYB561	599.906	0.420987	0.195373	0.0276027	0.0390043
SPAG9	7844.3	1.20762	0.207214	2.06767e-09	6.34762e-09
CELSR3	326.225	-0.459862	0.16651	0.00516046	0.00809196
AASS	445.194	1.28558	0.288515	2.60668e-06	5.89594e-06
PLEKHG6	187.458	-0.649348	0.302009	0.0252768	0.0359522
SS18L2	831.101	0.673671	0.1605	1.9839e-05	4.10991e-05
MPND	637.747	0.258364	0.12798	0.0421275	0.0577593
MGST1	317.944	-3.05407	0.39098	2.16874e-15	1.10331e-14
CRY1	2872.47	2.09653	0.161394	1.81674e-39	5.04913e-38
PGLYRP1	162.637	-3.55328	0.370264	3.49892e-22	3.02355e-21
NFIX	3369.54	0.731513	0.226411	0.000960411	0.00165112
ST3GAL1	10182	0.77431	0.15211	2.46805e-07	6.21127e-07
MMP25	860.227	-0.926905	0.282173	0.000695643	0.00121672
IL32	1157.5	-3.00907	0.307862	5.49798e-23	5.07449e-22
PKD1	6210.08	0.504845	0.138346	0.000237409	0.000438558
MAPK8IP2	76.5627	2.21989	0.229732	3.84199e-23	3.59433e-22
MED24	4117.61	0.321539	0.0788746	4.37144e-05	8.74069e-05
RHOBTB2	577.119	-0.378798	0.203408	0.0574162	0.0768597
HEATR5B	2517.37	-0.709406	0.147026	1.06627e-06	2.51183e-06
SEC62	5947.77	0.320036	0.14184	0.0234057	0.0334893
RPS20	77647	1.50429	0.223031	3.6586e-12	1.42504e-11
CSDE1	26575.8	0.750537	0.105126	3.33842e-12	1.30594e-11
UBE3C	3543	-0.258446	0.0895638	0.00360885	0.00577109
REV3L	4081.87	0.456767	0.166957	0.00621641	0.00963403
TENM1	379.141	-2.69013	0.31113	1.96809e-18	1.27249e-17
MASP2	639.466	0.320076	0.20093	0.103353	0.132283
FAM76A	680.666	0.246998	0.106272	0.0192768	0.0279306
TRAF3IP3	1670.87	-2.72568	0.199548	6.38828e-43	2.22941e-41
POMT2	940.07	0.860774	0.106041	2.88032e-16	1.5682e-15
VTA1	1393.91	-0.147373	0.11165	0.180335	0.220138
MLXIPL	15.9924	1.94005	0.323863	6.81143e-08	1.80518e-07
BAZ1B	5602.74	0.0719497	0.0883275	0.453506	0.504267
RANBP9	8150.51	1.71457	0.129162	6.25129e-41	1.89315e-39
ETV7	141.262	1.29323	0.268755	4.64385e-07	1.13516e-06
SPRTN	1034.16	0.863258	0.122865	1.31159e-12	5.31651e-12
DYRK4	374.358	-0.103503	0.187638	0.571239	0.618142
ZNF207	21952.4	0.880636	0.0988563	4.115e-19	2.80245e-18
UQCRC1	4217.59	0.11046	0.145463	0.472225	0.522895
STARD3NL	2390.47	1.34049	0.136678	6.20783e-23	5.70588e-22
CD9	16750.8	5.36166	0.258637	1.40683e-97	5.72122e-95
NCAPD2	5335.99	-0.196961	0.153751	0.194861	0.236235
IFFO1	1319.74	-1.08385	0.125053	2.78974e-18	1.77608e-17
GIPR	69.4395	-2.20938	0.258296	4.14642e-18	2.60484e-17
PHF7	469.849	-0.0332252	0.104598	0.746788	0.779531
SEMA3G	46.2214	0.657119	0.285477	0.0152869	0.022498
NISCH	6358.77	0.170101	0.0971064	0.0872363	0.11302
STAB1	5844.38	0.0126398	0.375645	0.503438	0.553155
FUZ	398.06	-0.514696	0.113377	4.92714e-06	1.08442e-05
SLC6A13	30.363	0.675143	0.360655	0.118839	0.150442
IDS	6677.36	0.0588592	0.166432	0.765994	0.796949
ZNF200	304.808	-0.498304	0.145286	0.000534257	0.000948263
CD4	1760.47	-3.93322	0.287111	5.14412e-43	1.81428e-41
LRRC23	257.182	0.413015	0.122525	0.000674627	0.00118172
BTK	4188.22	0.450428	0.12342	0.000243823	0.000449752
HFE	106.993	-0.649762	0.212047	0.00177673	0.00295632
SCMH1	5721.27	1.93197	0.0957846	5.9464e-91	2.11596e-88
FYN	5229.41	-0.817267	0.153508	7.44451e-08	1.96382e-07
HIVEP2	5389.03	0.516682	0.186959	0.00571757	0.00890945
FMO1	18.8614	0.56834	0.263912	0.0240965	0.0343937
ELOA	4615.57	1.28198	0.147836	3.00734e-18	1.90791e-17
LYPLA2	1441.2	-0.320841	0.0984052	0.00105223	0.00179997
CLCN6	2824.52	0.63716	0.133668	1.4705e-06	3.41204e-06
NME1-NME2	40.6334	1.62402	0.234539	9.14669e-13	3.74956e-12
SLC6A7	12.7763	4.44078	0.485893	1.3869e-16	7.72842e-16
TSPAN9	463.711	3.29312	0.330107	5.78467e-25	6.14659e-24
BTBD7	2702.37	0.450299	0.123682	0.000242786	0.000447921
APBA3	873.79	-0.292422	0.106633	0.00581041	0.00904209
MKS1	288.612	-0.541031	0.164196	0.000852849	0.00147601
ABHD5	776.1	-1.785	0.167514	7.00584e-27	8.4558e-26
AKAP8L	4291.82	0.204859	0.0791109	0.00944046	0.0142862
MBTD1	3079.46	0.530018	0.114811	3.50736e-06	7.82481e-06
UTP18	2416.56	0.994244	0.106047	3.57504e-21	2.84618e-20
RNF216	3851.88	0.000594721	0.128389	0.995703	0.996103
TTC19	3037.8	0.324376	0.106141	0.0021453	0.00353417
PTBP1	14896.8	0.431837	0.109509	7.82405e-05	0.00015239
DPF1	156.476	1.62087	0.181473	8.15844e-20	5.84586e-19
LARS2	946.313	0.121736	0.133034	0.360798	0.412013
PIK3C2A	3355.75	0.387041	0.179814	0.0287594	0.0405152
PLAUR	2671.26	-1.8469	0.246996	3.15042e-14	1.45929e-13
ANLN	1004.37	-0.935736	0.160252	3.63807e-09	1.09274e-08
WIZ	3445.64	0.597821	0.0848971	1.72438e-12	6.92638e-12
RABGAP1	2505.81	0.325967	0.139408	0.01834	0.0266527
DCN	34.4388	0.466215	0.400386	0.199577	0.241453
QPCTL	573.156	0.697332	0.180629	8.0815e-05	0.000157128
PPP5C	1771.56	-0.367718	0.124778	0.00291049	0.0047137
CEP68	4613.08	1.1229	0.16098	1.34224e-12	5.43524e-12
MAP4K3	2307.03	1.71537	0.184172	2.18951e-21	1.77359e-20
ZBTB32	67.6519	-1.14284	0.21156	3.91959e-08	1.06571e-07
TYROBP	3209.28	-3.18701	0.34473	9.22369e-21	7.08287e-20
BRCA1	1258.61	-0.427972	0.179598	0.0155374	0.022843
ERCC1	2531.95	0.697003	0.132993	1.18091e-07	3.06447e-07
CD22	13751.5	2.55137	0.147159	4.49616e-68	5.74327e-66
SEMA3B	412.447	2.14063	0.315272	1.03372e-12	4.22021e-12
MBTPS2	500.815	0.15608	0.143654	0.272892	0.320292
PRICKLE3	496.9	0.0331719	0.13685	0.809974	0.835812
LTF	2879.65	-5.5564	0.362341	4.24283e-53	2.79032e-51
EXTL3	1694.34	-0.233064	0.17442	0.173516	0.212556
ELOVL5	4823.14	0.0105663	0.127634	0.949144	0.957602
ALOX5	7591.13	-0.451496	0.250381	0.0627148	0.083398
KDM5D	2173.29	-0.130813	0.526889	0.764326	0.795338
CALCOCO1	3457.31	-0.667902	0.120561	2.33247e-08	6.48153e-08
UBR7	1974.35	0.478646	0.104752	4.39146e-06	9.70162e-06
MAP4K5	3547.42	0.821375	0.132342	3.66431e-10	1.20672e-09
EHD3	779.57	0.837053	0.226392	0.000131622	0.000250032
PSMC4	3058.76	0.59785	0.102357	4.13379e-09	1.23518e-08
MAN2B2	2178.21	-0.76928	0.108569	1.06223e-12	4.33128e-12
CLDN11	25.4107	2.1556	0.318177	1.10349e-12	4.4986e-12
SLC25A39	7625.3	0.0419924	0.197084	0.910337	0.924204
MVP	2077.97	-1.42126	0.129062	1.7272e-28	2.34775e-27
NUB1	3451.02	0.619264	0.0885509	2.52498e-12	9.99113e-12
PGM3	622.016	-0.372323	0.148466	0.0112384	0.0168482
RWDD2A	89.0635	-0.623898	0.162278	0.000101626	0.000195491
CLK1	28508.3	2.03282	0.177522	6.53692e-31	1.05134e-29
POLR3B	287.832	-1.20817	0.121223	1.25067e-23	1.20981e-22
ANGEL1	1323.93	-0.0126778	0.138404	0.925671	0.937193
RNF14	773.323	-0.175826	0.120242	0.140775	0.175744
DNASE1L1	782.228	-0.331538	0.110365	0.00251052	0.00409789
DDX11	2100.34	0.165295	0.142488	0.243343	0.288808
HEBP1	1005.89	-0.529976	0.199154	0.00663596	0.0102412
GPRC5A	34.2985	3.33714	0.33034	5.48652e-12	2.10696e-11
MAMLD1	658.138	1.82256	0.32427	2.67583e-09	8.12699e-09
CD6	2171.7	-1.75344	0.235217	3.73589e-14	1.72327e-13
TACC3	7376.18	0.623879	0.136615	4.01802e-06	8.90425e-06
UFL1	1585.38	-0.162404	0.156493	0.292089	0.340497
POLA2	1437.27	-0.0865887	0.158933	0.558629	0.606209
ZC3H3	1911.38	0.155944	0.102011	0.128269	0.161395
CAPN1	7124.21	0.00285224	0.0999602	0.985192	0.987354
MDH1	2580.54	0.280837	0.134777	0.0359129	0.0498111
SLC30A9	1296	-0.476181	0.132777	0.000294617	0.000538116
MTMR11	240.901	-3.09332	0.2921	1.26165e-26	1.50184e-25
COX15	1072.32	-0.529425	0.128364	3.02613e-05	6.14695e-05
CCDC88C	8066.6	-0.512082	0.112494	4.01455e-06	8.89756e-06
YAF2	2178.11	0.786287	0.147961	7.13279e-08	1.88708e-07
ZMYND11	2309.1	0.0141525	0.129427	0.917215	0.930097
WAS	6640.17	-0.235387	0.194108	0.214706	0.258048
DPEP1	4184.98	7.27366	0.292991	6.75456e-140	1.22362e-136
BID	1530.31	-0.753209	0.16379	3.14633e-06	7.05332e-06
MATR3	2770.52	1.10714	0.246798	3.04342e-06	6.83415e-06
NPC1L1	73.5464	3.33886	0.377318	2.43839e-20	1.8117e-19
XYLT2	1039.84	-0.225597	0.113072	0.0445612	0.0608157
NUDCD3	2458.49	-0.149748	0.115477	0.183536	0.223703
CHDH	17.1257	-1.57724	0.297205	4.77463e-08	1.28625e-07
GLT8D1	870.523	-0.231775	0.120065	0.0505808	0.0683663
ATP2C1	2657.3	-0.174679	0.0940109	0.0593359	0.0792378
SLC38A5	1645.44	-0.158624	0.172751	0.349078	0.39982
RALBP1	3071.95	0.50361	0.0972878	1.95511e-07	4.96488e-07
RUFY3	1972.1	0.466914	0.184807	0.0100849	0.015199
SLC11A1	2188.83	-4.32827	0.298347	6.15573e-48	3.02877e-46
WWTR1	38.5946	0.456165	0.233435	0.0437452	0.0597963
AGPS	2439.44	-0.0557087	0.210928	0.783398	0.812469
TTC27	646.318	-0.355986	0.094561	0.000156098	0.000293838
ZNF582	108.994	-0.354919	0.154592	0.0203151	0.0293325
VSIG2	80.3848	-1.46426	0.27824	7.00471e-08	1.85467e-07
PHLDB1	195.746	1.63974	0.207559	5.23924e-16	2.78927e-15
MARCO	58.9783	-3.3625	0.454439	5.48287e-14	2.48934e-13
PRDM11	680.229	-0.153012	0.183914	0.395373	0.446633
SNAI2	12.0752	4.7239	0.63906	0.000200503	0.00037323
CD74	256268	1.20369	0.196784	3.60762e-10	1.18907e-09
HGF	727.811	-0.0409351	0.296489	0.88094	0.898617
ZRANB1	2136.76	0.905661	0.138283	4.13643e-11	1.47322e-10
NCDN	805.783	-0.167103	0.171631	0.319943	0.369616
ADGRA2	233.945	-2.27648	0.273014	2.82714e-17	1.66626e-16
CCT8L1P	11.4896	1.58824	0.245305	1.57209e-11	5.79272e-11
ZFP64	716.297	0.526979	0.135245	8.24049e-05	0.000160078
MNAT1	384.921	-0.0204267	0.110307	0.850585	0.871624
SAMD4A	674.156	1.58862	0.248524	3.6702e-11	1.31209e-10
RUNX3	4625.84	-0.843003	0.230915	0.000187314	0.000349724
MRE11	1915.65	-0.322793	0.124204	0.00862356	0.0131237
PLEKHB1	371.365	-0.823208	0.231588	0.000275476	0.000505144
SERPINB1	5574.11	-0.857792	0.16654	1.9159e-07	4.87029e-07
SLC7A9	24.706	0.952239	0.199015	8.81642e-07	2.09348e-06
SPAST	983.1	-0.49266	0.0965001	2.77518e-07	6.95173e-07
NRXN3	1391.78	5.94071	0.391869	3.28625e-54	2.28969e-52
OSBPL5	1042.36	-1.76658	0.172944	7.13968e-25	7.52764e-24
AQR	3283.46	-0.233433	0.117148	0.0419199	0.0575064
CPS1	27.6737	0.399682	0.314896	0.178829	0.21842
FHL1	7259.31	3.70031	0.192934	1.02383e-82	2.55023e-80
RTF2	2387.93	-0.188482	0.115409	0.0965229	0.124107
NLRP2	381.55	0.303502	0.331148	0.331308	0.381594
SLC45A4	675.899	-0.741065	0.228905	0.000881543	0.0015221
RNF10	15954.6	1.16261	0.123832	5.39949e-21	4.23771e-20
ZNF839	496.26	-0.362307	0.146492	0.0124039	0.0184802
ZDHHC6	1478.56	-0.428746	0.0828027	2.04187e-07	5.17597e-07
GRAMD1B	1993.8	0.437743	0.168895	0.00846376	0.0128935
RNH1	3129.16	-1.26021	0.0985966	1.16956e-37	2.9242e-36
NDUFS1	2504.99	-0.347097	0.105022	0.000846596	0.00146556
RB1CC1	8052.32	1.25167	0.207286	6.25043e-10	2.00858e-09
ERP44	3142.37	0.150929	0.111329	0.176793	0.216132
ALAS1	1256.49	0.0441143	0.125646	0.726064	0.761472
BIRC3	1138.54	-2.03606	0.244187	2.98257e-17	1.75424e-16
AKAP11	2815.33	-0.427312	0.161325	0.0070745	0.0108826
GLRX2	97.9979	-0.883457	0.15267	5.14985e-09	1.52528e-08
SNAPC1	382.386	0.812497	0.139202	3.39551e-09	1.02271e-08
DERA	894.036	0.123426	0.144582	0.390327	0.441759
STRAP	6891.67	1.70226	0.139204	7.44323e-35	1.558e-33
ABCC2	153.908	0.0676913	0.188781	0.716554	0.752862
DEF6	4069.65	-0.378467	0.0830313	4.72037e-06	1.03983e-05
PLEKHO1	6362.78	0.955206	0.120706	2.0091e-15	1.02445e-14
GCLM	784.683	-1.22308	0.241358	2.3473e-07	5.92084e-07
UBR2	5096.01	-0.184129	0.139235	0.163383	0.201207
EHD2	453.609	2.40365	0.434096	3.64227e-08	9.94087e-08
DEPDC1	368.008	-0.711251	0.209054	0.000522392	0.000928311
CCDC28A	1029.78	0.830239	0.126601	3.45137e-11	1.23764e-10
RRAGD	1279.41	1.06118	0.176835	9.46771e-10	2.99085e-09
HSF2	1982.77	1.68906	0.169582	5.21447e-24	5.17216e-23
PHF20	2439.32	-0.248437	0.1095	0.0221306	0.0317767
HSD17B6	37.5294	1.41488	0.215159	1.35496e-11	5.01769e-11
NR1H3	259.144	0.488658	0.190857	0.00886964	0.0134766
TYMP	1734.86	-3.51783	0.247816	4.67104e-46	2.01908e-44
NCAPH2	2904.19	0.522665	0.0965902	6.33474e-08	1.68535e-07
TOMM34	1470.05	1.08208	0.152429	5.67663e-13	2.36946e-12
SEC63	6773.42	1.01417	0.128767	1.85781e-15	9.49005e-15
KPNA6	7457.03	1.17908	0.115303	1.09754e-24	1.14207e-23
VIM	46160.4	-0.0397691	0.18222	0.677935	0.717849
RTEL1-TNFRSF6B	372.53	-1.11719	0.177404	1.80403e-10	6.08374e-10
FAS	393.798	-1.96703	0.2173	5.64098e-20	4.08014e-19
RNASET2	6418.45	0.258472	0.149395	0.0818983	0.106631
CD44	17269.1	-0.626699	0.186738	0.000653046	0.00114573
KCNG1	42.901	-0.290144	0.340441	0.36715	0.418332
AGPAT4	763.261	-1.49017	0.233269	7.97375e-11	2.77349e-10
SLAMF7	720.591	-3.31573	0.290937	1.84201e-30	2.87213e-29
BTN3A1	3096.27	-1.11561	0.144414	6.9118e-15	3.38074e-14
MIPEP	275.246	-0.645999	0.165718	7.8849e-05	0.000153515
PRKCH	4789.56	-0.471778	0.191282	0.0117668	0.0175941
INSRR	35.4891	1.23381	0.427089	0.00529216	0.00828348
IFNGR1	2231.06	-0.965526	0.181511	6.24218e-08	1.66205e-07
B4GALT7	1373.86	0.0455396	0.116178	0.703262	0.741045
SH2D2A	454.224	-2.50455	0.238582	3.2765e-26	3.77404e-25
VRK2	820.203	-0.628618	0.100859	3.69427e-10	1.21599e-09
TNFRSF1B	4250	-1.65251	0.186638	2.53293e-23	2.39666e-22
VEZT	3407.24	1.2642	0.13185	3.30433e-22	2.86284e-21
POU2F2	5782.59	0.599278	0.206764	0.00307548	0.00496638
BRD9	2428.39	-0.208255	0.116315	0.0705336	0.0929087
SNX1	4181.8	-0.39011	0.111047	0.000358815	0.000649183
TBPL1	1070.33	0.718649	0.129539	2.50408e-08	6.9352e-08
ARNTL2	234.393	0.258911	0.240218	0.267186	0.314243
BCLAF1	19146.8	1.0248	0.162056	1.98839e-10	6.68061e-10
SLC39A9	2667.97	0.4188	0.0797877	1.56647e-07	4.01946e-07
ANK1	4611.46	-1.92976	0.29211	1.33452e-11	4.94384e-11
TFB1M	269.148	-0.493472	0.126768	8.82554e-05	0.000170927
RABEP1	4145.59	0.343773	0.137531	0.012011	0.0179296
HMGB3	1544.38	0.562318	0.215915	0.00740241	0.0113546
NUP160	3341.53	-0.161486	0.108258	0.121028	0.15298
BAK1	1932.64	1.12909	0.1157	8.05463e-23	7.32564e-22
IKZF2	1630.08	-0.478549	0.298508	0.0929568	0.119885
GRN	7715.62	-2.3193	0.193971	2.2588e-33	4.25035e-32
FAM13B	3590.02	0.125451	0.124545	0.347231	0.398025
ARHGAP31	431.185	-2.36642	0.236382	5.13343e-24	5.09431e-23
CENPQ	166.942	0.00297945	0.162847	0.985745	0.987678
RANBP3	4310.23	0.852372	0.118144	3.48234e-13	1.47819e-12
ARID4A	5093.3	1.0698	0.157467	5.2706e-12	2.02599e-11
EIPR1	1995.19	1.11207	0.203252	1.8963e-08	5.30574e-08
PNPLA6	2828.08	-0.59483	0.113104	1.15545e-07	2.99994e-07
IFT88	350.25	-0.553494	0.115625	1.46934e-06	3.40975e-06
ALG1	293.839	-0.956435	0.147711	6.59947e-11	2.30715e-10
ZCCHC8	3407.53	0.941383	0.133208	8.82449e-13	3.62269e-12
ABCF2	1559.41	-0.185371	0.125167	0.134648	0.168792
CHPF2	2308.18	-0.35321	0.105762	0.000783061	0.00136114
LRRC7	247.584	0.628102	0.246268	0.00820657	0.0125235
FUT8	1288.21	0.677315	0.157831	1.43842e-05	3.01687e-05
UBA6	3988.77	0.788092	0.168133	2.74838e-06	6.19816e-06
GAB2	17423.2	2.65005	0.145779	1.75213e-74	2.88552e-72
ATP6V0A1	1171.82	-2.49334	0.251599	1.39585e-23	1.34698e-22
PIAS1	7941.62	0.69255	0.150648	3.7029e-06	8.24259e-06
SLC4A7	2037.06	0.0670133	0.186935	0.723107	0.759026
APBA2	458.091	-2.74228	0.246956	4.43276e-29	6.34566e-28
MAP2K3	11211.1	0.825966	0.178307	3.14594e-06	7.05324e-06
TMSB10	39950.9	0.897249	0.246524	0.000153391	0.000288988
ASTE1	313.179	-1.06823	0.115535	1.49309e-20	1.12957e-19
RNF19A	4866.45	0.412961	0.146901	0.00521466	0.00816986
PEX3	248.501	-0.77021	0.141588	4.08206e-08	1.10761e-07
GABARAPL2	3499.27	1.11169	0.131295	1.17156e-17	7.12192e-17
SH3YL1	1043.35	0.0333384	0.133011	0.802583	0.829559
FAM136A	1125.74	0.0744459	0.140008	0.595704	0.641065
VCL	5332.26	-1.0421	0.125656	7.37457e-17	4.19986e-16
DEPDC1B	453.517	-0.632947	0.181628	0.000399239	0.000718732
DAPK2	310.137	-2.07721	0.303726	3.07913e-12	1.20854e-11
NSMAF	2187.08	-0.222296	0.0913307	0.0144629	0.0213594
STAP1	765.025	1.27407	0.263584	4.3243e-07	1.06147e-06
TIMP2	5263.01	0.340022	0.217442	0.109609	0.139707
RFC1	3640.82	0.508192	0.124124	3.6946e-05	7.44411e-05
TBC1D23	2002.48	0.277721	0.168591	0.0944772	0.121673
CUL3	6818.6	0.996706	0.154492	8.06992e-11	2.80595e-10
MYOM2	367.125	-1.70307	0.300971	6.69964e-09	1.96387e-08
CYP46A1	474.337	2.74769	0.360751	1.66967e-15	8.55748e-15
USP2	34.4522	0.930855	0.290756	0.00530817	0.00830722
CASR	4.53922	2.27819	0.38285	0.00690844	0.0106477
TUBG2	316.8	-0.193265	0.256719	0.435469	0.486548
RPL26L1	732.612	1.30013	0.138643	2.22608e-21	1.80249e-20
FLT4	5773.44	4.55101	0.369331	7.93303e-37	1.85107e-35
NSUN2	2696.98	0.0195107	0.093615	0.861523	0.8817
FBXO42	2307.72	0.0575405	0.0932101	0.538214	0.586867
MFAP3	308.908	-1.65263	0.172327	4.02103e-22	3.45823e-21
MRI1	1113.21	-0.17704	0.138545	0.196548	0.238106
METTL1	293.77	-0.509286	0.144862	0.000393714	0.000708977
AGA	420.487	-0.66125	0.114742	6.77997e-09	1.98625e-08
PI4K2B	1009.56	0.9745	0.133356	1.43749e-13	6.31224e-13
BOD1L1	7357.62	-0.0203102	0.168508	0.853168	0.873732
MAT2B	2045.34	-0.499007	0.138186	0.000261454	0.000480582
EDC4	3584.74	0.151849	0.113395	0.184941	0.225278
TRIO	9280.21	1.38677	0.185812	3.11272e-14	1.44216e-13
VCAN	10575.7	-5.48202	0.385129	5.20239e-46	2.23905e-44
CLEC16A	4128.93	0.449823	0.139515	0.00114024	0.00194218
MSR1	837.915	2.09534	0.369547	1.36356e-09	4.26691e-09
CDH1	347.578	-2.27758	0.311162	9.34407e-14	4.1702e-13
MTREX	1987.67	-0.350449	0.142338	0.0124131	0.0184911
DNAH5	9.33348	3.87283	0.445977	8.8959e-12	3.34911e-11
ZFYVE16	1583.77	-0.472883	0.176213	0.0063868	0.00987813
RIPOR1	11303	1.32221	0.145824	3.88561e-20	2.84246e-19
RAI14	664.297	3.96803	0.226559	1.15491e-70	1.73038e-68
SOX30	11.1722	-1.34062	0.287972	1.62767e-06	3.76011e-06
PNKP	1932.02	-0.366401	0.0955186	0.000116552	0.000222807
BEST2	24.5658	0.966755	0.278026	0.000248214	0.000457301
PHLPP2	1382.16	-0.056192	0.127794	0.653677	0.695676
SPDL1	518.641	-0.254486	0.133635	0.0545747	0.0733318
STAU2	832.097	-0.917512	0.125984	2.27332e-13	9.80956e-13
CTNS	940.2	0.46445	0.134786	0.000502783	0.00089535
RTN4R	410.174	2.10397	0.273686	1.47809e-15	7.61281e-15
PHF23	779.83	0.0197181	0.154936	0.899871	0.915178
INPP4A	2914.32	-1.78575	0.146844	2.09949e-34	4.29093e-33
RAB27B	97.0577	-3.43963	0.275029	2.83145e-36	6.35386e-35
PSMA4	3856.97	0.374318	0.121738	0.00211731	0.0034898
MYO16	24.087	-2.33981	0.371108	1.00888e-10	3.4818e-10
LSG1	2819.23	0.648263	0.124283	1.75176e-07	4.47129e-07
PARP3	462.147	0.406095	0.175608	0.0189771	0.0275183
TNC	65.3582	-0.105507	0.332201	0.130393	0.163798
THAP3	522.715	1.01604	0.113879	2.29082e-19	1.59167e-18
RIPOR3	1420.74	-1.53325	0.2189	1.17627e-12	4.78846e-12
TDP1	1177.22	-0.204659	0.101429	0.0424327	0.0581178
AIFM2	205.303	-0.0153635	0.151067	0.909817	0.923724
SPATA7	218.712	0.429432	0.150283	0.00379852	0.00605787
MED17	3901.48	1.76786	0.142933	6.49093e-36	1.43557e-34
RETSAT	718.335	-0.252381	0.13199	0.0531202	0.0715511
CAPG	2886.31	-0.521347	0.186104	0.00403704	0.00641772
AP2S1	2358.91	0.100576	0.196374	0.605153	0.650004
USH2A	21.8082	0.889757	0.385536	0.0107465	0.016146
TG	117.049	-0.632605	0.244705	0.0078598	0.0120164
ADAM28	609.86	-1.83202	0.303087	6.25971e-10	2.01092e-09
BARX2	13.1647	3.7533	0.490015	1.61963e-13	7.07152e-13
DCUN1D1	2274.82	0.363297	0.141777	0.00962201	0.0145421
JADE2	5316.11	0.161274	0.127649	0.206254	0.24879
ZIC2	6.94676	4.5664	0.519927	2.08917e-14	9.83254e-14
LCP2	5760.49	-1.37918	0.159896	3.29223e-18	2.08135e-17
TRIT1	542.307	-0.0729926	0.110326	0.495209	0.545315
ADRB1	90.6667	0.866478	0.268452	0.000708114	0.00123723
CUL7	1232.44	0.207363	0.113394	0.066429	0.0879731
CTNNA1	4818.31	0.101287	0.135834	0.48579	0.536218
PHKA2	2746.25	0.0756961	0.104608	0.476006	0.526672
CNTLN	704.142	-0.25031	0.168845	0.132362	0.166115
EPHA3	37.0458	7.68864	0.716967	2.22456e-19	1.54887e-18
HSPA5	41854.8	1.87644	0.201458	1.73794e-21	1.42167e-20
DSG2	461.436	1.1847	0.422148	0.00170079	0.0028373
GEMIN8	532.893	0.393706	0.1199	0.000935846	0.00161139
OFD1	4179.79	0.978684	0.128929	1.70351e-14	8.06506e-14
GPM6B	1979.66	2.91381	0.285396	8.01297e-26	8.98562e-25
PREX2	30.277	-1.33866	0.408368	0.000532098	0.000944683
WDR37	2861.4	0.250285	0.130668	0.0543232	0.0730233
YTHDC2	2334.66	-0.283663	0.160256	0.0665896	0.0881565
CTPS2	812.879	0.466714	0.16963	0.00516394	0.00809677
ATP6V1H	2114.81	0.991971	0.0955389	1.61698e-25	1.78414e-24
POLR2B	4851.1	0.0997815	0.133668	0.457989	0.508715
FAM214A	5186.18	1.07427	0.16109	1.20642e-11	4.48429e-11
ARAP2	8355.83	1.03758	0.187429	1.52926e-08	4.31515e-08
TPR	7438.24	-0.177327	0.131407	0.171032	0.209778
CP	65.615	-1.293	0.285939	3.31835e-06	7.41808e-06
DTNBP1	1939	1.21038	0.100169	5.47191e-34	1.08604e-32
XK	680.958	-0.766263	0.313284	3.35779e-05	6.79226e-05
ANO2	64.6106	3.92254	0.428301	9.28289e-22	7.74624e-21
C12orf4	622.057	-0.282333	0.117652	0.0156834	0.0230355
SCML1	1503.3	1.61859	0.308686	2.98083e-08	8.20429e-08
WWC3	2568.09	0.460613	0.229856	0.0388188	0.0535657
ARHGAP6	47.4175	0.393789	0.334549	0.06942	0.0916224
FAM184B	160.764	0.55893	0.241859	0.0165773	0.0242502
MAP4	6730.7	0.535433	0.0942119	1.44372e-08	4.07954e-08
GOPC	1301.43	-0.283058	0.133072	0.0316418	0.0442785
USP28	3182.79	0.909693	0.198993	2.76041e-06	6.22318e-06
HDAC9	1556.77	0.203295	0.202637	0.308776	0.35796
TSPAN17	1427.53	-0.894095	0.171151	1.18672e-07	3.07914e-07
NOP16	903.828	0.711767	0.127077	1.54183e-08	4.34828e-08
CC2D2A	327.052	-1.66932	0.238033	1.05058e-12	4.28641e-12
RRM2B	1271.89	0.608117	0.128302	1.70963e-06	3.9403e-06
ZNF800	4145.82	0.542381	0.15269	0.000318469	0.000579768
TNFRSF17	41.573	-1.97766	0.241839	1.12339e-16	6.31473e-16
SNX29	5352.9	0.792573	0.12339	9.38436e-11	3.24544e-10
MRPS10	1055.4	0.0715185	0.116026	0.534718	0.583533
GUCA1A	13.9915	1.84823	0.358191	3.32496e-08	9.11244e-08
RSF1	4831.32	0.586823	0.145046	4.21979e-05	8.44319e-05
VPS13D	5995.94	-0.53831	0.161333	0.000734859	0.00128148
CELF2	17298.3	0.169715	0.124928	0.208042	0.250735
FAM120A	8065.42	-0.281803	0.0810592	0.00047688	0.000850895
R3HDM1	4735.54	0.936136	0.0973932	5.06975e-22	4.31546e-21
COL9A2	208.812	-1.75508	0.18494	1.0029e-21	8.35136e-21
ERCC8	437.576	0.0861405	0.0902082	0.338538	0.389269
ADAMTS6	260.34	1.44394	0.25351	3.09235e-09	9.34647e-09
H6PD	3236.45	-0.747606	0.157618	1.52047e-06	3.52144e-06
VAMP3	3028.27	0.148797	0.117704	0.209643	0.252435
PER3	267.366	-0.681349	0.199587	0.00051488	0.000915828
UTS2	67.1429	-2.14533	0.488832	4.29383e-06	9.49121e-06
TNFRSF9	130.617	0.146716	0.282839	0.590891	0.636745
EPN3	9.86163	-1.36756	0.272219	2.53209e-07	6.36279e-07
LTBP1	371.851	-2.43297	0.29997	1.8652e-16	1.02759e-15
RCN1	1212.32	0.942331	0.118717	1.1362e-15	5.89765e-15
ELN	44.3446	3.02427	0.328037	1.87932e-07	4.78095e-07
RFC2	1827.9	0.921278	0.127043	2.41789e-13	1.04063e-12
ARID1B	13096.6	1.24639	0.0941695	1.96779e-40	5.8006e-39
CLPTM1L	5411.01	0.973942	0.135692	3.82598e-13	1.62075e-12
NEDD4L	905.13	0.109534	0.24033	0.642368	0.68503
FOXP3	121.788	-1.91598	0.193709	1.83655e-23	1.75188e-22
PPP1R3F	355.279	0.35728	0.154712	0.0193517	0.0280329
HEXB	3274.97	-0.0152257	0.119973	0.89408	0.910065
PTCD2	447.524	-0.338687	0.166674	0.0397141	0.0547177
NEXMIF	21.4389	-0.880555	0.428007	0.0268584	0.0380307
JKAMP	777.407	-0.698621	0.132399	9.46865e-08	2.47907e-07
DKK3	43.8247	-1.36245	0.306231	4.44174e-06	9.804e-06
ARHGEF5	131.476	-0.254447	0.251936	0.297314	0.346001
NFE2L3	1643.5	0.0629479	0.314141	0.838328	0.860924
MCUR1	1957.27	1.12946	0.121265	5.52429e-21	4.32544e-20
LIMA1	239.472	-1.96688	0.201	5.23642e-23	4.83756e-22
LETMD1	2463.29	0.54219	0.110331	7.99841e-07	1.9072e-06
SLC4A8	386.925	-0.084184	0.241361	0.716697	0.752972
LAMC3	16.1843	-1.34338	0.291053	1.9291e-06	4.41904e-06
PTGER3	28.8551	-0.488152	0.274024	0.0653759	0.086697
TNIP3	14.2733	-1.91159	0.363289	5.44466e-08	1.45886e-07
MAPK9	1999.24	0.324474	0.0698757	3.27241e-06	7.31867e-06
COL23A1	226.983	0.575298	0.290514	0.0369151	0.0511194
BCAR1	28.6387	1.57328	0.346703	8.93586e-05	0.000172929
HERPUD1	5954.4	-0.236485	0.166727	0.146456	0.182174
HOMER3	303.335	-0.929638	0.200831	2.54237e-06	5.75926e-06
RAD51	715.651	0.168042	0.140007	0.228262	0.272549
POLQ	1121.17	-0.597785	0.19332	0.00164772	0.00275247
PIK3CB	956.526	-1.89493	0.119435	4.47742e-57	3.62689e-55
CYBA	11620.2	-0.559258	0.16498	0.000595574	0.00105027
THOC3	444.585	0.26724	0.127835	0.0351127	0.0487726
HEBP2	2074.92	-0.101298	0.120592	0.390161	0.441646
MPHOSPH9	3154.3	-0.029825	0.135945	0.814341	0.839882
PLEKHA5	917.24	1.28111	0.232286	1.12812e-08	3.23221e-08
PRSS8	51.5454	-0.356088	0.247357	0.13863	0.173347
SIKE1	1563.82	0.0586596	0.109708	0.606916	0.651688
RRP12	3791.21	-0.910024	0.169553	5.54043e-08	1.48253e-07
FNIP2	1396.97	-0.340328	0.179779	0.0544431	0.0731648
MSMO1	417.022	0.665387	0.147493	4.77895e-06	1.05262e-05
TTC17	4989.15	-0.0885112	0.115354	0.435831	0.486898
ALX4	48.8319	0.19371	0.369287	0.573928	0.620546
FSTL4	180.692	4.01834	0.375635	1.74139e-28	2.36542e-27
FOXN3	9869.38	0.682519	0.0870907	4.20179e-15	2.09218e-14
METTL24	19.1842	-0.356229	0.316498	0.238103	0.283124
AKR7A2	1517.91	0.532975	0.159772	0.00071108	0.00124208
MRTO4	1106.05	0.10295	0.138825	0.457297	0.508029
NNAT	226.483	0.327614	0.242953	0.163706	0.201555
USE1	1019.29	0.934457	0.106821	1.22892e-18	8.08741e-18
MCF2L2	177.13	0.189436	0.260024	0.806122	0.832785
NRIP2	374.122	-1.06089	0.165265	8.63356e-11	2.9941e-10
LAMA3	1197.75	6.49991	0.360375	3.38312e-75	5.71317e-73
AP5M1	1406.48	-0.33332	0.100543	0.000833178	0.00144334
ANAPC4	1269.38	-0.635082	0.144697	9.22974e-06	1.97765e-05
KCNQ1	560.464	-2.01859	0.274121	7.06169e-14	3.17936e-13
TRAPPC3	1112.83	-0.117157	0.0992052	0.234579	0.279438
THRAP3	5912.43	0.13825	0.113675	0.234012	0.278823
PHPT1	1171.5	0.145491	0.169111	0.385254	0.436638
LY75	679.441	-0.71081	0.141297	3.90682e-07	9.62552e-07
ARID4B	8853.58	1.18047	0.165267	8.05123e-13	3.31618e-12
OPN3	554.596	0.217568	0.173337	0.2031	0.245387
SDCCAG8	1323.34	0.500487	0.109656	4.30896e-06	9.52358e-06
PTPRN	20.3779	0.288774	0.27218	0.27243	0.319788
HHAT	482.998	1.0728	0.165723	4.30419e-11	1.53078e-10
KIF1B	2237.2	-1.04392	0.180499	4.22623e-09	1.26147e-08
FOXC1	19.8095	-0.279192	0.26671	0.278553	0.326091
TBC1D22A	1847.3	-0.266382	0.114249	0.0183995	0.0267294
SYNE2	5876.63	-1.69044	0.243485	1.69445e-12	6.81162e-12
PLEKHH1	107.214	0.216615	0.231641	0.336713	0.38735
ATP9A	1497.25	1.96761	0.380428	2.63605e-08	7.28957e-08
FAM168A	4139.29	0.115304	0.121844	0.344372	0.395066
RELT	4128.3	0.189036	0.172081	0.268044	0.31514
GALC	1237.09	-0.669206	0.145738	3.53766e-06	7.88887e-06
NOP58	6646.93	1.08129	0.138672	3.1187e-15	1.56698e-14
SZRD1	7080.77	1.06118	0.107652	3.01043e-23	2.83501e-22
KCNH2	1429.2	-2.27208	0.352607	4.15654e-11	1.48012e-10
CUL1	3586.79	0.093612	0.0913303	0.31012	0.359414
FAM114A2	457.579	-1.04087	0.130265	8.82604e-16	4.62346e-15
CYFIP2	19308.8	0.575703	0.132981	1.21498e-05	2.57017e-05
TAB2	10189.5	0.951794	0.144691	2.63381e-11	9.54428e-11
GINM1	2257.87	1.46795	0.132925	6.15716e-29	8.69551e-28
EIF2AK2	7350.91	0.793021	0.1407	1.2072e-08	3.44147e-08
USP36	12598.6	1.48032	0.204546	2.68447e-13	1.15054e-12
KMT2C	19255.2	0.242813	0.20509	0.227733	0.271983
MCOLN3	16.8634	-1.40873	0.401367	1.02876e-06	2.42892e-06
PUM2	9570.76	0.501242	0.144983	0.000479863	0.00085591
MRPL43	1190.28	0.346256	0.170956	0.0397506	0.0547643
ITIH4	218.679	-0.0376181	0.177816	0.827775	0.851623
ITIH1	122.229	3.07943	0.320725	2.7949e-23	2.63578e-22
HPF1	314.535	-0.685221	0.193792	0.000323819	0.000588968
ZFR	8449.3	1.04545	0.109722	2.52275e-21	2.03444e-20
ZNF280C	697.733	1.09989	0.134507	1.42841e-16	7.94192e-16
PHF21B	10.5445	3.91938	0.488931	7.9694e-14	3.57672e-13
TRAF1	972.219	-2.17744	0.182347	2.64326e-33	4.95039e-32
RC3H2	4779.34	0.560045	0.130324	1.45854e-05	3.05747e-05
IL17RB	70.0359	-0.881309	0.17426	3.0475e-07	7.60043e-07
TRAF3IP2	5134.29	2.99873	0.127074	1.88618e-124	1.70845e-121
GYG2	14.1271	0.362376	0.353436	0.267712	0.314842
DCBLD2	366.199	0.373787	0.215995	0.0758325	0.0993304
SOAT1	1683.65	-0.902762	0.135911	2.17505e-11	7.92942e-11
PKP2	69.4773	-3.44568	0.34642	9.76365e-24	9.47687e-23
MSH4	36.4866	0.801751	0.268748	0.00181148	0.00301187
GDI2	14249.9	1.14102	0.120691	3.0649e-21	2.45969e-20
PRDM1	1071.45	-1.03592	0.227764	3.42469e-06	7.64636e-06
ATG5	1531.7	0.521759	0.105237	5.96744e-07	1.44312e-06
TMCC3	439.572	-0.677651	0.350464	0.0404635	0.0556694
PITHD1	2579.06	0.844863	0.0978222	4.31412e-18	2.70423e-17
MTA3	1045.55	0.768227	0.0985513	4.68549e-15	2.32085e-14
USP13	996.692	0.734324	0.131898	1.81732e-08	5.09335e-08
ATP11B	5933.3	0.00192062	0.153527	0.992227	0.992979
CDK14	2413.3	1.87698	0.197356	2.65179e-22	2.31156e-21
SEC61A1	7964.81	0.191719	0.0886839	0.0311172	0.0435996
PPP1R12A	6482.6	0.249996	0.140726	0.0794723	0.103771
RASGRF1	42.5488	1.2976	0.342708	0.0558684	0.0749286
CAMK2B	27.7223	1.15609	0.2905	2.49699e-05	5.1091e-05
CROCC	1071.43	-0.234076	0.166277	0.154177	0.190909
POLR3E	2975.76	0.112727	0.130805	0.390504	0.441909
ATP2B4	11286.1	0.0955898	0.149467	0.537281	0.585977
ZC3H11A	13242.5	1.11296	0.142116	2.08905e-15	1.06385e-14
RIOK2	744.483	0.0096927	0.137333	0.951255	0.959198
YIPF1	798.91	0.17546	0.119501	0.140662	0.175636
NDC1	1368.46	0.0670838	0.109348	0.546659	0.594969
DGKG	373.963	-3.46639	0.249138	2.11814e-44	8.25991e-43
FLYWCH1	2599.41	0.257753	0.116335	0.0264049	0.0374392
UNKL	1779.53	-0.0983238	0.200559	0.614684	0.659141
TBXAS1	1072.13	-2.26954	0.209207	7.68118e-28	9.90057e-27
PARP12	2631.04	-0.548268	0.123984	7.64975e-06	1.65171e-05
ALDH18A1	1862.03	0.318403	0.202097	0.111965	0.142509
TARBP1	4882.28	0.811754	0.150708	4.56632e-08	1.23247e-07
GATB	567.796	-0.201062	0.139405	0.142127	0.177255
MXD1	3317.86	-1.55178	0.166042	3.92024e-21	3.1123e-20
CDK17	3849.18	0.325826	0.169835	0.0519453	0.0700632
DNAJC25	550.484	1.22149	0.152483	4.18015e-16	2.24704e-15
SLC2A3	15275.2	0.182355	0.195146	0.342857	0.393601
PSD	388.353	-0.0995029	0.182186	0.577624	0.623987
CTDP1	2984.83	0.533081	0.181968	0.00282243	0.00457777
YBX3	43754	2.73008	0.184032	4.59009e-51	2.73035e-49
STYK1	178.319	0.675835	0.295085	0.015531	0.0228353
WNK1	18185	-0.320246	0.102928	0.00175976	0.00293054
CCAR1	4803.96	0.196165	0.11635	0.0938248	0.120895
OGFR	2087.45	-0.467025	0.0937531	5.66658e-07	1.3747e-06
GNA15	12055.8	3.09242	0.210825	3.75298e-50	2.10072e-48
CREB3L3	128.581	3.47465	0.400502	9.97662e-20	7.1103e-19
PIGV	519.007	0.051045	0.148643	0.738676	0.772439
PTPRU	35.7561	1.34717	0.316305	5.67301e-06	1.24117e-05
SNRNP40	1386.24	-0.0663551	0.0833968	0.423362	0.474378
RIMBP2	42.7426	1.39075	0.64687	0.336798	0.387426
QSER1	1980.67	-0.210688	0.136003	0.114179	0.14503
MPC1	1037.92	0.366183	0.161049	0.0213994	0.0308
ACAA1	1605.88	-0.422758	0.110267	2.23606e-07	5.65097e-07
BCAT1	2367.49	1.60482	0.238828	3.82033e-12	1.48484e-11
HDAC7	8648.23	0.93641	0.110883	2.78137e-17	1.64123e-16
LZTS1	32.7027	-0.0965738	0.298192	0.311986	0.361366
SPAG4	201.997	0.0702139	0.20332	0.492847	0.543045
NCKAP1	121.547	-0.315089	0.322577	0.0166202	0.0243112
MRPS35	1733.56	0.937021	0.14323	3.34993e-11	1.20343e-10
GUCY1B1	260.877	-0.151726	0.223657	0.486301	0.536723
SFSWAP	5781.8	0.659219	0.103383	1.41728e-10	4.82278e-10
TNK2	7526.11	-0.00842324	0.166349	0.897906	0.913679
MON2	3416.73	-0.499698	0.148725	0.000666966	0.00116933
CDH3	23.9039	1.65105	0.269986	1.58189e-10	5.36004e-10
GPBP1	9788.09	1.27739	0.157278	1.60122e-16	8.86811e-16
DGAT2	116.653	-3.07021	0.27639	4.33263e-29	6.21124e-28
ZNF112	21.9697	-0.435993	0.389688	0.230154	0.274644
CS	13364.9	1.03148	0.111289	1.12796e-20	8.62176e-20
LTK	793.151	0.885874	0.263493	0.000455819	0.000815141
MRPS24	454.536	0.661021	0.205079	0.000934776	0.00160969
ELMO2	2927.39	0.0315518	0.117951	0.806884	0.833399
WAPL	3182.65	-0.608271	0.167853	0.00023535	0.000434967
VMP1	3037.58	-0.641566	0.121573	9.40618e-08	2.46304e-07
APPBP2	1964.09	0.533524	0.126281	2.08329e-05	4.30686e-05
POLD1	2871.97	0.554681	0.129536	1.56119e-05	3.26408e-05
SEZ6	254.348	0.520459	0.274423	0.0471363	0.0640363
EIF4B	25948.3	0.604525	0.0890698	2.54602e-11	9.24127e-11
SLC6A16	252.332	-0.79433	0.239973	0.000695582	0.00121672
BICRA	2925.2	0.743034	0.1195	4.43059e-10	1.44522e-09
SPHK2	713.922	-0.1275	0.102376	0.2081	0.25079
RPL18	66473	1.59773	0.20051	3.37679e-16	1.82703e-15
CA11	321.912	0.629216	0.133742	1.95744e-06	4.48086e-06
ISOC2	482.211	-0.278384	0.175089	0.105417	0.134725
U2AF2	6169.8	0.0676198	0.0845445	0.462736	0.513301
EPN1	5871.58	0.441925	0.111195	6.61249e-05	0.000129781
MED29	2325.22	0.412244	0.097651	2.16815e-05	4.4716e-05
AHRR	154.296	1.13278	0.301669	6.73046e-05	0.00013198
ZNF275	1686.32	0.606106	0.156021	8.08724e-05	0.000157224
MTMR1	3207.17	0.380451	0.129498	0.0030751	0.00496617
GPC1	202.768	0.292268	0.238525	0.206476	0.249028
ADCK1	418.206	-0.456555	0.12229	0.000165967	0.00031165
HAGH	1167.01	-1.04598	0.174906	1.45053e-09	4.522e-09
RNF4	5342.34	0.490893	0.106826	5.65392e-06	1.23713e-05
CASP8	3684.82	-0.668864	0.15113	7.20171e-06	1.56005e-05
LIMCH1	45.9189	0.607846	0.400399	0.23203	0.276617
INTS13	994.266	0.581998	0.11678	5.04043e-07	1.22728e-06
TM7SF3	1910.88	-0.180156	0.136073	0.176606	0.215928
SPA17	129.324	-0.15214	0.251455	0.531133	0.579844
TSPAN32	1147.73	-3.14177	0.225712	2.17531e-44	8.44979e-43
ST3GAL6	557.22	-0.100168	0.267166	0.693195	0.731792
ATP2C2	115.063	-4.07067	0.244309	1.07279e-62	1.14932e-60
NGFR	612.72	3.5797	0.410748	6.10481e-20	4.39648e-19
CDON	127.157	1.39064	0.264107	3.7693e-08	1.02624e-07
TAF2	2586.6	0.381812	0.135121	0.00434739	0.00688308
HIPK2	4577.89	-0.581329	0.152071	9.49551e-05	0.000183261
TNPO3	2257.38	-0.5235	0.112256	2.65232e-06	5.99442e-06
BORCS8-MEF2B	47.8167	0.340732	0.113196	0.00245475	0.0040131
RFXANK	1179.53	0.40174	0.145009	0.00506086	0.00794265
TMEM161A	595.965	0.0874357	0.155164	0.571188	0.61812
LPAR2	1828.12	-0.199394	0.140395	0.147221	0.183057
CTSA	2317.71	-1.83977	0.166988	1.2394e-28	1.70916e-27
SUGP2	6915.62	0.178338	0.129321	0.187231	0.227844
SLC12A2	1623.15	1.28068	0.153902	2.95206e-17	1.73681e-16
SNX24	92.3864	-0.902994	0.178283	2.89454e-07	7.23436e-07
CNN2	5395.03	-0.36686	0.2412	0.117146	0.148487
ABCA7	3683.26	-1.33584	0.18007	6.28646e-14	2.84253e-13
DDX20	1889.93	1.44813	0.126917	1.23136e-30	1.94895e-29
BTBD1	3361.96	0.716463	0.104969	6.33468e-12	2.41776e-11
FAR2	742.718	-1.24451	0.148502	3.08852e-17	1.81495e-16
BCAS1	43.6964	2.46958	0.345697	0.000420238	0.000754149
CHI3L2	186.356	-0.29678	0.247932	0.030806	0.0432
SBNO2	3567.35	-0.330294	0.117528	0.00425712	0.00674873
PMS1	988.852	0.0080859	0.126144	0.958574	0.96521
HMG20B	3272.02	1.14784	0.120985	1.03232e-21	8.58916e-21
CALCRL	47.2987	-2.90976	0.331166	5.47853e-19	3.6982e-18
TAF11	2389.85	1.20459	0.106133	2.9789e-30	4.5662e-29
ANKS1A	1921.9	0.280165	0.148668	0.0573307	0.0767554
AP3D1	6841.14	0.305739	0.0804011	0.00015753	0.000296506
ZNF76	1939.97	0.0269502	0.0947765	0.781639	0.811151
SLC9A3R2	578.887	3.16623	0.242765	3.13436e-40	9.07824e-39
NTHL1	505.349	1.56098	0.181474	1.71055e-18	1.11247e-17
UHRF1BP1	3943.96	0.646006	0.107685	1.7547e-09	5.42444e-09
GNAI3	5311.15	0.113688	0.117584	0.339143	0.389763
IPO5	8494.8	0.821873	0.0825859	1.6763e-23	1.60517e-22
OAT	1472.29	-0.787722	0.214739	0.000182324	0.00034079
WDR3	529.33	-1.18862	0.133667	3.55409e-19	2.43125e-18
PKN2	4395.06	0.508391	0.169696	0.00234253	0.00383942
WDR18	1046.42	0.472907	0.166789	0.00397414	0.00632277
TRAM2	1837.15	-0.0230721	0.156131	0.8481	0.869346
NTN1	180.84	0.0369138	0.22304	0.867861	0.887138
GLP2R	39.2544	0.995942	0.404217	5.18357e-07	1.26106e-06
MCM10	683.495	0.00872827	0.170181	0.962256	0.968379
DGKA	6902.33	-0.729045	0.15218	1.26745e-06	2.9623e-06
ERBB3	85.4216	0.869823	0.286034	0.00132085	0.0022315
ANKRD44	4118.95	-1.5503	0.214844	2.29971e-13	9.91697e-13
ADAT1	1140.08	-0.197571	0.0963702	0.0363067	0.0503259
PDIA5	293.839	-0.769635	0.197161	7.23679e-05	0.000141366
TBC1D22B	2485.35	1.06984	0.114851	6.02582e-21	4.69416e-20
NDUFB4	3877.75	1.48392	0.198423	2.16483e-14	1.0179e-13
SPEN	15269	0.533623	0.116146	3.95482e-06	8.77103e-06
MYLK	3243.9	2.68407	0.218602	8.83605e-36	1.9413e-34
ZC3H15	4793.92	1.20224	0.140158	3.85205e-18	2.4245e-17
MAP2K4	1107.81	-0.284638	0.121299	0.0181473	0.02639
SNAP91	16.6689	1.99793	0.606232	1.3001e-10	4.4392e-10
SLK	2785.4	-0.529284	0.133792	6.6254e-05	0.000130022
CYB5R4	2431.54	-0.0346414	0.114877	0.750652	0.782867
COL17A1	103.619	-1.60482	0.326663	4.06732e-07	1.00074e-06
GSTO2	525.144	-0.27729	0.244276	0.241626	0.286941
SEC61A2	2045.42	2.00456	0.149173	5.31663e-42	1.74538e-40
PRKCQ	771.128	-1.62381	0.161864	5.07544e-24	5.03928e-23
TLE2	155.011	-0.931486	0.22785	3.03868e-05	6.16993e-05
ASB1	884.753	-0.776347	0.124752	3.63974e-10	1.19903e-09
FAM107B	11899.6	0.775288	0.177415	9.44078e-06	2.02178e-05
ME1	29.2128	-1.68678	0.357562	1.0399e-06	2.45376e-06
TBC1D1	7455.72	0.930137	0.0965904	3.52342e-22	3.04208e-21
CDK13	5833.29	0.448548	0.105191	1.81837e-05	3.77995e-05
MTHFD2	1814.82	0.330559	0.176894	0.0581587	0.0778013
SLC9A7	6034.39	2.01324	0.145139	2.13457e-44	8.30774e-43
FOXJ2	2809.88	0.251273	0.102401	0.0138451	0.0204941
YBX1	32307.6	1.27957	0.174792	8.33538e-14	3.73256e-13
PPP2R5A	5674.5	0.634625	0.139104	3.99113e-06	8.84761e-06
ELAVL1	4754.03	0.841936	0.100804	5.08753e-17	2.94365e-16
TIE1	652.657	2.44059	0.277183	1.65698e-19	1.16386e-18
DIP2B	5045.09	0.349484	0.109118	0.00128966	0.0021814
SMARCD1	8947.29	1.50555	0.11987	9.70227e-37	2.25072e-35
KDM4A	1672.69	-0.439645	0.17055	0.00890668	0.0135277
NFYC	2298.15	-0.42592	0.0878389	1.12688e-06	2.64894e-06
ZMYND12	36.9831	0.746339	0.205984	0.000195901	0.00036497
SLC9A3	54.261	-0.314719	0.265441	0.220219	0.263959
NGEF	18.8728	-0.726811	0.365855	0.0355123	0.0493001
ASPM	1900.3	-0.605091	0.211498	0.00342698	0.00549701
CD84	1486.23	-1.90316	0.218934	1.44897e-18	9.47609e-18
ELOVL1	2618.09	-0.251671	0.140465	0.0700857	0.0923736
SPI1	6719.38	-0.54359	0.166972	0.000953263	0.00163911
MPPED2	141.937	0.781211	0.497784	0.0653906	0.0867017
ZBTB11	4627.25	1.09896	0.176162	1.94845e-10	6.55195e-10
ATXN3	4434.29	1.17825	0.152478	4.51652e-15	2.23882e-14
GOLGA5	857.863	-0.53137	0.122536	1.2324e-05	2.60508e-05
FGFR2	23.8583	0.361715	0.436373	0.415725	0.466923
LRRC40	1429.49	1.11938	0.161437	1.75149e-12	7.03102e-12
ISOC1	402.972	-0.2263	0.174992	0.189166	0.229876
EML1	33.8592	3.33566	0.395673	1.04352e-18	6.90378e-18
TRMT11	466.187	-0.0590304	0.13	0.644754	0.687291
THUMPD1	3221.27	0.327947	0.131109	0.0118202	0.01767
MSANTD3	565.4	0.691151	0.188313	0.000180712	0.000338063
KIF26A	782.596	0.546038	0.296175	0.0517232	0.0698014
ATG2B	4390.79	0.206504	0.165302	0.224427	0.268534
ARFGEF1	5598.83	-0.509703	0.17629	0.00322963	0.00520265
ZFAT	1174.2	0.194275	0.173664	0.257903	0.30433
MTFR1	491.158	-0.726319	0.104335	2.66783e-12	1.05292e-11
STAG3	5508.22	3.10918	0.228326	3.19377e-43	1.15503e-41
FECH	2516.68	-1.07622	0.24501	5.04658e-08	1.35585e-07
MYO9A	2290.7	-0.0843061	0.148017	0.561338	0.608817
DDX3Y	8301.58	1.50006	0.669414	0.00452469	0.00714676
PFKP	3204.76	1.07863	0.190507	6.83311e-09	2.00034e-08
IDI1	6977.88	2.13338	0.166069	9.42486e-39	2.50079e-37
SP100	5971.96	-0.740905	0.116639	1.54386e-10	5.23918e-10
KLF6	45554	1.73253	0.166759	3.52554e-25	3.80159e-24
PLPP1	215.04	0.476136	0.160196	0.00254757	0.00415327
NEO1	1097.14	0.925416	0.238437	5.60572e-05	0.000110808
TRAM1	9140.14	1.08746	0.145796	6.80891e-14	3.0711e-13
PHKA1	57.6396	-1.01328	0.270737	0.000118991	0.000227142
TNFRSF1A	2934.01	-0.126652	0.166086	0.434912	0.486008
CACNB1	704.341	0.699359	0.116507	1.42191e-09	4.43628e-09
EVI5	735.622	-0.735416	0.157788	2.33965e-06	5.31307e-06
STOML1	208.336	-0.260515	0.143481	0.0664578	0.0880045
PKM	26619.1	0.338742	0.152418	0.0254306	0.0361607
DHX29	1997.33	0.525039	0.131586	5.64949e-05	0.000111651
DNTTIP2	4372.09	0.846594	0.166187	2.21069e-07	5.59112e-07
METTL22	1165.21	-0.175149	0.119214	0.13576	0.170037
TP53BP1	3144.83	0.823204	0.162603	3.11188e-07	7.74646e-07
TRO	333.204	1.05088	0.339404	0.000845106	0.00146311
RRP15	967.016	0.287244	0.134491	0.0311757	0.0436723
RHOA	42579.1	1.31211	0.144205	5.85147e-20	4.22625e-19
DHX8	5053.55	0.604382	0.121703	5.50734e-07	1.33803e-06
PMS2P4	102.231	0.344323	0.104706	0.000938328	0.0016151
PRKCZ	814.193	1.27236	0.391928	0.00510217	0.00800495
ZFY	1226.91	0.995635	0.638825	0.0447166	0.0610153
IARS2	2341.77	0.0488295	0.0991302	0.646714	0.689111
SYT1	684.97	4.73781	0.342642	1.82318e-45	7.53745e-44
NAV3	32.8191	1.59194	0.48182	0.000161853	0.000304268
IDH3G	3157.81	0.183067	0.136155	0.174765	0.213958
ROGDI	1783.49	-0.522059	0.158593	0.000860641	0.00148871
PDZD4	166.063	-4.08776	0.214993	4.74651e-81	1.07481e-78
ATP2B3	15.9267	1.18053	0.35559	0.00332635	0.00534765
ROCK1	11105.2	0.688142	0.15365	1.00175e-05	2.1377e-05
CBFB	3855.33	1.22498	0.104869	1.37268e-31	2.30635e-30
PDK3	838.27	-0.215359	0.108659	0.0460797	0.0627312
HYAL2	261.524	-0.0937583	0.159546	0.549461	0.597397
HDAC4	2048.08	-1.20635	0.162814	7.29197e-14	3.28081e-13
RASSF1	5936.88	0.908957	0.110184	1.24853e-16	6.98863e-16
FGFR3	77.7434	-0.724617	0.213309	0.000534793	0.000949128
IFI35	843.482	-0.54363	0.163102	0.000746947	0.0013012
HEATR6	537.393	-0.785431	0.123728	1.67216e-10	5.65147e-10
COASY	2193.12	-0.0762538	0.100043	0.433557	0.484657
PLEKHH3	213.074	-0.72389	0.218354	0.000715969	0.00124986
MEF2A	8537.66	1.37945	0.134239	5.8258e-25	6.1849e-24
OTUD5	5038.04	0.746911	0.106825	2.89682e-12	1.13811e-11
TFE3	3226.93	0.851147	0.134686	1.62939e-10	5.51442e-10
TBC1D25	2390.36	1.25736	0.129215	7.91732e-23	7.20733e-22
ACSL4	1975.94	-0.640695	0.137367	2.34303e-06	5.32013e-06
INPP5A	910.742	0.431031	0.197817	0.0259238	0.036799
GPKOW	680.951	0.0759236	0.117675	0.517567	0.566803
GRIPAP1	3269.6	-0.163707	0.109732	0.122637	0.154867
FTSJ1	2085.83	0.754327	0.113666	2.42225e-11	8.80323e-11
PRR11	2095.73	0.790993	0.197252	3.93062e-05	7.8981e-05
REEP1	15.6927	0.0358283	0.266802	0.890921	0.907451
ATP11A	6791.26	-0.474796	0.135889	0.000318309	0.000579583
POLR1A	3175.47	0.0524191	0.129655	0.686331	0.725429
LAPTM4A	7158.44	1.09474	0.162843	7.99731e-12	3.02281e-11
TTC7A	20425.4	2.06937	0.128507	1.204e-58	1.05228e-56
IP6K2	5604.49	1.49761	0.111648	1.36316e-41	4.29126e-40
SRBD1	902.181	-0.400479	0.134326	0.00252649	0.00412059
KIF2A	2892.8	-0.206852	0.115836	0.0708798	0.093334
RASGRP2	11853.4	0.213617	0.14011	0.139982	0.174908
PSME4	10057.4	0.953761	0.182559	9.28856e-08	2.43255e-07
IFT80	582.923	0.1292	0.160929	0.417547	0.4686
SIRT2	3516.79	0.599618	0.0871586	5.40429e-12	2.07618e-11
ERLEC1	1291.21	0.365026	0.117739	0.00185179	0.00307455
PPP2R5B	616.972	-0.7789	0.135707	7.07577e-09	2.06895e-08
PYGM	1549.92	1.32481	0.263174	1.44345e-07	3.71718e-07
PITX1	20.6508	2.01826	0.346552	0.0473615	0.0643292
MAST4	1079.02	0.22529	0.243759	0.341153	0.391807
SDK2	10545.1	3.99486	0.212438	1.21855e-80	2.66836e-78
NUP133	2353.95	0.306043	0.108016	0.00439219	0.00694849
NUCKS1	10611.1	0.560936	0.0965168	5.13305e-09	1.52098e-08
VPS35	3639.16	-0.56447	0.096863	4.50881e-09	1.3424e-08
DNAJA2	2937.32	0.86149	0.0952617	1.13659e-19	8.07443e-19
BCL3	6564.8	1.30494	0.223687	2.59591e-09	7.89509e-09
KCNAB2	7437.1	-0.802695	0.133926	9.31027e-10	2.94392e-09
GAL	19.8028	0.521729	0.33924	0.33862	0.389319
CLEC2D	3686.54	-0.707988	0.197436	0.000249511	0.000459563
FUNDC1	340.328	0.723549	0.183708	6.01671e-05	0.000118555
RORA	1657.59	-2.905	0.232402	1.88657e-36	4.30626e-35
DRD4	144.323	0.351365	0.220459	0.10189	0.130554
TGFBR3	832.925	-2.82099	0.264144	4.77434e-27	5.85827e-26
PLA2G10	42.9212	0.631235	0.189072	0.000636079	0.00111734
HES2	14.2333	1.3564	0.367112	5.60013e-05	0.000110708
ATP1B3	4798.24	0.699039	0.129394	4.85707e-08	1.30741e-07
NEDD4	773.557	-0.42283	0.161888	0.00811249	0.0123876
PIGB	730.341	-0.753092	0.115049	4.60274e-11	1.63404e-10
MAPK6	3268.53	1.26947	0.145445	1.11264e-18	7.34877e-18
GNB5	1586.56	0.64281	0.0995504	8.37296e-11	2.90676e-10
RAB27A	1678.61	-2.02002	0.146415	9.89308e-44	3.6643e-42
HDHD5	1113.32	0.0744743	0.184127	0.692862	0.731568
UFD1	3301.51	0.666193	0.0904434	1.49173e-13	6.53745e-13
LRP6	1266.28	2.47776	0.173645	2.31724e-47	1.09162e-45
GUCY2C	33.4509	-2.11425	0.388709	2.02464e-08	5.65293e-08
SCT	43.6631	-0.606749	0.286507	0.0281561	0.0397355
PHRF1	2841.2	-0.104089	0.147764	0.466305	0.516972
ELP1	1705.73	-0.448715	0.103398	1.21861e-05	2.57702e-05
NUCB2	3890.79	-0.181937	0.130387	0.15842	0.195725
PFN2	107.124	-0.19065	0.274992	0.169981	0.208572
PTPN3	62.7929	3.25734	0.378214	2.22183e-19	1.54752e-18
SPTB	2837.51	-2.13101	0.333638	6.37628e-11	2.23108e-10
DAPP1	854.775	-1.38236	0.179844	7.8042e-15	3.8051e-14
SLC44A1	3237.87	0.260106	0.201921	0.189962	0.230731
TMEM260	656.343	-0.79332	0.138748	7.95584e-09	2.31169e-08
SMG6	2302.22	-0.0267311	0.147539	0.851512	0.872305
EXOC5	2213.17	-0.0120409	0.127875	0.912882	0.926505
CLTCL1	866.557	-2.32763	0.265925	7.78961e-19	5.1949e-18
FGF22	25.9656	0.190322	0.250156	0.431271	0.482291
FSTL3	236.021	-1.21546	0.176671	3.58265e-12	1.39737e-11
DGCR2	2346.87	-0.536053	0.133125	4.5274e-05	9.03802e-05
RNF126	3135.26	0.432818	0.143602	0.00238315	0.00390375
MNT	2527.26	-0.21848	0.105819	0.0354142	0.0491673
ZXDC	2808.19	-0.357241	0.103	0.000488145	0.000869827
JMJD6	4753.93	1.18623	0.154043	5.25166e-15	2.58734e-14
POLB	1912.34	1.68613	0.118636	1.46687e-46	6.49564e-45
ST6GALNAC1	65.4909	-0.909272	0.265629	5.42595e-06	1.18856e-05
WIPI1	448.232	-2.1514	0.204562	2.82711e-26	3.26774e-25
FRMPD1	40.7091	3.35411	0.385242	6.24126e-12	2.38484e-11
GBA2	1968.76	-0.476729	0.10067	1.8783e-06	4.30762e-06
NDST1	3184.41	0.309679	0.174458	0.0768116	0.100554
ASNS	762.387	0.0562869	0.175129	0.60563	0.650447
AP3M2	1093.09	0.1561	0.109122	0.151365	0.187694
ST6GALNAC2	170.131	-0.839448	0.228785	0.000177819	0.000332869
PABPC1	158844	1.11513	0.150518	5.54634e-14	2.51701e-13
TESK2	1070.75	0.555129	0.105107	1.08181e-07	2.81352e-07
CFAP20	2588	1.74068	0.160678	4.11064e-28	5.42109e-27
CSNK2A2	5893.45	1.25788	0.0917954	1.15044e-42	3.96622e-41
EIF2B3	528.287	-0.411437	0.134753	0.00206254	0.00340374
CAMK2A	225.018	7.80872	0.524986	7.86413e-47	3.53744e-45
TCOF1	8184.33	0.82092	0.187728	7.67755e-06	1.65718e-05
CDC42	17827.8	0.699198	0.127485	3.55602e-08	9.7136e-08
OSBPL3	1175.11	-0.689425	0.163035	1.91817e-05	3.97911e-05
EPHA8	22.5536	3.93963	0.460442	2.01258e-19	1.4057e-18
SLC12A3	97.2053	0.167773	0.315815	0.577643	0.623987
RAD18	1317.8	0.566264	0.102822	3.08304e-08	8.47624e-08
ATP2B1	3372.44	-1.08249	0.201309	4.62939e-08	1.24847e-07
TRPM5	242.643	2.62432	0.381479	3.02989e-13	1.29342e-12
NCK2	2224.8	-0.0421493	0.127107	0.723212	0.759057
MAP4K4	13530.9	0.841412	0.103653	1.06872e-15	5.55604e-15
MGAT4A	3713.98	-0.294289	0.170773	0.0732479	0.0962232
RPL31	63750.9	1.49115	0.239402	1.13516e-10	3.90072e-10
WDR1	12113.9	0.0488455	0.10004	0.658712	0.700098
SNX13	1997.46	-0.424896	0.160584	0.0073923	0.0113417
ARHGAP10	284.399	-1.39469	0.247899	9.44635e-09	2.72255e-08
RPS6KA2	652.392	-0.778096	0.228959	0.000504649	0.00089843
ING3	2223.73	1.4126	0.15819	1.94203e-19	1.35881e-18
VASH1	548.655	-1.13881	0.246124	2.24489e-06	5.10895e-06
LMCD1	70.4374	1.93405	0.434104	9.5191e-06	2.03768e-05
BUD23	3801.76	1.174	0.112755	1.76621e-25	1.94664e-24
SEL1L	3326.8	-0.316896	0.153048	0.0348876	0.0484903
TRIP13	403.938	0.180769	0.215853	0.392827	0.444159
ATP6AP1	4160.21	0.216104	0.12547	0.0823971	0.107217
TCF3	23247.9	2.40162	0.124381	3.73471e-83	9.42045e-81
TRIB2	1929.01	-0.0199269	0.288052	0.936085	0.946439
DAZAP1	5834.5	0.0296321	0.0959079	0.836797	0.859716
MBD3	2979.3	0.717181	0.108765	3.24899e-11	1.16885e-10
HLTF	1072.5	-0.585313	0.146795	5.70647e-05	0.00011271
FAM50A	1269.99	-0.300574	0.1543	0.0482245	0.0653943
FAM3A	1304.87	0.54204	0.12016	5.4352e-06	1.19045e-05
CPSF1	8760.53	0.693879	0.112186	4.90919e-10	1.59455e-09
MYO3B	21.5547	-0.843517	0.371376	0.0161109	0.0236217
CYBRD1	746.767	-1.4614	0.206129	6.75035e-13	2.7983e-12
PDCD2	2340.92	0.454153	0.123711	0.000219355	0.000406803
RDH11	1795.71	0.677606	0.113502	1.802e-09	5.56375e-09
PRKACA	3506.3	-0.143714	0.153036	0.3391	0.389736
ADGRL1	2650.3	0.966853	0.185999	1.05904e-07	2.75719e-07
ACTN1	5472.92	-0.646901	0.179352	0.000242187	0.000446857
ZFYVE26	2559.9	-0.396485	0.133215	0.00260516	0.00424369
RPS6KA6	13.2691	0.845462	0.422833	0.276554	0.324074
EPN2	345.319	-1.02362	0.30609	0.000522457	0.000928311
PTPN18	5973.14	-0.322617	0.185677	0.0707617	0.0931846
LIMS2	815.99	2.54351	0.247798	6.10346e-26	6.91437e-25
SPEG	86.8713	-1.49996	0.25829	3.07565e-09	9.30022e-09
LNX1	152.382	0.314154	0.147405	0.0311525	0.0436429
ALDH3A2	586.351	-1.60509	0.211818	1.63472e-14	7.7486e-14
TFRC	11929.5	-1.00907	0.166801	4.95348e-10	1.60841e-09
SREBF1	4450.46	0.331851	0.13506	0.01362	0.0201819
TRPC5	33.8232	-1.35781	0.374575	0.000147456	0.000278465
AFF4	14651	1.53085	0.182277	2.06379e-17	1.23277e-16
UBE2D1	1152.39	-0.0699877	0.203135	0.722141	0.758133
RHOBTB1	238.309	0.727602	0.356024	0.0265924	0.0376782
SMC1A	7387.55	-0.199712	0.113536	0.0719219	0.094606
HSD17B10	1482.15	0.473438	0.179242	0.00759234	0.0116325
MARK2	3575.62	0.182991	0.103912	0.0784336	0.102522
HMMR	661.217	-0.698465	0.209388	0.000668618	0.00117202
CHFR	3003.18	-0.495316	0.155572	0.00127994	0.00216606
P4HA2	626.486	1.32896	0.226319	1.29981e-09	4.0751e-09
FCGR2B	115.128	-2.46242	0.315876	2.36887e-15	1.20174e-14
NFATC3	6363.65	0.285955	0.129557	0.0265867	0.0376729
TRNT1	764.968	-0.243352	0.116936	0.0356464	0.0494724
ACADVL	7191.5	-0.018097	0.0987506	0.833156	0.856451
STK10	9617.19	-0.820318	0.118668	3.47533e-12	1.35789e-11
FBXW11	2598.54	0.522594	0.118495	9.21196e-06	1.97426e-05
ACAP1	4086.5	-1.15647	0.127732	7.63111e-20	5.4818e-19
CRMP1	2333.58	5.73004	0.418834	7.29966e-45	2.9034e-43
EVC	467.071	2.18204	0.394447	2.63832e-09	8.01675e-09
DERL2	2215.57	0.865211	0.137848	2.10691e-10	7.05858e-10
SIDT1	1706.95	-0.328478	0.178458	0.0612017	0.0815272
NDE1	4987.36	1.20033	0.136746	6.46175e-19	4.33839e-18
TMEM38A	166.615	-0.0717552	0.287054	0.791174	0.819552
AP1M1	3531.12	-0.351196	0.0946384	0.000192224	0.000358455
PVR	157.33	-2.81795	0.323335	1.08368e-18	7.16235e-18
XRCC1	1844.62	0.621439	0.118431	1.19916e-07	3.11019e-07
SCARB1	3462.05	1.84358	0.156633	8.35766e-33	1.52094e-31
CYP2W1	57.1894	0.570349	0.29547	0.603177	0.648231
MCM2	5272.03	0.756959	0.180521	2.13915e-05	4.41546e-05
MOV10L1	38.0228	0.507815	0.348695	0.116452	0.147692
PANX2	468.69	2.18756	0.289192	3.56806e-15	1.786e-14
SELENOO	4048.38	1.16106	0.12193	6.77363e-22	5.70249e-21
TP63	54.1121	1.20018	0.449707	0.00242252	0.00396465
ALPK1	1262.36	-1.29667	0.182685	6.54596e-13	2.71753e-12
LLGL2	652.392	-1.41732	0.1433	2.23362e-23	2.12455e-22
PDE8A	1750.8	0.29395	0.180369	0.0973773	0.125157
CLCN4	249.061	-1.13057	0.279035	4.513e-07	1.1048e-06
NLE1	872.295	0.658034	0.152567	1.37413e-05	2.8872e-05
SDHA	6181.89	0.91618	0.129421	8.4139e-13	3.45984e-12
SMARCE1	3972.84	1.03035	0.100219	4.93406e-25	5.26907e-24
FNDC8	9.73297	-0.383564	0.198463	0.0487581	0.066073
GSDMB	1019.59	-0.560545	0.196487	0.00361015	0.0057727
KDM5A	8178.07	0.341373	0.160281	0.0314198	0.0439864
ADAM11	166.766	1.98912	0.179524	1.84008e-29	2.68232e-28
PPP2R3A	248.404	-0.101447	0.269066	0.693608	0.732189
FERMT2	537.101	5.2066	0.337912	1.1227e-55	8.47423e-54
DHRS9	60.3836	-1.81243	0.365787	3.01928e-07	7.53385e-07
CD5L	28.9087	-0.696217	0.322204	0.0239069	0.0341378
PTGS2	464.575	-4.37397	0.382867	1.7732e-30	2.76916e-29
IGF2BP2	1080.02	-0.529996	0.251117	0.029814	0.0418913
MAP3K13	547.264	-0.553063	0.149341	0.00018181	0.000339925
ST6GAL1	3818.49	-1.07923	0.147345	1.34588e-13	5.92823e-13
TBX21	1015.21	-0.738458	0.25849	0.00328079	0.00528081
FRY	1030.43	-2.66188	0.274998	1.35659e-22	1.2155e-21
PICALM	7010.8	-0.517618	0.114219	5.1826e-06	1.138e-05
NSF	1143.15	-0.402121	0.112981	0.000335039	0.000608265
GLI2	12.3223	4.91313	0.576841	6.17712e-12	2.36109e-11
CLASP1	5648.22	0.283863	0.134487	0.0336875	0.04695
MRPS34	1193.13	-0.55304	0.193594	0.00367069	0.00586528
NOTCH3	636.441	4.05824	0.405792	1.27689e-21	1.05535e-20
CLNS1A	1957.04	-0.732142	0.141769	1.74117e-07	4.44538e-07
PPP2R2C	414.024	6.1786	0.365913	1.78464e-66	2.20886e-64
TEAD2	107.915	0.118416	0.303109	0.684618	0.723887
EED	1027.34	0.327456	0.138378	0.0168142	0.0245769
CDHR2	183.635	0.737532	0.21046	0.000309877	0.000564952
SNCB	11.4464	4.97111	0.5242	1.68005e-14	7.95588e-14
TSG101	1770.89	0.24407	0.115129	0.0332066	0.0463348
NCBP3	5351.67	0.402313	0.127019	0.00143727	0.00241856
ATP2A3	22966.4	0.821251	0.127952	8.77895e-11	3.04293e-10
CA12	25.3369	2.01904	0.417808	1.59745e-11	5.88292e-11
MGLL	328.877	-1.5944	0.260596	4.28279e-10	1.40022e-09
NTN4	9.12275	-2.19974	0.396767	9.78099e-09	2.81737e-08
BCS1L	735.909	-0.380756	0.149107	0.00970746	0.0146646
NUAK1	20.5061	-1.5721	0.31556	1.88369e-13	8.18308e-13
DPP8	2961.74	-0.0495679	0.101498	0.619829	0.664122
SLC24A1	1225.81	-0.626857	0.199009	0.00134456	0.00226963
ZNF532	163.392	-2.96363	0.290214	6.49799e-25	6.8802e-24
SCARF1	2583.32	2.19894	0.17581	1.19643e-36	2.76261e-35
LMAN1	3529.63	0.547907	0.127068	1.33218e-05	2.80408e-05
HACD3	3123.05	1.10737	0.106465	1.23379e-25	1.37121e-24
IPCEF1	1034.28	-1.53312	0.309084	3.2971e-07	8.18913e-07
ZZEF1	9000.71	-0.110133	0.121329	0.353808	0.404866
ENO1	23752.5	0.303146	0.171605	0.0987377	0.126797
SLC12A1	29.0414	-0.499304	0.36709	0.148309	0.184272
MYDGF	2182.19	0.346402	0.153272	0.0224974	0.0322685
ANO8	981.407	0.115628	0.14831	0.43335	0.484479
TUBE1	409.624	-0.442572	0.147431	0.00241328	0.00395017
ARHGEF10L	235.335	-3.92079	0.372677	3.27419e-26	3.77356e-25
TXK	521.561	-2.47159	0.222589	4.74919e-29	6.78402e-28
KCNQ2	53.5402	4.64532	0.379678	3.24207e-36	7.25895e-35
TACR2	89.1342	-0.876427	0.195834	5.46998e-06	1.19794e-05
ACTR6	574.989	0.4581	0.112881	4.42398e-05	8.83953e-05
TIPIN	313.54	0.0824314	0.131815	0.529592	0.578415
SRI	1556.49	-0.430391	0.172402	0.011279	0.0169066
EIF4G3	5240.71	0.209782	0.0952727	0.0285172	0.0402081
NUP37	406.787	-0.493668	0.166759	0.00267195	0.00434716
SEMA3A	16.5735	0.847592	0.410236	0.249782	0.29557
GTSE1	838.958	0.0532782	0.1586	0.738346	0.772135
SEMA3C	76.2791	-4.61281	0.346214	7.63131e-41	2.2902e-39
TTC38	871.494	-1.41163	0.183449	7.15669e-15	3.49709e-14
ACAT1	1361.15	-0.0231936	0.106754	0.815115	0.840587
GRAMD4	3261.02	0.577248	0.19106	0.00201454	0.00332785
CELSR1	1828.58	2.64279	0.31207	1.33301e-18	8.7493e-18
WNT8B	34.5003	-0.176366	0.311089	0.551057	0.598871
ZNF638	4319.03	-0.409465	0.1605	0.00842425	0.012839
SLC25A40	843.189	-0.790448	0.141554	1.7914e-08	5.02423e-08
TIMM21	387.812	-0.349062	0.137898	0.0105552	0.0158743
ADD2	2150.74	-1.16297	0.285473	2.6714e-05	5.45252e-05
RASAL2	649.862	1.7945	0.286969	6.12589e-11	2.14837e-10
VPS9D1	712.506	-0.903598	0.132611	6.49741e-12	2.47607e-11
ZNF37A	1586.42	0.19958	0.16527	0.222187	0.266077
MARK3	5475.62	-0.0151183	0.102503	0.846575	0.868096
SLC25A3	25810.7	1.38755	0.12233	2.35086e-30	3.63991e-29
FNDC3B	1490.97	-2.04389	0.21902	4.07213e-21	3.22903e-20
FOSL2	16584.7	0.0987105	0.251197	0.706364	0.743527
CACNG4	68.9286	4.4687	0.612837	5.3466e-06	1.17208e-05
FRYL	6318.53	-0.261878	0.162935	0.100378	0.12874
TMEM131	6304.6	-0.0102668	0.0931202	0.880639	0.898356
FSCN1	3389.45	2.00898	0.251409	2.28159e-16	1.25111e-15
ACTB	197315	0.310277	0.163035	0.556546	0.60431
MOCOS	16.1245	0.23207	0.292223	0.405462	0.456993
PLD1	918.34	-0.961095	0.377505	0.00708036	0.0108908
WDR62	2361.89	0.743326	0.154527	1.0653e-06	2.50984e-06
DLG1	3228.27	0.250627	0.101656	0.013376	0.0198351
RAB7A	9797.7	0.342361	0.152733	0.0235836	0.033722
BCAP29	1146.37	-0.284129	0.141346	0.0420446	0.0576602
SEC31B	2509.39	0.231679	0.166216	0.160441	0.197902
SART3	2426.03	0.0779916	0.122096	0.522663	0.571882
ARHGAP15	2839.35	-0.64095	0.106083	1.20798e-09	3.79375e-09
TUBA3D	175.032	1.24064	0.178375	1.21722e-12	4.95211e-12
EXOSC7	675.067	-0.398542	0.0752008	1.06229e-07	2.76528e-07
KIFAP3	621.976	-0.464871	0.101336	3.90746e-06	8.67565e-06
MKRN2	1579.69	0.431535	0.074108	5.22472e-09	1.54562e-08
MCM6	2989.95	-0.163034	0.136119	0.220411	0.264125
REXO2	1142.33	-0.105874	0.15248	0.482138	0.532717
RBM7	2210.72	1.31324	0.127216	1.81991e-25	2.0025e-24
RBMS2	2149.99	1.03533	0.150816	4.37943e-12	1.69487e-11
BAZ2A	26176.2	1.27765	0.152791	2.34513e-17	1.39496e-16
PTPN23	4614.49	0.287075	0.0680895	2.35912e-05	4.84342e-05
MLH1	1332.6	-0.588417	0.0832091	1.29589e-12	5.25609e-12
UNG	1250.8	0.278302	0.209199	0.173401	0.212428
FMO4	50.2038	-2.40773	0.28492	1.08642e-17	6.6286e-17
KLHL20	964.691	0.214542	0.111234	0.0530536	0.0714662
RGS11	38.2055	0.593248	0.335876	0.057746	0.0772804
SLC46A1	91.0352	-1.09713	0.206145	6.36001e-08	1.69139e-07
PLXNA2	178.665	-0.533538	0.270328	0.0414274	0.0568771
SPAG5	2286.39	0.379766	0.12746	0.00270072	0.00438895
ANKRD13A	5507.68	0.158772	0.0796794	0.0467476	0.063543
TPD52	1440.12	0.917743	0.2099	7.7201e-06	1.666e-05
ACACB	591.177	-1.39161	0.201693	2.70517e-12	1.06681e-11
TRAF4	4968.12	2.53255	0.195921	4.19738e-39	1.14577e-37
PAG1	17500.3	1.52015	0.1823	1.7629e-17	1.05843e-16
GPATCH1	527.609	-0.363519	0.102321	0.000356737	0.0006456
ICAM3	652.307	-1.33007	0.174188	1.20851e-14	5.78894e-14
NT5C2	3813.43	0.427736	0.110811	0.000110316	0.000211412
GPC4	47.66	1.42433	0.365974	0.000268476	0.000492762
MBNL3	5383.41	0.246681	0.146273	0.100613	0.129024
CAMSAP3	56.5917	0.604443	0.26047	0.143915	0.179304
RAP1GAP	365.538	2.24127	0.293498	1.4966e-12	6.04065e-12
XAB2	4509.88	0.801719	0.107485	5.9189e-14	2.68059e-13
ARHGEF1	13698.2	-1.10903	0.100128	5.22749e-29	7.43729e-28
STXBP2	3549.03	-1.08773	0.126866	5.88904e-18	3.65579e-17
MAP2K7	2237.41	-0.00112128	0.103133	0.975233	0.978819
NMRK2	24.6921	2.66864	0.37454	7.03625e-12	2.6763e-11
DGKD	17933.2	0.924668	0.190695	7.17886e-07	1.72084e-06
RARB	215.229	1.03571	0.342789	0.00109718	0.00187251
TOP2B	28616.5	1.99809	0.155611	2.22647e-38	5.79959e-37
TM9SF3	9171.37	1.07799	0.157096	3.81807e-12	1.48425e-11
NFKB2	3488.82	0.0341593	0.205905	0.867318	0.88672
UBE2T	636.65	0.437444	0.258144	0.0797111	0.104048
PPP1R12B	2020.14	-0.763285	0.173045	7.82983e-06	1.68895e-05
DNAJC10	3460.8	-0.124351	0.134623	0.351767	0.402692
GTF3C1	5222.81	0.330482	0.121183	0.00609003	0.00944699
IL4R	3148.85	-0.862024	0.172527	3.96146e-07	9.75289e-07
USP33	3664.22	0.135697	0.127839	0.288429	0.336605
PAK3	11.7765	0.075728	0.323451	0.347974	0.398716
SNRPA	5363.56	1.28853	0.173986	5.72334e-14	2.59438e-13
SPAG6	48.5978	3.26584	0.439656	1.21838e-07	3.15635e-07
EXOSC5	640.377	0.046187	0.214168	0.830119	0.853769
DYNC1I2	1426.36	-0.23893	0.0931028	0.00994334	0.014997
APBB1IP	7671.11	0.486769	0.123646	7.97979e-05	0.000155271
LRCH4	3546.15	-0.121445	0.129832	0.344492	0.395159
FAM76B	3665.88	1.19726	0.154092	3.06925e-15	1.54369e-14
SIRT6	693.089	-0.031357	0.113081	0.770627	0.801017
POLD3	938.932	-0.362341	0.12794	0.00412392	0.00655008
CAPZB	7770.92	-0.25218	0.114441	0.0250759	0.0356869
GPR137B	260.37	-1.11967	0.199968	1.3219e-08	3.74753e-08
NAALAD2	151.201	0.714826	0.236799	0.0017479	0.0029115
JADE1	2785.69	0.116689	0.107856	0.280995	0.32868
SLC25A43	492.779	0.291753	0.210622	0.157728	0.194966
UBE2A	6311.94	1.84131	0.144188	4.91278e-38	1.25361e-36
FGFR1	3992.27	3.22984	0.279673	6.24018e-32	1.07104e-30
SMC1B	231.712	0.738392	0.274264	0.0046998	0.00740749
FBLN1	155.18	3.29327	0.43591	4.13142e-11	1.4717e-10
ITGA8	275.392	2.38988	0.497829	2.78119e-06	6.26861e-06
CST7	2006.72	-2.16581	0.289919	2.97879e-14	1.38268e-13
MAP2	127.497	2.16604	0.433281	4.56489e-07	1.11668e-06
PIAS2	3528.23	1.44037	0.136493	2.22466e-26	2.60005e-25
AMPH	46.4806	-1.14272	0.276576	2.12761e-05	4.3921e-05
ARAF	5115.75	0.486387	0.111721	1.18173e-05	2.50355e-05
MCCC1	1405.76	0.469716	0.0841102	2.32844e-08	6.47126e-08
LAMP3	83.1841	-0.040677	0.346956	0.646	0.688461
NEBL	29.8612	-2.25009	0.456725	3.00279e-07	7.49653e-07
ACER3	1435.63	-0.380008	0.131298	0.00352012	0.00563508
UBE2K	3684.18	0.291473	0.104886	0.00523865	0.00820488
PIK3C3	2717.41	0.112393	0.181799	0.533357	0.582144
N4BP2	3881.03	0.954115	0.15462	3.73372e-10	1.22816e-09
TIGAR	572.086	0.659283	0.141627	2.40828e-06	5.46394e-06
TULP3	401.208	0.0232098	0.137166	0.867655	0.887004
SYNJ2	1766.45	0.568152	0.191816	0.00248907	0.00406554
ADCY2	9.23465	1.85481	0.489556	0.00830213	0.0126616
PPP2R5C	11028.1	0.328657	0.111602	0.00417066	0.00662009
PMS2P1	650.243	0.544355	0.11487	1.78987e-06	4.11517e-06
GNB1	22519.7	0.94462	0.0991847	1.28459e-21	1.06128e-20
HOXA9	44.7178	-0.684118	0.300975	9.93711e-08	2.5949e-07
EDN1	35.8658	0.426152	0.262691	0.0911282	0.11771
MLLT10	4486.03	0.442294	0.101824	1.43322e-05	3.00693e-05
ZCWPW1	392.923	-0.675007	0.113965	2.57302e-09	7.83267e-09
P2RY10	467.713	-1.13307	0.224988	2.79279e-07	6.99144e-07
ITM2A	1408.74	0.125467	0.268661	0.647453	0.689825
NRDC	5828.58	-0.081869	0.067555	0.19664	0.238195
VDAC3	2017.85	-0.630863	0.122849	2.24159e-07	5.66352e-07
PCM1	10257.1	0.304754	0.175259	0.0790291	0.103246
TNRC6C	2468	-0.476319	0.139546	0.000571064	0.00100964
CBFA2T2	2134.29	0.0227932	0.108008	0.836574	0.859609
ITCH	3786.76	-0.215621	0.140596	0.118138	0.149611
PKD2L2	232.037	0.0881261	0.231503	0.704559	0.74198
TP53INP2	4137.42	1.46509	0.210852	9.3232e-13	3.81878e-12
SDF4	2765.01	-0.310549	0.104348	0.00273263	0.00443827
MYH7B	458.944	-0.535728	0.210176	0.00925679	0.0140242
TP73	99.6216	0.407677	0.350583	0.659883	0.701157
TOLLIP	1188.26	-0.710331	0.114062	3.68275e-10	1.21239e-09
UBE2D4	487.545	-0.0703089	0.116855	0.534171	0.582969
CLUL1	10.7542	1.97556	0.337378	6.01047e-08	1.60293e-07
RUNX1T1	14.8751	0.623045	0.356335	0.726564	0.761932
THOC1	3067.7	0.546334	0.168346	0.00109499	0.00186927
FKBP7	123.102	0.608833	0.181645	0.000622496	0.00109484
OSBPL6	47.6851	1.42591	0.294188	9.4142e-06	2.0163e-05
SLC1A3	108.953	-0.972598	0.302599	0.00086624	0.00149749
XRCC5	10634	0.142251	0.0780477	0.0923202	0.119103
LXN	527.532	0.080284	0.200586	0.686193	0.725399
SP140	643.403	-1.54297	0.255602	7.48342e-10	2.38443e-09
MKNK1	1955.97	-0.421664	0.0944861	7.06921e-06	1.53251e-05
TNS1	6700.7	-0.0985368	0.228508	0.654001	0.695946
REXO1	5996.41	1.28073	0.134183	5.53139e-22	4.6864e-21
SAR1A	4882.71	0.858849	0.125512	5.18608e-12	1.99581e-11
CDC14A	1745.15	-0.332444	0.153793	0.0283903	0.0400405
RAPGEF3	1506.13	3.27521	0.26888	3.13672e-35	6.72825e-34
CEACAM1	853.733	-3.21717	0.269813	3.56112e-33	6.61346e-32
SENP1	1588.29	0.287563	0.0898389	0.00129172	0.0021845
DUSP13	14.862	-3.67771	0.328286	1.29151e-29	1.91202e-28
CIC	19986.4	1.80196	0.113449	4.02305e-57	3.27214e-55
LIPE	336.581	-0.912134	0.188358	8.96149e-07	2.12641e-06
FDFT1	5479.5	1.06469	0.119196	2.13434e-19	1.48866e-18
PAFAH1B3	1037.12	0.643996	0.176166	0.00020255	0.000376708
OPHN1	82.2657	-0.844902	0.343632	0.00987844	0.0149082
KIF22	2941.2	-0.247213	0.127395	0.0502223	0.067914
CARMIL1	143.735	-2.14235	0.25455	1.47901e-17	8.92829e-17
PGM1	919.847	-0.573068	0.231918	0.0113682	0.017034
DDX1	1895.28	-0.338775	0.0961114	0.000375902	0.000678741
DNM2	18357.3	0.492374	0.0867173	1.18334e-08	3.37974e-08
EPB41L2	2269.16	1.24993	0.224434	8.8433e-09	2.55577e-08
MOXD1	21.8088	-1.27388	0.338599	9.03343e-05	0.000174681
STX7	2664.99	-0.838514	0.147647	1.00636e-08	2.8946e-08
RABL2B	1015.05	0.0100213	0.131643	0.942973	0.952662
KEAP1	1266.99	-0.23501	0.136181	0.080935	0.105487
DDX43	129.756	0.992272	0.241243	1.903e-05	3.94888e-05
PTPRH	65.5151	3.62785	0.400523	1.63115e-16	9.02889e-16
DCT	22.1972	0.993674	0.250856	0.00316565	0.00510454
SLC35C2	1519.57	-1.19209	0.108308	2.10232e-28	2.83251e-27
CRYBG3	306.659	-2.77708	0.360453	4.85854e-15	2.4006e-14
RFX3	1254	0.0497281	0.151573	0.741643	0.775013
RIF1	5554.74	-0.238562	0.167863	0.146098	0.181797
RAB21	4174.34	0.837419	0.132181	1.58875e-10	5.38234e-10
SLC4A4	64.4942	-3.05908	0.251686	1.95693e-34	4.00367e-33
SMARCA2	5393.3	-0.255683	0.118527	0.0285288	0.0402161
SESN1	2241	0.98153	0.208107	1.22336e-06	2.86429e-06
MID2	57.4567	-1.86432	0.39338	8.71279e-07	2.06937e-06
COL5A3	54.4267	-1.51403	0.326294	1.63239e-06	3.77055e-06
SRCAP	18589	0.580211	0.0969138	2.04233e-09	6.27466e-09
PUM3	803.192	-0.620054	0.108037	7.99754e-09	2.32144e-08
CPB2	17.453	1.04806	0.261199	2.66198e-05	5.43506e-05
CHRNA3	28.5768	2.634	0.280759	1.20591e-16	6.75765e-16
CNOT4	2175.67	0.334886	0.131736	0.0106269	0.0159773
PSEN1	3204.83	-0.663101	0.11205	2.3532e-09	7.18874e-09
CPOX	1092.86	-0.916562	0.225335	4.71732e-07	1.15213e-06
CLDND1	3256.81	0.560779	0.146145	0.00010428	0.000200405
MOK	262.817	0.115052	0.228116	0.605956	0.650727
HSP90AA1	45725.1	1.39355	0.145976	3.86849e-22	3.33135e-21
RBL1	1111.43	-0.835906	0.125718	2.19078e-11	7.98385e-11
DLGAP4	2852.49	0.434049	0.145212	0.0025674	0.00418458
IGSF9B	66.6704	-3.72171	0.293207	2.59794e-37	6.26746e-36
CROCCP3	489.488	-0.440004	0.206234	0.0295041	0.0414882
NDC80	933.599	0.378064	0.139469	0.00616587	0.00956017
AP4E1	1062.84	0.0027866	0.120927	0.98479	0.987069
RSBN1	3115.4	0.913895	0.102623	3.16407e-19	2.17416e-18
MAGI3	400.651	1.15129	0.216888	4.3506e-08	1.17679e-07
CXCL2	243.888	-1.54007	0.46165	0.000382152	0.000689152
COL4A4	103.631	-2.26933	0.283722	4.7003e-16	2.51714e-15
TCF7	9568.87	-0.23849	0.226115	0.266071	0.313006
OSTM1	754.473	-1.11729	0.142697	3.09698e-15	1.55646e-14
CDH7	11.374	1.80106	0.459469	0.00735656	0.0112921
IMPG2	96.1544	0.119847	0.252493	0.625476	0.669416
PCNP	7162.44	1.36508	0.138546	6.89824e-23	6.31425e-22
EXD2	538.029	0.308947	0.148308	0.0352611	0.0489718
ARG2	103.068	-0.0676362	0.150223	0.648928	0.691101
MEF2C	17851.2	2.74417	0.168271	7.09026e-61	7.06438e-59
PTPRC	15062.8	-2.23734	0.240758	4.05283e-21	3.21499e-20
PKP1	8.36922	5.91098	0.611057	1.81767e-13	7.90673e-13
UBA5	987.886	-0.298184	0.113843	0.00827636	0.0126242
STK17B	15310.9	-0.183601	0.14509	0.200196	0.242173
CDC14B	128.782	-1.61512	0.346231	4.14854e-10	1.35855e-09
ZNF510	707.153	-0.390176	0.137346	0.00422045	0.00669433
LRP2	15.661	2.27163	0.466143	4.03936e-05	8.10109e-05
ZNF506	1910.13	0.109194	0.134193	0.420469	0.471587
JMJD4	283.125	-0.272688	0.156326	0.0773292	0.101171
DUSP12	1010.22	0.779934	0.162312	1.02864e-06	2.42892e-06
AACS	777.63	0.283582	0.177862	0.104971	0.134199
DELE1	3410.95	0.0438002	0.093616	0.677859	0.717807
CADPS2	9.29681	-1.30586	0.445409	2.19492e-05	4.52355e-05
PCDHGA2	40.942	3.37721	0.371995	3.05619e-21	2.45469e-20
HSPB11	774.374	0.25591	0.139632	0.0644409	0.0855335
PHLPP1	7379.86	2.74609	0.139053	4.36291e-88	1.40225e-85
ATP8B1	425.873	-1.2602	0.256316	4.81088e-07	1.17411e-06
IL12RB2	302.659	0.428009	0.303467	0.136951	0.17141
SMARCD3	305.048	-3.05853	0.235793	6.66721e-39	1.79053e-37
WDR70	1115.78	-0.209806	0.084567	0.0127611	0.0189811
FYB1	4716.67	-2.17403	0.284221	7.74438e-15	3.77685e-14
MPP4	12.6582	0.528734	0.310041	0.314722	0.364302
STRADB	2069.49	-0.277946	0.216677	0.0259099	0.0367818
BZW1	8034.23	0.98526	0.126106	3.88698e-15	1.94125e-14
C1QTNF3	240.486	0.461113	0.16294	0.00405445	0.00644386
ME2	3096.78	0.136305	0.114256	0.238012	0.283038
C5orf22	744.465	-0.0501183	0.147086	0.728538	0.763761
CCNT2	5751.01	0.900024	0.164369	3.29131e-08	9.02517e-08
FAM135A	1061.88	0.656569	0.149368	8.30086e-06	1.78476e-05
COL19A1	106.256	-2.11549	0.357381	1.22684e-09	3.85057e-09
EPB41L3	362.009	-2.93143	0.368203	6.39735e-16	3.38863e-15
COBLL1	321.101	-2.29837	0.243434	1.33407e-21	1.10079e-20
DLG3	911.312	1.77863	0.155031	3.10399e-31	5.09079e-30
SERTAD4	21.2186	5.87052	0.57155	2.24583e-19	1.5626e-18
TRAF5	2160.4	-0.211871	0.178865	0.225476	0.269671
MRPL22	1237.45	1.1697	0.156222	3.33612e-14	1.54351e-13
GEMIN5	868.118	-0.429115	0.129086	0.000816425	0.00141612
OPRK1	33.7497	4.35921	0.418399	2.15575e-27	2.70514e-26
NFE2L1	2664.97	0.0450265	0.113568	0.705343	0.74261
SEMA5B	21.0852	3.82349	0.457906	0.000174158	0.000326261
GSK3B	3148.39	-0.389999	0.0859332	5.19249e-06	1.14005e-05
ITGB5	50.4526	-1.30716	0.254679	1.53469e-07	3.94044e-07
ERC1	2815.22	0.0640278	0.127149	0.614865	0.659299
XPO1	11249.4	0.287609	0.126581	0.0224159	0.0321608
LINC01587	31.2378	2.68364	0.344573	3.27739e-16	1.7771e-15
RNF13	1219.77	-1.08247	0.121844	4.30789e-19	2.92904e-18
TRPM3	16.5105	2.4505	0.423288	4.16827e-10	1.36456e-09
PALB2	485.724	-0.285095	0.104834	0.00621485	0.00963237
DOP1A	1507.71	-0.381705	0.189187	0.0400121	0.0550941
LYRM2	787.047	-0.178567	0.0922501	0.0517441	0.069825
BCKDHB	475.287	0.0662123	0.202998	0.7423	0.775577
KAT6A	17466.3	1.42927	0.168359	1.0168e-17	6.21145e-17
TUT7	2410.2	-0.734564	0.189338	7.80437e-05	0.000152021
ULK2	699.186	-0.80091	0.266759	0.00195404	0.00323515
GRHL2	15.5001	-1.32481	0.396168	0.000416493	0.000748035
TNPO1	5532.63	0.455978	0.116163	7.65274e-05	0.000149213
PLOD1	712.886	-1.54895	0.188569	1.00329e-16	5.65878e-16
P2RX5	1166.36	0.819985	0.276488	0.00187453	0.00311022
ITGAE	1866.99	1.86205	0.174291	1.99475e-27	2.51897e-26
DIS3	2977.48	0.484033	0.143814	0.000671096	0.00117595
PIBF1	1004.52	0.0932228	0.1292	0.469992	0.520568
TDRD3	804.876	-0.149616	0.0913265	0.0996263	0.127842
NUFIP1	886.087	1.78853	0.144817	7.76004e-36	1.71056e-34
PDS5B	4355.34	0.428347	0.136542	0.00155141	0.00260161
OXCT1	1223.28	0.0316523	0.148941	0.835401	0.858537
RRAGB	750.064	0.723444	0.129709	1.75002e-08	4.91372e-08
CYLD	8429.46	0.24244	0.160895	0.1436	0.178923
SLC27A5	214.455	-0.541328	0.123981	1.12653e-05	2.39144e-05
ZNF324	600.406	-0.0565002	0.119042	0.623893	0.667973
ZNF671	613.572	-0.048375	0.119249	0.675615	0.715545
ZNF416	242.588	0.527241	0.144713	0.000224647	0.000416112
ZNF586	2064.16	0.901471	0.148881	8.1485e-10	2.58724e-09
ZNF446	387.569	0.266487	0.082866	0.00127111	0.00215203
ZNF264	2489.28	0.134212	0.166488	0.419339	0.470386
RPS5	62787.2	1.63493	0.214558	5.01812e-15	2.47515e-14
FAT1	2618.7	4.1327	0.573858	8.03699e-15	3.9119e-14
YTHDC1	11867.2	1.38622	0.174439	8.34379e-16	4.38351e-15
CHMP2B	1691.8	0.767673	0.154217	4.34328e-07	1.06574e-06
SMAP2	11950	0.12121	0.149325	0.430884	0.48194
PPIE	976.388	-0.801101	0.147086	3.86268e-08	1.05095e-07
ZMPSTE24	1206.54	0.514441	0.116382	8.72573e-06	1.87287e-05
STARD7	6469.69	0.723631	0.090871	1.71734e-15	8.7973e-15
NOA1	2629	1.29739	0.118096	1.90358e-28	2.57345e-27
REST	4180.16	0.317962	0.12513	0.0103902	0.0156371
HAL	265.951	-2.74104	0.260063	2.11296e-26	2.47676e-25
SSH1	2678.75	-0.236528	0.147144	0.102668	0.131457
GSTP1	7866.57	0.19024	0.19295	0.319798	0.369512
APLP2	10297.2	-1.80137	0.183923	4.71203e-23	4.37339e-22
FAM234B	466.802	-0.000401332	0.153287	0.997476	0.997662
WBP11	12762.3	1.46224	0.160633	3.8479e-20	2.8159e-19
EIF3I	6989.23	1.13434	0.158225	4.31884e-13	1.82141e-12
NKAIN1	18.8445	5.45153	0.398775	3.53899e-22	3.0542e-21
COL16A1	18.8315	0.593146	0.255531	0.0152836	0.0224947
TXLNA	1985.35	-0.138388	0.108505	0.191326	0.232289
NCOA1	5255.95	-0.17669	0.0992858	0.07291	0.0958047
AGBL5	1665.47	0.848343	0.111182	1.45313e-14	6.91417e-14
EFR3B	196.071	1.70571	0.290203	7.00689e-10	2.23904e-09
KIF3C	749.034	1.48014	0.155448	4.23235e-22	3.62744e-21
RAB10	3052.62	-0.54698	0.106121	2.22107e-07	5.61522e-07
HADHA	7578.51	0.0116264	0.106675	0.91354	0.927078
MAPRE3	85.5272	-1.81759	0.188727	2.39517e-22	2.0952e-21
CAD	3556.14	0.230651	0.183369	0.200846	0.24287
CD59	1784.88	-0.181236	0.158304	0.244728	0.290349
CD82	4312.83	0.90745	0.212546	1.10239e-05	2.34369e-05
BCORL1	1659.1	0.722556	0.146611	5.85281e-07	1.41712e-06
ATRX	9873.15	0.780553	0.150546	1.53515e-07	3.94111e-07
AK6	436.048	0.304792	0.157651	0.050234	0.0679252
FCN1	9181.49	-4.94997	0.393051	1.65096e-36	3.77713e-35
MYNN	1191.59	0.638977	0.11517	2.32519e-08	6.46311e-08
MECOM	94.4814	1.07083	0.402726	0.0873957	0.113197
SCAMP1	939.446	0.137167	0.0991253	0.165715	0.20384
PREP	1253.09	-0.328056	0.10044	0.0010279	0.00176001
HACE1	1141.25	0.705814	0.151095	2.17851e-06	4.96526e-06
SEH1L	2972.2	0.892513	0.12967	3.51694e-12	1.37308e-11
WDR47	1612.13	1.22813	0.143945	5.25298e-18	3.2742e-17
WDFY1	2799.72	0.340116	0.145202	0.0177751	0.0258808
OVGP1	429.056	1.54742	0.230265	3.97446e-12	1.54294e-11
SLC25A24	1326.49	-0.0326148	0.130995	0.797349	0.824748
MAP3K4	2034.93	-0.30086	0.129428	0.0191767	0.0277936
PILRA	1136.35	-1.7472	0.180597	1.63989e-22	1.4582e-21
IGSF9	162.458	1.4003	0.339775	9.54716e-06	2.04324e-05
ABCB1	212.729	-2.52842	0.272077	5.51053e-21	4.31637e-20
ZNF213	710.783	0.0394876	0.158233	0.802209	0.829345
AKR1B1	4766.25	1.41376	0.192103	5.13743e-14	2.3386e-13
CPNE3	2959.07	-0.352368	0.115364	0.00195603	0.00323817
RRN3	2901.67	1.10883	0.146706	1.82545e-14	8.62391e-14
CTTN	191.735	-1.62772	0.26636	4.51265e-10	1.4715e-09
WNT11	57.3279	1.93553	0.350811	2.73144e-07	6.84561e-07
MTIF2	757.887	-0.505752	0.100661	4.39632e-07	1.07769e-06
DDHD2	2067.86	0.16863	0.0933716	0.0705455	0.0929183
TTC39A	349.354	0.766728	0.241634	0.00097999	0.00168275
EPS15	6284.68	0.148861	0.108252	0.16872	0.207174
ORC1	1343.92	0.326421	0.156009	0.034233	0.0476569
MGST2	636.133	-0.495973	0.182704	0.00582703	0.00906584
CHERP	5831.42	1.56605	0.135445	1.44662e-31	2.42855e-30
ATG16L1	3104.83	0.334523	0.146988	0.021661	0.0311518
USP40	925.609	-0.0781033	0.155673	0.608454	0.653089
POMGNT1	1318.21	0.24056	0.136961	0.0761139	0.0996663
RAD54L	797.916	0.319719	0.143011	0.0238683	0.0340875
MAST2	1647.91	0.0868331	0.103221	0.408838	0.46007
DNAJA1	9579.3	1.23244	0.155827	2.76287e-15	1.39276e-14
B4GALT1	19857.9	1.78767	0.184133	6.78102e-23	6.2098e-22
CHMP5	1124.08	0.27074	0.175456	0.1209	0.152837
NFX1	2713.9	-0.195377	0.0997331	0.04394	0.0600378
AQP6	11.4628	-0.770145	0.297184	0.00708554	0.0108979
DIMT1	2035.74	0.417182	0.106106	7.65111e-05	0.000149196
IPO11	1059.88	-0.0584426	0.102847	0.566407	0.613636
FOLH1	8.75196	1.21698	0.49587	0.126991	0.159959
EIF2AK1	7958.16	-0.0759957	0.15244	0.577335	0.623723
NME8	118.385	-4.23538	0.373238	3.96079e-30	6.00202e-29
EPDR1	242.49	-0.590713	0.233957	0.0096551	0.0145888
SNX10	581.547	-2.38621	0.300241	7.08884e-16	3.739e-15
SEPHS1	2225.81	0.922058	0.112593	1.46765e-16	8.15329e-16
MRPL28	1709.93	0.445998	0.169873	0.00759021	0.0116301
HBQ1	238.833	-0.0766144	0.298212	0.036474	0.0505471
ITPKC	333.337	-0.131446	0.126105	0.29153	0.339945
CEACAM6	848.649	1.32701	0.45268	0.000890915	0.00153734
FAT2	44.7091	-3.82677	0.323539	1.16801e-32	2.11015e-31
RBM22	7833.91	1.55576	0.129878	1.16095e-33	2.23088e-32
TMED2	7957.8	0.869614	0.140349	5.98354e-10	1.92873e-09
ERO1B	2394.99	1.5762	0.158528	7.24865e-24	7.09798e-23
ZFAND6	2743.85	0.212664	0.142838	0.134352	0.168433
HSD17B2	11.9656	-0.470605	0.338048	0.141716	0.176789
TXLNG	2672.54	0.904468	0.15184	1.51472e-09	4.70961e-09
PPEF1	21.5375	-2.2501	0.266868	1.13227e-17	6.89361e-17
LAT2	17741.3	2.40369	0.15966	1.64472e-51	1.01155e-49
HUWE1	22176.4	0.442056	0.119521	0.000278434	0.000510241
ZW10	567.555	-0.45673	0.0906621	4.13362e-07	1.01629e-06
ALG9	631.572	0.797762	0.113834	1.57414e-12	6.3472e-12
MYBPC2	413.447	2.93306	0.303283	1.37237e-23	1.32496e-22
ACOX3	601.204	-0.266269	0.142871	0.0598497	0.0798651
MTMR2	989.201	0.00221313	0.117761	0.997512	0.997662
PPP1R15A	40378.7	2.32143	0.169575	6.22032e-43	2.17842e-41
HSD17B14	52.0974	1.74621	0.241466	7.5905e-14	3.41204e-13
TRIP6	986.732	1.10217	0.128089	3.35269e-18	2.11891e-17
ACHE	417.814	-1.55699	0.318083	4.55429e-07	1.11422e-06
FTL	62075.3	-0.214098	0.228093	0.263627	0.31046
SRRT	9759.55	0.944506	0.127821	8.98482e-14	4.01436e-13
BAX	1987.04	-0.0511707	0.120983	0.662335	0.7035
NLK	1639.35	0.354838	0.10503	0.000701777	0.0012268
PIGS	2372.58	0.0354426	0.0864508	0.683205	0.722624
ADAMTS2	25.4974	0.154952	0.284529	0.126099	0.158915
ATXN7L3	4151.01	0.593442	0.108661	4.20901e-08	1.14051e-07
PGS1	1966.24	-0.101389	0.119517	0.391165	0.442556
PSMC5	4713.01	0.556447	0.0974197	1.04872e-08	3.01251e-08
UIMC1	3282.01	0.660426	0.10142	5.66738e-11	1.996e-10
CETP	95.3846	0.323233	0.178948	0.0660749	0.0875391
MMP2	72.9964	0.885531	0.399149	0.924162	0.935999
LPCAT2	1537.03	-0.57021	0.252875	0.0199967	0.0289043
GNAO1	74.4431	-2.06267	0.225421	2.09962e-20	1.57172e-19
OGFOD1	1203.18	0.358654	0.107488	0.000815462	0.00141474
SH3BP2	9493.23	-0.0874327	0.193406	0.635394	0.678464
NOP14	1789.63	-0.183754	0.0922254	0.0451794	0.061613
ADD1	13271.8	0.154652	0.0935868	0.10187	0.130536
L2HGDH	254.16	-0.333686	0.106704	0.00164905	0.00275422
TXNDC16	622.271	-0.239935	0.117388	0.0385712	0.053261
RTRAF	5759.71	0.780132	0.121797	1.50481e-10	5.11017e-10
NID2	1558.78	4.11788	0.324447	1.40943e-38	3.70524e-37
GMCL1	1793.63	0.402937	0.120995	0.000844109	0.00146164
SF3B2	9302.3	0.639819	0.0855114	7.40279e-14	3.32917e-13
KLHL42	1162.54	0.356137	0.137383	0.00897519	0.0136286
GNAS	77669.5	1.82339	0.158997	2.95954e-31	4.86591e-30
DNM1L	5571.94	0.77632	0.137723	1.20044e-08	3.42464e-08
PTHLH	16.8418	4.75381	0.419095	4.03912e-31	6.57578e-30
PHACTR3	124.868	5.36064	0.679008	1.2602e-05	2.6596e-05
ERGIC2	681.425	-0.958391	0.12525	1.35938e-14	6.48046e-14
TFAP2C	16.7779	5.87924	0.634929	1.08673e-14	5.22316e-14
AURKA	368.881	-0.633049	0.223052	0.00369006	0.00589434
CASS4	148.022	-2.50165	0.220879	3.51564e-30	5.36007e-29
PIR	31.9279	-2.24373	0.341693	1.90412e-11	6.96594e-11
AAMDC	260.918	0.0351575	0.12888	0.785659	0.814516
RFX2	612.385	-0.453805	0.160987	0.00425636	0.00674806
METTL2A	365.692	-0.385458	0.116126	0.000832668	0.00144258
SULT2B1	39.0773	0.255517	0.34616	0.431117	0.482146
ALG6	553.828	-0.789457	0.127206	4.16374e-10	1.36331e-09
CNOT3	4590.29	0.807839	0.102669	2.49757e-15	1.26413e-14
GP6	593.211	1.12358	0.353739	0.000570466	0.00100871
PTPN4	1442.5	-1.7304	0.14083	4.59755e-35	9.74632e-34
DDX18	2721.56	-0.309341	0.108956	0.00421751	0.00669074
KHSRP	13960.3	1.3463	0.114315	6.50011e-32	1.1147e-30
GNA11	1935.25	2.59046	0.163286	6.72803e-58	5.63317e-56
ASAP3	184.368	2.43992	0.226671	3.55661e-28	4.71855e-27
EDEM2	1137.62	-0.526397	0.112816	2.65437e-06	5.99836e-06
DNMT3B	850.964	1.31498	0.181106	1.21229e-13	5.35518e-13
TPX2	3009.8	0.111179	0.174825	0.543774	0.592216
FER1L4	181.105	-0.34954	0.282941	0.199117	0.240955
PDRG1	820.953	1.43733	0.134989	4.82463e-27	5.91269e-26
EPB41L1	86.5577	1.62021	0.307929	2.66551e-08	7.36489e-08
DOCK9	960.997	-1.39967	0.242218	3.71407e-09	1.11411e-08
ANKRD10	13061.6	1.92961	0.117217	2.62985e-61	2.70129e-59
TGDS	290.502	-0.423921	0.149553	0.00412697	0.00655441
DOCK3	95.725	-1.09552	0.249208	6.81688e-06	1.48054e-05
C3orf18	106.666	-1.10633	0.186499	1.85795e-09	5.72941e-09
COQ9	745.389	-0.26794	0.165792	0.100999	0.129503
TMEM40	20.802	-1.22476	0.406789	0.0014149	0.00238251
KIF9	660.339	1.07357	0.130307	7.78704e-17	4.42717e-16
CRLS1	1183.24	-0.440675	0.133477	0.000860313	0.00148828
PPP1R13B	935.868	0.714139	0.240578	0.00224501	0.00368746
ATRN	1628.77	-0.572699	0.100253	9.40557e-09	2.71158e-08
SMOX	813.26	0.470551	0.225704	0.0318341	0.0445225
SIGLEC1	408.082	-3.31496	0.375439	4.22705e-19	2.87679e-18
FKBP1A	10287.8	0.68035	0.170774	5.13355e-05	0.00010196
NSFL1C	2451.31	-0.143041	0.0798658	0.0720835	0.0947936
SLC4A11	86.4135	1.7785	0.257862	8.04261e-13	3.31332e-12
ZNF343	252.575	-0.236714	0.137075	0.0807903	0.105326
EBF4	489.286	2.22881	0.399888	1.95889e-09	6.02669e-09
CPXM1	4382.23	2.7362	0.197408	8.40104e-45	3.32818e-43
MAVS	6313.31	-0.207076	0.110721	0.0569145	0.0762337
LZTS3	685.479	2.34861	0.236084	1.91298e-24	1.95989e-23
XRN2	7029.58	0.429535	0.0862784	6.26911e-07	1.51259e-06
KIZ	970.22	0.058922	0.111282	0.597503	0.642757
DYNLL1	3026.67	0.10106	0.20687	0.619511	0.663852
TESC	795.924	-1.14938	0.275757	1.77459e-05	3.69357e-05
SNX5	8265.64	1.21139	0.144948	3.84138e-17	2.23692e-16
RPL6	59210.8	1.10362	0.196133	7.95719e-09	2.31175e-08
SIRPG	207.782	-2.92875	0.279758	4.67425e-26	5.33164e-25
MAPKAPK5	2961.08	0.479001	0.0695713	5.12955e-12	1.9752e-11
P2RX7	656.352	-1.14312	0.185911	4.58965e-10	1.49501e-09
ESF1	619.833	0.0594783	0.153033	0.697062	0.735446
RBBP9	461.612	-0.0578922	0.154884	0.704784	0.742139
ANAPC5	6731.29	0.0645778	0.0855068	0.475165	0.5259
SLC23A2	4009.88	0.707215	0.106809	2.9704e-11	1.07289e-10
SLC8B1	1497.52	-1.04107	0.17001	5.42645e-10	1.75626e-09
TMEM230	3080.57	0.459492	0.182145	0.0102876	0.0154892
DZANK1	174.617	0.103675	0.105527	0.323882	0.373841
KDM2B	8955.69	1.53491	0.106579	2.81781e-47	1.31809e-45
TASP1	388.72	0.0266491	0.0968716	0.78649	0.815293
OAS1	879.9	-1.43169	0.271126	6.33299e-08	1.68511e-07
GCN1	7166.68	0.2051	0.112085	0.0686679	0.090733
RPLP0	135056	1.90254	0.189145	1.16611e-24	1.21279e-23
PXN	3165.18	-2.21964	0.194555	1.2959e-30	2.04623e-29
SIRT4	19.9246	-0.0810148	0.215515	0.699346	0.737582
RPH3A	110.894	-3.25763	0.389031	2.17355e-17	1.296e-16
KIF16B	1290.88	1.11955	0.160434	1.2669e-12	5.14583e-12
TRMT6	444.38	-1.66425	0.138099	8.80896e-34	1.71422e-32
PEBP1	8069.2	1.60336	0.152878	3.14569e-26	3.62756e-25
BRAP	1904.2	0.730196	0.101049	4.20269e-13	1.77317e-12
ERP29	4995.62	-0.322046	0.118771	0.00604081	0.00937868
NOS1	27.5748	4.24716	0.438302	8.49263e-20	6.07657e-19
FUS	19044.2	0.172864	0.124344	0.204074	0.246445
IGBP1	5038.21	1.32189	0.161523	1.47169e-16	8.1712e-16
FXYD5	18880.2	0.857621	0.200532	1.4537e-05	3.04828e-05
ZNF302	759.176	-0.0751714	0.155015	0.620139	0.664418
GRAMD1A	8230.01	1.25914	0.107559	2.9562e-31	4.86443e-30
FXYD3	34.8489	2.49	0.31024	1.4205e-09	4.43255e-09
CDIP1	1035.36	-0.469731	0.177334	0.0070392	0.0108308
CMTM1	134.752	0.0304609	0.208782	0.883559	0.901012
KCNH4	57.0037	1.67336	0.226968	2.8549e-14	1.32857e-13
GANAB	9993.63	-0.0527635	0.104233	0.586571	0.632568
GMIP	3952.17	-0.958369	0.0926004	2.86506e-25	3.11298e-24
RBM41	698.406	-0.0697312	0.149266	0.632471	0.67585
BIRC5	2113.32	1.07557	0.209033	1.23692e-07	3.20187e-07
LAG3	210.743	-0.477873	0.304186	0.101709	0.130347
MLF2	4657.88	0.427304	0.102639	3.24045e-05	6.56292e-05
OTUB2	412.187	0.42343	0.307744	0.146315	0.182021
DDX24	12384.3	1.16556	0.127824	7.98449e-20	5.72327e-19
ZBTB25	1538.48	-0.608187	0.114388	8.76048e-08	2.29788e-07
NECAP1	3791.34	1.10051	0.152662	2.51196e-13	1.07949e-12
ARHGAP4	11763.2	-0.0774816	0.125974	0.522293	0.57154
ANKRD24	45.2582	-0.099906	0.242379	0.0909781	0.117524
DHX32	302.896	-1.78652	0.183644	9.80733e-23	8.86307e-22
RCOR1	5187.87	0.360292	0.146178	0.0128581	0.0191197
GPATCH2L	4740.9	0.193064	0.141369	0.18103	0.220933
LTBP4	1867.54	0.00760553	0.172651	0.989418	0.990811
BLVRB	4341.28	-0.867856	0.331584	0.00567774	0.00884945
SLC9A1	2114.35	0.304768	0.127374	0.0164598	0.0240889
SPTLC1	1390.25	-0.382843	0.0647319	3.57771e-09	1.0758e-08
PAPOLA	16674.7	0.972686	0.132765	1.38973e-13	6.11463e-13
CCNK	2734.22	1.22377	0.128826	7.96208e-22	6.66921e-21
PCBP4	694.207	1.34795	0.211833	5.8551e-11	2.05739e-10
RGS1	3329.85	1.88563	0.354811	4.27711e-06	9.4574e-06
YPEL3	7376.46	1.16871	0.166537	9.23609e-13	3.78465e-12
MRPS33	462.436	0.0195584	0.17686	0.914253	0.927589
NDUFB2	1582.78	0.226048	0.156944	0.145545	0.181131
NUDC	2535.02	0.325131	0.13382	0.0143303	0.021173
MAEA	2858.08	-0.143276	0.082907	0.0822968	0.107108
ICAM1	1506.56	0.345043	0.23374	0.129037	0.162249
STRN4	6975.16	0.959415	0.109798	1.35522e-18	8.88339e-18
IRAK3	4571.98	-0.996887	0.244987	2.59957e-05	5.31244e-05
LYZ	39243.1	-3.83003	0.406997	2.64548e-21	2.1291e-20
MUL1	793.92	0.0337586	0.147763	0.819867	0.844752
TFAP4	534.294	-0.0825344	0.151507	0.578616	0.624801
PDCD7	1077.41	0.369266	0.112036	0.000901013	0.00155356
SPG21	2833.62	-0.00877802	0.127191	0.938391	0.948674
DNAJB11	4012.29	1.22839	0.138607	2.95216e-19	2.03415e-18
P3H2	18.6899	-2.3966	0.399404	6.74692e-10	2.15977e-09
FLT3LG	305.494	-1.30346	0.174991	5.05266e-14	2.30241e-13
RAB11FIP3	1577.96	0.338079	0.111535	0.00238384	0.00390423
GNPTG	1633.73	-0.185114	0.109679	0.0875852	0.113428
ZNF268	681.556	-0.181683	0.156504	0.238214	0.283209
GOLGA3	5464.72	0.321033	0.14285	0.0235118	0.0336266
PABPC4	10486.6	0.687594	0.106644	1.53231e-10	5.20176e-10
CD209	28.3602	-1.33481	0.297786	3.83298e-06	8.51978e-06
CERS4	1359.34	0.866372	0.160974	4.39646e-08	1.18887e-07
MCOLN1	779.592	-0.723856	0.151529	1.32226e-06	3.08387e-06
USP48	3610.02	-0.520745	0.113667	3.47721e-06	7.75928e-06
EFNB1	4057.29	4.18566	0.281609	1.13489e-51	7.02325e-50
PDPR	4577.08	0.622321	0.105862	3.33639e-09	1.00627e-08
GLG1	9016.65	-0.250696	0.131458	0.0544344	0.0731581
KIF4A	643.309	-0.290755	0.174975	0.0915957	0.118245
TNRC6A	4540.56	0.0755091	0.150163	0.617348	0.661748
PLEKHG2	7637.75	1.23276	0.157422	1.80015e-15	9.20021e-15
DLL3	89.1071	2.27947	0.360795	2.2643e-11	8.23672e-11
NAT14	249.104	0.416591	0.160783	0.00888451	0.0134971
PITPNM2	7256.36	1.93122	0.254547	5.01191e-15	2.47331e-14
EXOC1	1348.25	-0.488964	0.14958	0.000973538	0.0016721
RBM27	1792.44	1.01461	0.146594	2.2294e-12	8.87087e-12
OSBPL8	5831.22	-0.0763438	0.164746	0.62742	0.671172
DTX2	520.037	-1.15068	0.108744	2.19108e-26	2.56532e-25
NLRC4	195.32	-5.11158	0.22833	3.78602e-111	2.28618e-108
PUS7	397.061	-0.324623	0.166235	0.0466439	0.0634193
LAMB4	53.7509	5.0615	0.450187	3.51772e-22	3.03847e-21
NRCAM	46.4081	-2.7043	0.271496	7.93095e-24	7.73568e-23
LAMB1	383.889	-0.0818039	0.248763	0.72332	0.75909
SLC26A4	15.1678	0.378041	0.28174	0.674162	0.714423
SLC26A3	12.5614	0.439312	0.330225	0.805956	0.832686
DLD	2116.41	-0.0559749	0.114054	0.614166	0.658692
WDR7	1597.74	-0.882731	0.157975	1.51738e-08	4.28222e-08
TXNL1	4429.09	1.37435	0.121856	5.51606e-30	8.29573e-29
IL5RA	19.2786	-1.88289	0.271061	1.39947e-12	5.66355e-12
ABCC6	339.573	-0.341273	0.20469	0.0893554	0.115562
CMTM6	7614.34	1.07004	0.124279	3.65748e-18	2.30714e-17
ITGA6	7787.38	1.68284	0.316407	1.80983e-08	5.07307e-08
RAPGEF4	110.508	2.83612	0.300248	1.30863e-22	1.17412e-21
MAP3K20	1691.12	0.386275	0.164008	0.0170534	0.0249027
FH	1064.91	-0.473962	0.162816	0.00325757	0.00524628
SEL1L3	1970.19	-0.932642	0.247545	0.000111451	0.000213526
TF	71.4425	0.233172	0.217781	0.880541	0.898302
CDV3	8352.62	0.34764	0.112951	0.00200631	0.00331562
MYO15A	261.831	1.03897	0.266579	4.38822e-05	8.77052e-05
ALKBH5	7225.11	1.74146	0.129562	6.66556e-42	2.17034e-40
NLRP1	11217.7	-0.0574895	0.147724	0.641528	0.684365
PITPNM3	58.4404	0.164352	0.206246	0.415989	0.467088
SPAG7	1509.42	0.390018	0.130838	0.00293773	0.00475666
ORC6	830.456	0.588943	0.132828	7.40761e-06	1.60256e-05
ZFHX4	10.8387	0.811505	0.394903	0.122836	0.155098
ZC3HC1	514.927	0.0984502	0.0872739	0.258171	0.30461
ESR1	153.754	-2.19475	0.263646	3.23349e-17	1.89567e-16
RGS17	31.7468	-1.07775	0.22977	1.71471e-06	3.95108e-06
ANGPT2	455.73	0.463709	0.258059	0.0617186	0.0821609
TMEM101	624.435	0.260169	0.123988	0.0346707	0.048219
CD200	1412.04	2.83531	0.22151	7.50821e-39	2.00558e-37
CCDC80	116.492	-0.423162	0.216737	0.0459573	0.0625926
PSME1	11461.4	0.796341	0.162822	6.73292e-07	1.619e-06
PPP2R3C	1935.48	0.508396	0.132206	0.000104973	0.000201696
HAUS4	1097.44	0.0618106	0.147481	0.68672	0.725687
JPH4	66.9521	-0.0870301	0.247994	0.715665	0.752206
CEBPE	101.364	-0.505525	0.277576	0.0596441	0.079612
SLC7A8	87.2443	-0.627013	0.278643	0.0199435	0.028834
OSGEP	2626.56	0.447921	0.0958521	2.9256e-06	6.57624e-06
SLC22A17	56.7426	-2.41108	0.280388	2.95699e-18	1.87656e-17
RNF31	1592.27	-0.0956433	0.102195	0.345263	0.395951
SCFD1	2118.01	-0.148627	0.144725	0.298143	0.346925
G2E3	1591.06	0.182482	0.156723	0.250462	0.296251
HECTD1	9444.9	0.448149	0.142274	0.00173402	0.00289008
HNRNPC	29399.2	1.24514	0.0991823	1.36834e-36	3.15224e-35
RPGRIP1	108.35	-0.23208	0.202903	0.242821	0.288223
SUPT16H	4521.46	-0.331267	0.0843804	7.69081e-05	0.000149897
TOX4	3272.03	0.212754	0.0928304	0.0223008	0.0320072
GEMIN2	215.427	-0.0167173	0.14506	0.903679	0.918521
TGM1	90.4213	0.049087	0.188922	0.793106	0.821169
TINF2	2627.17	-0.14153	0.108336	0.188425	0.229143
TBL1Y	118.855	6.19739	0.809441	5.50677e-17	3.17332e-16
SEMA6A	5849.36	3.69338	0.344496	1.90266e-27	2.40573e-26
TRPM7	4932.6	0.193705	0.131461	0.140864	0.175811
TYRO3	132.201	2.0901	0.23806	1.50722e-19	1.06166e-18
WDR76	1149.43	0.254044	0.136173	0.0602383	0.0803459
CAPN3	304.022	-1.45475	0.208758	1.59935e-12	6.44623e-12
SNAP23	2129.67	-0.179163	0.109486	0.0991917	0.127333
TBX15	16.1457	2.06076	0.324984	2.12613e-11	7.75961e-11
PHGDH	1700.26	1.58853	0.354193	1.44178e-06	3.34814e-06
COL9A3	197.054	0.588019	0.330956	0.0571324	0.0765003
EZR	32073.2	2.17106	0.1871	2.74157e-31	4.52619e-30
MYL6	21215.2	0.753719	0.143762	1.48476e-07	3.81867e-07
AGO1	2925.94	-0.205366	0.11385	0.0694643	0.0916699
TEKT2	45.3215	0.497946	0.249388	0.0380387	0.052562
CLSPN	970.236	-0.207795	0.150621	0.161998	0.199637
RFFL	1537.57	-0.75777	0.121868	3.88939e-10	1.27747e-09
UNC13D	4395.66	-1.18363	0.13555	1.51811e-18	9.92175e-18
MFSD11	1846.83	0.912339	0.0818332	6.04274e-29	8.53998e-28
DPYSL2	4487.9	0.340415	0.18499	0.061699	0.0821403
TGFB2	61.7733	3.25177	0.336216	9.88458e-17	5.57831e-16
GPATCH2	467.379	-0.421515	0.13986	0.00234028	0.00383636
NUP50	4710.92	0.104174	0.118372	0.381498	0.432774
CDC45	1194.69	0.792017	0.170163	2.11467e-06	4.82535e-06
COMT	3453.6	0.552432	0.149082	0.000191914	0.000357978
ADA2	5030.45	-2.53209	0.233023	5.86666e-28	7.61596e-27
VNN3	108.432	-5.43446	0.364167	1.79869e-50	1.03591e-48
ECHDC1	1183.82	-0.523071	0.111849	2.43593e-06	5.52605e-06
LRRFIP2	2454.72	-0.602856	0.116164	1.78192e-07	4.54653e-07
SEC22C	2115.91	-0.137422	0.080835	0.0875659	0.11341
XYLB	130.337	-1.21392	0.20658	2.4233e-09	7.39269e-09
HDAC6	2884.56	0.0846602	0.103131	0.417674	0.46869
CDC6	1092.79	0.438008	0.151222	0.00337806	0.00542685
UPRT	691.844	0.552268	0.104287	9.76125e-08	2.55266e-07
CDC23	1095.08	0.0221119	0.106449	0.837838	0.860509
AAAS	1500.19	-0.490677	0.1552	0.00134747	0.00227436
CBX5	9604.44	0.422825	0.120884	0.000423391	0.000759672
SUCO	4771.95	0.313155	0.156198	0.0433076	0.0592509
MSH2	1277.58	-0.169233	0.121474	0.158563	0.195865
MAP3K1	3730.02	-1.29802	0.18793	2.65547e-12	1.04846e-11
DHPS	2736.09	0.542777	0.086254	3.14325e-10	1.04011e-09
HOOK2	438.756	-0.00267408	0.131204	0.980434	0.983247
ARCN1	4358.13	0.102889	0.11222	0.364211	0.415267
EPB41L4B	18.4259	3.285	0.450921	1.08816e-14	5.22879e-14
TMEM38B	479.714	0.0949827	0.1744	0.582428	0.628475
PSMD5	1686.57	0.332844	0.138568	0.0156582	0.0230019
PTGS1	670.512	-0.956623	0.193277	5.03798e-07	1.22684e-06
NUP188	4959.3	0.0702756	0.0859968	0.449322	0.500232
CRAT	1356.72	0.389767	0.170697	0.0204245	0.0294778
SH2D3C	5891.26	0.833476	0.15325	3.50621e-08	9.58674e-08
NANS	1339.21	-0.0720274	0.118285	0.526569	0.575649
TBC1D2	461.994	-2.20466	0.186934	1.56007e-32	2.78562e-31
WHRN	402.032	0.795809	0.209755	9.42942e-05	0.000182074
PDE6C	55.8645	-0.316311	0.258044	0.205814	0.248305
CWF19L1	1800.95	0.0430826	0.107224	0.699027	0.737324
SEMA4G	76.6411	-0.877958	0.18852	2.30613e-06	5.23994e-06
BTAF1	6574.68	0.0320643	0.191556	0.899885	0.915178
IKZF5	5299.79	1.59999	0.173197	7.34487e-21	5.67731e-20
BLNK	6758.05	3.02592	0.18644	2.42116e-60	2.31954e-58
TLL2	434.833	4.67233	0.328095	5.83923e-48	2.88016e-46
CYP26A1	17.883	1.82978	0.311499	6.07938e-10	1.95709e-09
TDRD1	14.7595	1.8914	0.385247	0.633484	0.676787
SORBS1	977.12	1.24193	0.282337	3.77015e-06	8.38667e-06
BAMBI	202.515	3.60739	0.381395	6.74625e-23	6.1865e-22
IL11	33.957	2.59648	0.28734	9.10538e-21	7.00011e-20
MYO3A	231.722	3.00416	0.568378	3.63217e-09	1.09118e-08
WAC	16820	1.10458	0.151817	2.66419e-13	1.14244e-12
CREM	754.177	0.106256	0.160797	0.505238	0.554826
NUBP2	1551.06	0.351157	0.122482	0.0039001	0.00621341
TPSD1	12.192	0.19653	0.451878	0.415484	0.466705
SMIM24	2908.25	2.47282	0.270214	4.81156e-21	3.79572e-20
HIVEP1	3191.1	0.550245	0.171131	0.00120844	0.0020508
CRISP3	173.206	-5.25025	0.423815	2.43915e-35	5.26598e-34
FKBP5	4815.37	-0.273856	0.204775	0.153122	0.189673
SRPK1	3211.65	-0.107752	0.108483	0.294489	0.342954
BRPF3	3573.38	0.672302	0.118184	1.36351e-08	3.86168e-08
MRPS18A	297.485	-0.417788	0.134947	0.00176063	0.00293174
PGC	28.9589	0.86974	0.341256	0.00578413	0.00900261
TMEM14A	250.092	0.818395	0.226513	0.000190279	0.000355094
EFHC1	919.648	0.968075	0.147315	2.59039e-11	9.39717e-11
HSP90AB1	60578.9	1.57379	0.147065	1.13843e-26	1.35923e-25
MLN	10.929	1.22921	0.307759	2.22344e-05	4.579e-05
CDC5L	4215.15	1.04509	0.135497	7.92494e-15	3.86019e-14
ITPR3	4285.8	0.228749	0.229356	0.308399	0.357649
ZNF184	673.971	0.69559	0.129065	5.13053e-08	1.37747e-07
DSP	38.0059	-1.62786	0.30343	3.54956e-08	9.69863e-08
SIRT1	2898.74	0.870549	0.180064	7.95044e-07	1.89712e-06
HNRNPH3	13783.3	1.16878	0.158949	1.06306e-13	4.72427e-13
IFT74	343.114	-0.219681	0.168055	0.184275	0.224535
JAK2	1646.45	-1.45718	0.148874	6.33454e-23	5.81698e-22
IL12RB1	630.968	-1.15875	0.159657	2.37892e-13	1.02452e-12
ABL1	6020.55	1.26751	0.122259	2.05976e-25	2.25893e-24
ACOT7	1106.66	1.0493	0.235792	3.90676e-06	8.67506e-06
SH3GLB1	5857.17	0.633322	0.117161	5.58916e-08	1.49497e-07
CDC7	706.356	-0.477375	0.135169	0.000371055	0.000670293
SYDE2	46.3109	-2.22279	0.260977	5.99852e-18	3.72028e-17
PCSK5	202.786	-2.59523	0.237525	3.15011e-28	4.1932e-27
SCD	507.06	-0.789641	0.262192	0.00193107	0.00319845
TMED1	265.997	-0.160921	0.120367	0.176393	0.215712
ABLIM1	3043.67	-0.960883	0.196582	6.02457e-07	1.45641e-06
ERMP1	824.747	-1.18349	0.126056	3.52725e-21	2.81038e-20
RAB18	3375.48	0.617499	0.155439	6.12683e-05	0.00012057
NRP1	846.099	1.83902	0.338647	7.59513e-09	2.21179e-08
HSD17B7P2	208.536	0.703335	0.169635	2.41144e-05	4.94319e-05
PRTFDC1	38.334	-0.205354	0.337295	0.518799	0.567997
PALMD	5.20101	2.40506	0.539951	0.548507	0.596624
TSPAN15	289.648	2.36437	0.292499	7.19281e-17	4.09986e-16
WASHC2A	1941.49	-0.1989	0.0808859	0.0135286	0.0200523
MAST3	3595.48	-0.516403	0.135288	0.00010867	0.000208399
MZF1	1936.84	-0.257306	0.119194	0.0293524	0.0412981
OCEL1	286.499	-0.772784	0.142608	4.50404e-08	1.21648e-07
MYO9B	17499.6	0.170973	0.107051	0.109056	0.139064
KCNK6	616.153	-0.916827	0.162141	1.08987e-08	3.12668e-08
CATSPERG	252.535	-0.924345	0.194969	1.47625e-06	3.42459e-06
PSMD8	4734.89	0.545661	0.156198	0.000391048	0.000704494
FBXL19	2549.93	1.62452	0.155244	3.04928e-26	3.51842e-25
STX1B	79.6993	-0.280724	0.190438	0.13366	0.167628
HSD3B7	83.4524	-0.264008	0.176315	0.128654	0.161798
SETD1A	10934.7	1.71906	0.137851	2.35581e-36	5.32247e-35
BCL7C	1299.05	0.246847	0.15414	0.106678	0.136215
CIRBP	11838.8	0.673691	0.127893	1.41048e-07	3.63606e-07
ATP5F1D	3646.96	0.78569	0.190102	2.38918e-05	4.89857e-05
CBARP	60.8705	0.261807	0.315045	0.380651	0.431936
PRKY	1370.03	0.299548	0.481146	0.48696	0.53739
IGFALS	102.202	0.00344082	0.211404	0.989025	0.990516
HNRNPM	19653.4	1.31183	0.100234	1.15013e-38	3.0396e-37
NDUFB7	1761.86	0.463178	0.205505	0.0209832	0.0302403
TECR	4526.12	0.411322	0.153706	0.00690457	0.0106434
TIMM13	1635.03	0.677393	0.169498	5.82481e-05	0.000114933
CDC34	1322.27	0.259153	0.134668	0.0527425	0.0710711
MTAP	708.841	-0.954737	0.227743	1.89981e-05	3.94307e-05
MISP	45.7362	5.23877	0.352478	9.97783e-52	6.25246e-50
CEP170B	117.46	0.515342	0.228293	0.0198241	0.0286735
POLR2E	4283.32	0.21073	0.132739	0.112914	0.143617
POLRMT	2179.03	0.265895	0.115381	0.0216799	0.0311722
HCN2	95.8115	-0.158252	0.247974	0.509767	0.559337
CDHR5	454.295	-0.265285	0.352769	0.422491	0.473518
IZUMO4	218.002	0.688283	0.241357	0.00307028	0.00495959
RASSF7	372.79	-0.622839	0.168479	0.000180933	0.000338444
GADD45B	14565.4	1.9145	0.242587	4.80262e-16	2.5678e-15
PALM	1652.27	4.55151	0.287069	1.97862e-58	1.72175e-56
MADCAM1	33.2538	0.192807	0.162863	0.230524	0.275003
MKNK2	36724.5	1.95307	0.197071	6.52597e-24	6.42188e-23
ARVCF	1181.98	1.08663	0.20299	3.75763e-08	1.02335e-07
TRMT2A	1080.04	-0.615494	0.132818	2.78165e-06	6.26893e-06
RANBP1	5772.29	1.33447	0.17566	9.62881e-15	4.65825e-14
ZDHHC8	2865.62	0.882044	0.0961256	3.17707e-20	2.33873e-19
KLHL22	931.558	-0.476376	0.140883	0.000624171	0.00109759
MED15	11451.8	0.839325	0.109425	2.34446e-14	1.0995e-13
SERPIND1	186.92	-0.256791	0.326875	0.407345	0.458571
SNAP29	2026.69	-0.049425	0.119109	0.664964	0.705878
CRKL	7840.42	1.09928	0.109808	7.12163e-24	6.97703e-23
LZTR1	2130.4	-0.103558	0.113987	0.359121	0.41038
MMP11	379.74	2.14923	0.239266	2.56967e-20	1.90285e-19
CECR2	1022.81	3.11847	0.329621	1.3294e-22	1.19221e-21
SMARCB1	6906.3	1.62783	0.124812	1.51234e-39	4.21487e-38
P2RX6	14.1086	-0.805045	0.302477	0.00558438	0.00871212
DERL3	1269.11	0.230449	0.16614	0.167281	0.205627
BCL2L13	1691.04	-0.421972	0.109079	8.99208e-05	0.000173966
DDTL	197.124	0.632748	0.166526	0.18609	0.226581
DDT	840.741	1.13756	0.234993	5.63545e-07	1.36731e-06
OSM	492.791	-0.645067	0.249016	0.00777318	0.0118858
CABIN1	6443.86	0.14432	0.107979	0.182981	0.223095
TBC1D10A	1847.79	0.599401	0.151113	6.64533e-05	0.000130387
SUSD2	154.418	-0.0852952	0.211339	0.678057	0.717908
SF3A1	13003.7	0.808186	0.103982	1.13161e-14	5.42988e-14
GGT5	299.266	3.55235	0.33824	2.0801e-27	2.61185e-26
RNF215	505.75	0.0827379	0.143489	0.56305	0.610407
SEC14L2	553.793	-0.169094	0.256961	0.496109	0.546095
SEC14L3	78.2739	-1.84332	0.286461	5.10362e-11	1.80607e-10
SPECC1L	1168.2	0.396622	0.0847931	2.66219e-06	6.01362e-06
PPIL2	2242.74	-0.496412	0.0929715	7.31782e-08	1.9327e-07
UPB1	252.115	0.214341	0.239794	0.357912	0.409186
YPEL1	1085.07	1.05517	0.164148	5.98764e-11	2.10243e-10
SNRPD3	2957.64	0.279353	0.143104	0.0496597	0.0672033
PES1	1672.32	-0.166883	0.105073	0.111125	0.141557
MAPK1	8103.19	-0.288838	0.085172	0.000634436	0.00111456
GGT1	210.801	-1.30569	0.175736	5.85745e-14	2.65396e-13
PPM1F	5557.12	0.922073	0.159888	7.4192e-09	2.16365e-08
SLC35E4	115.253	-0.181363	0.222015	0.401962	0.453331
TOP3B	91.0546	-0.0170068	0.118043	0.88433	0.901614
CYTH4	4207.18	-0.479891	0.185941	0.00839914	0.0128017
ESS2	1253.36	0.787734	0.103357	1.65954e-14	7.86248e-14
CRYBB2P1	793.827	0.286332	0.123517	0.0197031	0.028515
MFNG	3613.31	0.436771	0.134484	0.00108312	0.00185031
LRP5L	2594.29	2.13118	0.238277	4.114e-20	3.00512e-19
SLC25A1	2159.1	0.953993	0.158019	8.59712e-10	2.72404e-09
GRK3	3034.68	-0.215687	0.175108	0.198709	0.240491
LGALS2	190.661	-3.26605	0.459279	4.53521e-13	1.90781e-12
GGA1	3769.96	0.05997	0.092994	0.542503	0.591022
HIRA	904.266	-0.233056	0.105558	0.0263892	0.0374195
SH3BP1	2955.01	-0.759902	0.16078	1.70094e-06	3.92117e-06
SEZ6L	78.7687	-0.752651	0.300235	1.0439e-06	2.46233e-06
LGALS1	3367.25	-1.11897	0.320738	0.000284458	0.000520514
HPS4	20971	2.82884	0.19074	4.36283e-51	2.60294e-49
PIK3IP1	3777.92	-0.618286	0.195763	0.00129936	0.00219706
SRRD	1624.64	0.810639	0.0914606	6.03326e-19	4.06302e-18
PATZ1	2774.79	0.723466	0.0970445	7.45455e-14	3.35169e-13
TRIOBP	1121.56	-0.0897807	0.0985711	0.359311	0.410511
TFIP11	3295.9	1.25191	0.125713	8.90302e-24	8.65417e-23
GCAT	302.503	0.516699	0.218028	0.0151008	0.0222355
CRYBB1	15.9172	0.29478	0.233217	0.192825	0.233937
ANKRD54	1011.53	0.580313	0.0963086	1.56767e-09	4.86656e-09
EIF3L	16120.5	0.982803	0.142055	2.36732e-12	9.38964e-12
SNU13	5125.09	0.868771	0.143244	8.40221e-10	2.66435e-09
MICALL1	3809.58	1.71951	0.114009	3.9557e-52	2.49447e-50
POLR2F	22.2274	-0.299689	0.232591	0.18606	0.226558
CCDC134	345.638	-0.174636	0.185195	0.3336	0.38408
DEPDC5	2151.66	0.180276	0.135794	0.182299	0.222317
PICK1	848.728	0.309065	0.170572	0.065641	0.0870105
TTC28	1293.17	1.69348	0.347547	1.82099e-07	4.64085e-07
SLC16A8	129.072	1.32154	0.274332	4.31694e-07	1.0598e-06
CENPM	708.338	0.468136	0.188301	0.0112227	0.0168286
TPTEP1	2081.69	2.02926	0.447249	6.27337e-07	1.51343e-06
SLC5A4	24.8065	-4.20086	0.411737	7.58472e-25	7.98419e-24
KDELR3	311.275	-0.217381	0.221975	0.31528	0.364779
CYP2D6	341.783	0.0396518	0.206078	0.84785	0.86918
DDX17	35601.3	-0.318276	0.142265	0.0237897	0.0339874
DMC1	134.553	0.574697	0.206314	0.00423775	0.00671963
TCF20	2823.85	-0.329285	0.12403	0.00699957	0.0107774
HSCB	276.902	0.766274	0.141824	4.47804e-08	1.20979e-07
CBY1	123.56	-0.540197	0.138587	8.27249e-05	0.000160653
TOMM22	2963.14	1.40569	0.154716	2.90701e-20	2.14628e-19
RSPH14	19.4651	1.45855	0.243958	5.13279e-10	1.665e-09
RTCB	2133.66	0.30912	0.103035	0.0027823	0.00451636
JOSD1	7671.62	1.20461	0.137362	7.22269e-19	4.82813e-18
FBXO7	11634.2	0.470551	0.113278	2.97307e-05	6.0435e-05
GTPBP1	13562.4	1.06037	0.146224	2.07383e-13	8.97789e-13
POLDIP3	5449.48	0.751009	0.0945377	1.63724e-15	8.39994e-15
RAB36	62.2613	-0.718402	0.225785	0.00114647	0.00195246
[truncated: 17,928 more rows]

## Sheet: resLFC_AMLvsBM
	baseMean	log2FoldChange	lfcSE	pvalue	padj
TSPAN6	51.441	0.76261	0.382046	0.428773	0.469846
DPM1	1942.78	1.24215	0.105892	3.39623e-32	3.16879e-31
SCYL3	676.339	-0.985597	0.128226	9.71739e-15	3.43397e-14
C1orf112	509.444	-0.403959	0.132341	0.00206024	0.00307389
FGR	9938.75	-1.42769	0.264054	2.81411e-08	6.37163e-08
CFH	379.789	0.998551	0.45459	0.0762253	0.0943506
FUCA2	2372.47	0.673976	0.138359	8.94524e-07	1.7866e-06
GCLC	2151.16	-1.05853	0.142567	6.71468e-14	2.24054e-13
NFYA	2145.09	-0.408508	0.130487	0.00156577	0.00236699
STPG1	246.925	-0.0905767	0.146189	0.528658	0.566775
NIPAL3	1147.45	-1.4865	0.111543	7.75227e-41	1.07101e-39
LAS1L	2428.31	-0.0345946	0.0714924	0.606587	0.641554
ENPP4	1337.56	-0.0605758	0.258943	0.804431	0.826471
SEMA3F	659.259	4.09308	0.340801	5.77122e-35	6.15816e-34
ANKIB1	1564.55	-1.11983	0.125127	2.01526e-19	9.53485e-19
CYP51A1	166.517	0.493825	0.142657	0.000459702	0.000732035
KRIT1	1216.61	-1.2213	0.134947	7.42614e-20	3.59298e-19
RAD52	784.127	-1.6693	0.129505	2.22454e-38	2.75784e-37
MYH16	10.7008	-1.32897	0.311306	9.64134e-06	1.77941e-05
BAD	1123.81	1.40525	0.12879	3.15843e-28	2.43652e-27
LAP3	4067.73	0.51473	0.131723	8.03277e-05	0.000137085
CD99	36838.1	2.63422	0.232549	6.04316e-31	5.30413e-30
HS3ST1	141.599	-0.311562	0.307411	0.0498562	0.0633033
AOC1	177.203	2.6679	0.433883	3.95191e-11	1.09287e-10
WNT16	23.4946	-2.33126	0.302494	4.40857e-15	1.59134e-14
HECW1	8.76647	1.3385	0.390838	0.804391	0.826471
MAD1L1	1371.21	-0.971639	0.116319	4.46907e-17	1.82536e-16
LASP1	10861.9	0.0548785	0.101263	0.637224	0.670678
SNX11	1395.34	-0.122706	0.0928798	0.182943	0.213987
TMEM176A	1350.91	0.188991	0.359245	0.576515	0.613372
M6PR	4737.43	-0.029548	0.105874	0.766775	0.79204
KLHL13	220.487	1.34538	0.28665	7.97613e-07	1.60018e-06
ICA1	821.65	0.402846	0.245672	0.0907737	0.111053
DBNDD1	130.395	-0.621372	0.27634	0.0200248	0.0266478
ALS2	1472.17	0.332178	0.158919	0.0348354	0.0450476
CASP10	2577.39	-0.791826	0.124229	1.20242e-10	3.222e-10
CFLAR	10451	-1.32946	0.0913559	3.0926e-48	5.77187e-47
TFPI	3590.64	3.72538	0.283368	4.34124e-41	6.03999e-40
NDUFAF7	700.646	-0.489873	0.102696	1.64503e-06	3.22407e-06
RBM5	7802.01	-0.4273	0.114173	0.000157477	0.000261846
MTMR7	272.356	-0.691275	0.178537	8.55859e-05	0.000145642
SLC7A2	24.8927	3.14054	0.417882	5.43474e-08	1.20164e-07
ARF5	4853.86	0.908805	0.135607	1.92923e-11	5.45151e-11
SARM1	331.782	-2.05499	0.202577	1.2979e-24	8.20015e-24
POLDIP2	3539.27	0.779967	0.0995444	3.59056e-15	1.30251e-14
PLXND1	8410.04	0.193341	0.165483	0.244669	0.280847
AK2	7363.02	0.633187	0.190855	0.000891399	0.00137996
CD38	4990.68	0.399924	0.193771	0.0360264	0.0465296
FKBP4	3445.58	0.375029	0.20998	0.0677783	0.0844954
KDM1A	5347.57	0.736688	0.0904032	3.77495e-16	1.4535e-15
RBM6	4198.3	-0.996023	0.095482	7.98446e-26	5.41102e-25
CAMKK1	528.415	0.138705	0.149758	0.355649	0.396403
RECQL	862.342	-0.974769	0.15024	5.59077e-11	1.53263e-10
VPS50	756.512	-1.07963	0.188102	5.5995e-12	1.63049e-11
HSPB6	313.222	3.18043	0.412318	3.73475e-16	1.43859e-15
ARHGAP33	3230.33	0.372126	0.119188	0.00166472	0.00250752
NDUFAB1	2685.13	1.21639	0.135727	1.22208e-19	5.84384e-19
PDK4	280.683	-0.998899	0.352207	0.00286398	0.00420708
SLC22A16	1028.86	-0.332436	0.169029	0.0457613	0.0584054
ZMYND10	149.295	-0.418116	0.180994	0.0189801	0.025326
ABCB5	13.0546	-0.0436409	0.378993	0.0261862	0.0343639
ARX	3.10942	2.11312	0.453471	0.365979	0.406902
SLC25A13	1116.15	0.314447	0.0918831	0.000589171	0.00092755
ST7	1472.57	0.575806	0.169625	0.000573253	0.000903285
CDC27	3897.21	-0.536866	0.150035	0.000294149	0.000476854
SLC4A1	17496.5	-1.89567	0.377946	1.8942e-07	3.99691e-07
HCCS	871.34	0.323886	0.0995443	0.00108101	0.00166018
DVL2	2005.64	0.458508	0.111494	3.46823e-05	6.12094e-05
PRSS22	8.8237	-1.59153	0.411326	4.66028e-05	8.1156e-05
UPF1	4908.68	-0.024627	0.0998016	0.794765	0.817564
SKAP2	2902.57	-0.130549	0.185128	0.470244	0.510403
SLC25A5	22171.1	1.76865	0.111233	1.84937e-57	5.00118e-56
MCUB	1513.87	-0.735455	0.193111	0.00010552	0.000177964
HOXA11	374.39	8.6924	0.742668	1.9386e-31	1.73952e-30
POLR2J	4168.09	2.25642	0.180265	6.15924e-37	7.15803e-36
DHX33	948.133	-0.531397	0.117965	5.77266e-06	1.08545e-05
MEOX1	8.83593	-3.56312	0.362431	2.66455e-23	1.57245e-22
THSD7A	175.569	2.66566	0.498148	4.52762e-09	1.08688e-08
LIG3	2353.12	-0.750266	0.100358	5.69773e-14	1.91549e-13
RPAP3	1207.48	-0.188786	0.0937429	0.0424774	0.0544435
ACSM3	1658.07	0.223307	0.227358	0.314693	0.354081
REXO5	1144.57	1.36338	0.129939	2.89086e-26	2.0082e-25
CIAPIN1	2184.71	0.908074	0.0801783	7.7183e-30	6.44676e-29
SPPL2B	4487.65	0.288948	0.0941786	0.00241777	0.00358073
FAM214B	2155.49	-0.569465	0.142226	5.1643e-05	8.9632e-05
COPZ2	53.1689	-0.509962	0.312099	0.0875936	0.107469
PRKAR2B	4574.5	0.979784	0.274024	0.000206294	0.000339489
MSL3	3132.12	-0.589327	0.110174	7.46806e-08	1.63052e-07
CREBBP	18066.5	0.181069	0.126411	0.164573	0.193823
TSPOAP1	5613.17	-0.107068	0.173128	0.526094	0.564272
MPO	235590	2.09329	0.331162	2.31756e-09	5.68474e-09
GCFC2	985.125	0.168832	0.118936	0.162404	0.191441
WDR54	763.887	0.804144	0.151135	6.71536e-08	1.47353e-07
CROT	277.328	-0.719187	0.188548	0.000107074	0.00018043
ABCB4	103.103	-1.54216	0.246368	1.76194e-10	4.66353e-10
KMT2E	21542.2	0.563723	0.14207	7.81403e-05	0.000133549
RHBDD2	5412.61	1.78063	0.15269	3.47679e-32	3.24089e-31
SOX8	30.8193	-0.545384	0.324382	0.00485812	0.00695931
IBTK	2538.62	-0.324777	0.112672	0.00371299	0.00538194
ZNF195	1835.66	0.432403	0.124013	0.000434548	0.000693776
MYCBP2	8002.71	-1.38691	0.131004	1.68622e-26	1.18433e-25
FBXL3	4607.8	0.979468	0.175592	1.27665e-08	2.9649e-08
ITGAL	12407.2	-1.47731	0.221642	1.13594e-11	3.25378e-11
PDK2	967.539	0.476888	0.160361	0.00253601	0.00374879
ITGA3	112.166	-0.99236	0.271242	0.000163926	0.000272109
ZFX	3558.08	-0.206422	0.146956	0.15373	0.181968
LAMP2	11301.9	1.09053	0.113326	7.38191e-22	3.99581e-21
ITGA2B	4050.64	2.30883	0.409981	9.58048e-07	1.90998e-06
GDE1	4936.11	1.31089	0.101904	2.56021e-38	3.16799e-37
REX1BD	2731.05	0.672891	0.154929	1.04746e-05	1.92758e-05
CRLF1	105.226	-0.44152	0.125174	0.000383102	0.000614831
TMEM98	82.3305	0.098817	0.474578	0.817843	0.838325
YBX2	68.6209	-2.27663	0.331801	2.32375e-12	6.95149e-12
MAP3K14	1477.52	-0.425351	0.133709	0.00132164	0.00201387
TMEM132A	115.795	-2.45525	0.343887	3.0526e-13	9.74171e-13
AP2B1	9768.44	-0.302513	0.0911995	0.000756689	0.00117855
ZNF263	1492.41	0.233183	0.0950977	0.014329	0.019424
SPATA20	2114.1	0.634159	0.167525	0.00011793	0.000198164
TNFRSF12A	557.739	2.49002	0.224867	1.35784e-29	1.12177e-28
MAP3K9	276.296	-0.751841	0.264543	0.00341201	0.00497093
RALA	2494.73	1.30192	0.150483	1.71897e-18	7.67899e-18
BAIAP2L1	173.755	-1.80664	0.207065	1.02437e-18	4.64458e-18
KDM7A	3103.75	-1.6153	0.211948	9.88388e-15	3.49092e-14
ETV1	24.6899	0.629808	0.44392	0.108161	0.13078
AGK	1261.42	-0.54497	0.0880278	5.20076e-10	1.3363e-09
ALDH3B1	4595.29	0.591328	0.224872	0.00688906	0.00968611
TTC22	104.87	-3.77222	0.257988	7.12215e-49	1.36661e-47
PHTF2	2025.39	0.136245	0.126059	0.275676	0.313459
FARP2	1281.35	-0.446995	0.126588	0.00036304	0.000583966
GGCT	1123.81	1.40367	0.132867	1.28605e-26	9.12049e-26
DBF4	2159.4	0.969631	0.173257	1.15691e-08	2.69445e-08
TBXA2R	288.767	1.53658	0.280339	9.75104e-09	2.28371e-08
IFRD1	7214.2	1.32528	0.176223	2.26829e-14	7.83849e-14
COX10	924.49	0.308892	0.0914207	0.000719328	0.00112374
GTF2IRD1	241.795	2.44983	0.245707	1.50809e-24	9.50983e-24
PAF1	2606.54	0.47272	0.0812402	5.29351e-09	1.26396e-08
VPS41	1754.32	-1.022	0.126041	3.30826e-16	1.27705e-15
ARHGAP44	85.89	0.967129	0.332322	0.810318	0.831564
ELAC2	2810.68	-0.05089	0.0870929	0.535498	0.573452
SCIN	15.4121	0.346086	0.37165	0.323253	0.363049
ARSD	1943.2	0.380592	0.198034	0.0497531	0.0631847
PNPLA4	487.079	0.57354	0.174839	0.000834458	0.00129405
ADIPOR2	2674.03	-0.496928	0.12477	5.83831e-05	0.00010085
CDKL3	37.8184	0.172061	0.144721	0.229689	0.264747
UPP2	9.5739	-2.47637	0.389319	6.31204e-11	1.72423e-10
PRSS21	2337.49	2.83475	0.461812	4.0131e-11	1.10948e-10
MARK4	3175.89	1.20293	0.106284	4.3674e-30	3.69652e-29
PROM1	2149.11	2.04555	0.36549	2.97449e-09	7.23306e-09
CCDC124	2102.62	1.32883	0.161269	5.54721e-17	2.25311e-16
CEACAM21	367.152	-1.58867	0.180303	5.46238e-19	2.51786e-18
PAFAH1B1	5049.88	-0.541541	0.101251	7.22326e-08	1.58005e-07
DNAH9	14.2169	-1.2514	0.359069	0.000256072	0.000417464
KIAA0100	9221.3	-0.141946	0.0854102	0.0920186	0.112471
GAS7	9373.85	0.193955	0.211396	0.361877	0.402774
TRAPPC6A	1597.05	1.37283	0.167904	9.11262e-17	3.65377e-16
MATK	2095.27	0.0107741	0.176024	0.983716	0.985418
CD79B	2112.17	-0.381092	0.235231	0.0944762	0.115282
SCN4A	55.7601	-0.157987	0.257845	0.525717	0.563959
ST7L	868.836	0.157144	0.095044	0.0984049	0.119756
TKTL1	478.418	2.21351	0.399069	0.0585222	0.0736183
PAX6	101.133	-0.909796	0.190153	1.19702e-06	2.36866e-06
RPUSD1	1426.67	0.565152	0.12468	4.93384e-06	9.32264e-06
RHBDF1	416.483	3.29865	0.319451	1.57088e-26	1.10489e-25
LUC7L	3556.1	-0.0666109	0.093984	0.464146	0.50448
CACNA2D2	580.073	-0.745147	0.363732	0.0298655	0.0389428
BAIAP3	536.113	-0.272583	0.274491	0.30271	0.341889
TSR3	1244.34	0.480437	0.154066	0.00157774	0.00238399
PIGQ	3204.14	-1.53351	0.118849	1.90346e-38	2.36724e-37
CRAMP1	2547.53	0.797799	0.140217	8.63847e-09	2.02967e-08
TEAD3	74.0146	0.0382765	0.371046	0.91515	0.925445
SELE	11.2881	0.697962	0.464736	0.0850563	0.104493
DNAJC11	877.36	-0.935181	0.103021	7.66388e-20	3.70437e-19
FMO3	13.8172	-0.961722	0.466914	0.0244219	0.0321795
MYLIP	6677.28	1.35363	0.151219	1.23287e-19	5.89116e-19
E2F2	2567.38	-0.512945	0.258473	0.0404642	0.051985
PSMB1	9706.28	1.51347	0.0981296	3.00766e-54	7.21216e-53
SYN1	1129.76	3.05345	0.364204	2.41587e-18	1.06807e-17
JARID2	9334.33	0.704495	0.146607	1.41042e-06	2.77614e-06
CDKL5	242.708	-2.74684	0.261582	2.80463e-26	1.94967e-25
CAMK1G	11.0091	-0.118103	0.475804	0.77748	0.801878
CDK11A	1125.76	-0.0455021	0.134408	0.730557	0.75825
NADK	4671.66	-1.01323	0.126857	5.83233e-16	2.21748e-15
DLEC1	319.512	-2.22457	0.205318	8.06682e-28	6.08473e-27
CYTH3	1205.97	0.0437088	0.16059	0.786565	0.81006
ADAM22	205.984	-1.40967	0.205069	3.09505e-12	9.16276e-12
SYPL1	7360.54	2.04497	0.0944415	3.14268e-104	2.65536e-102
CYB561	673.711	0.327475	0.191598	0.0826919	0.101779
SPAG9	6398.35	0.642186	0.174432	0.00019671	0.000324204
CELSR3	579.638	0.208862	0.21605	0.330343	0.370378
AASS	74.6911	-2.5129	0.398556	9.50694e-11	2.56916e-10
PLEKHG6	122.616	-2.14537	0.216034	1.0772e-23	6.48727e-23
SS18L2	1462.58	1.30638	0.115635	4.58174e-30	3.87128e-29
MPND	888.522	0.514222	0.145733	0.000360088	0.000579455
MGST1	7966.64	2.54621	0.307382	8.20738e-18	3.50953e-17
CRY1	1421.92	0.749119	0.2071	0.000202704	0.000333777
PGLYRP1	940.837	1.39774	0.427937	0.292957	0.331768
NFIX	4461.8	0.907769	0.215481	1.4761e-05	2.68676e-05
ST3GAL1	6072.8	-0.397058	0.123369	0.00115511	0.0017697
MMP25	1412.19	-0.382675	0.314646	0.201122	0.233612
IL32	1454.15	-3.47361	0.237093	4.74008e-49	9.15779e-48
PKD1	4035.69	-0.551396	0.106736	1.55006e-07	3.29582e-07
MAPK8IP2	26.7819	0.348884	0.200826	0.0758529	0.093931
MED24	4659.36	0.229501	0.0735869	0.00170595	0.00256707
RHOBTB2	520.764	-0.966681	0.171418	1.12356e-08	2.61987e-08
HEATR5B	3415.82	-0.516886	0.136442	0.000131137	0.000219457
SEC62	6761.31	0.234532	0.125385	0.0631339	0.0790358
RPS20	164836	2.42473	0.15532	4.96561e-56	1.27621e-54
CSDE1	37078.2	1.01829	0.106757	8.05797e-21	4.11297e-20
UBE3C	3124.93	-0.86626	0.101143	6.36016e-18	2.73868e-17
REV3L	2485.4	-0.740165	0.14825	4.5384e-07	9.28382e-07
TENM1	627.217	-2.0137	0.309574	2.85984e-11	7.98265e-11
MASP2	409.622	-0.786021	0.201576	7.31598e-05	0.000125407
FAM76A	759.849	0.132975	0.0955867	0.165445	0.194792
TRAF3IP3	3020.83	-1.82752	0.15831	2.15663e-31	1.92814e-30
POMT2	742.06	0.193202	0.0888717	0.029027	0.0378949
VTA1	1903.91	0.0664229	0.118108	0.596022	0.631676
MLXIPL	74.1097	3.78951	0.368617	2.17511e-26	1.52011e-25
BAZ1B	4729.81	-0.577715	0.0875468	3.23985e-11	9.00127e-11
RANBP9	6754.79	1.18879	0.107575	1.97451e-28	1.53828e-27
ETV7	52.0254	-0.457424	0.367116	0.82505	0.845097
SPRTN	1200.86	0.834053	0.165041	2.7944e-07	5.81783e-07
DYRK4	820.214	0.885608	0.150545	2.38162e-09	5.83752e-09
ZNF207	22190.6	0.637003	0.0848065	1.13529e-13	3.71764e-13
UQCRC1	7428.91	0.742469	0.133582	1.96312e-08	4.49343e-08
STARD3NL	3943.55	1.86634	0.0963779	2.41565e-84	1.36266e-82
CD9	5024.81	3.40013	0.300626	1.93894e-30	1.66835e-29
NCAPD2	5327.31	-0.554579	0.127091	1.06565e-05	1.9596e-05
IFFO1	1558.78	-1.20138	0.144462	5.18655e-17	2.11053e-16
GIPR	108.455	-1.66632	0.332335	2.23295e-07	4.68458e-07
PHF7	736.3	0.418647	0.114347	0.000226914	0.000371621
SEMA3G	44.4373	0.653205	0.366619	0.342124	0.382583
NISCH	5416.96	-0.444146	0.0977456	4.77616e-06	9.03163e-06
STAB1	9092.59	0.17424	0.325162	0.597313	0.632867
FUZ	523.826	-0.376738	0.122652	0.00200388	0.00299252
SLC6A13	41.0963	2.79085	0.428722	0.0536575	0.0678586
IDS	12171.8	0.747154	0.128333	4.61779e-09	1.10761e-08
PRSS3	10.9143	0.447663	0.401555	0.491774	0.531311
ZNF200	310.96	-0.850387	0.179792	1.62272e-06	3.18128e-06
CD4	11466.9	0.165412	0.311455	0.609121	0.644023
LRRC23	354.513	0.658926	0.112162	3.32448e-09	8.05725e-09
BTK	3746.37	-0.0408546	0.14971	0.779221	0.803422
HFE	63.704	-2.40147	0.218562	1.52868e-28	1.19757e-27
SCMH1	3426.12	0.88495	0.119181	7.50309e-14	2.49727e-13
FYN	3831.97	-2.04771	0.168781	2.42944e-34	2.5306e-33
HIVEP2	1849.62	-1.96743	0.229946	4.33533e-18	1.8841e-17
FMO1	24.5518	1.03466	0.198674	0.000102331	0.000172749
ELOA	3644.86	0.640909	0.112139	8.74356e-09	2.05362e-08
LYPLA2	2315.27	0.172232	0.10151	0.0877365	0.107631
CLCN6	2359.19	0.055127	0.113867	0.654627	0.687561
NME1-NME2	79.932	2.42052	0.196413	5.43594e-36	6.04277e-35
TSPAN9	78.4197	0.333708	0.327378	0.279452	0.317551
BTBD7	2083.57	-0.303597	0.0992204	0.00209506	0.00312347
APBA3	982.194	-0.440822	0.113418	9.08391e-05	0.000154155
MKS1	385.24	-0.382995	0.149355	0.00954263	0.0131919
ABHD5	1418.8	-0.965912	0.149378	6.72948e-11	1.83546e-10
ANOS1	5.97926	1.05911	0.546329	0.976817	0.979155
AKAP8L	4935.64	0.137485	0.0928154	0.142424	0.169308
MBTD1	2499.25	-0.122591	0.130566	0.341816	0.382261
UTP18	2105.34	0.503809	0.0836951	1.51727e-09	3.76868e-09
RNF216	3512.33	-0.500985	0.101261	6.34467e-07	1.28334e-06
TTC19	3455.24	0.250576	0.0907234	0.00576123	0.00817863
PTBP1	23321.6	0.88445	0.0898525	5.45081e-23	3.16176e-22
DPF1	75.5497	0.208314	0.228253	0.34921	0.389646
LARS2	791.212	-0.527182	0.0910341	6.51617e-09	1.54354e-08
PIK3C2A	2882.88	-0.170142	0.166415	0.29747	0.336491
PLAUR	13009.4	0.716025	0.235987	0.00208358	0.00310753
ANLN	1484.07	-0.580529	0.166403	0.000405904	0.000649782
WIZ	3190.65	0.179217	0.0767797	0.0207692	0.0275844
RABGAP1	1738.49	-0.640873	0.135708	1.82691e-06	3.56916e-06
DCN	83.5442	1.57278	0.404213	1.97001e-05	3.54447e-05
QPCTL	533.294	0.311679	0.119151	0.00837456	0.0116499
PPP5C	1970.79	-0.539	0.144448	0.000160856	0.00026717
CEP68	1903.42	-0.666882	0.11254	2.36685e-09	5.80203e-09
MAP4K3	1716.81	1.017	0.167888	6.81376e-10	1.73199e-09
ZBTB32	70.4121	-1.56565	0.207395	1.95672e-14	6.77728e-14
TYROBP	36439.8	1.28242	0.291007	3.45451e-06	6.60729e-06
BRCA1	1036.23	-1.21278	0.198854	6.05467e-10	1.54743e-09
ERCC1	3936.5	1.13873	0.141026	4.37285e-16	1.6752e-15
CD22	1497.07	-1.50406	0.240375	1.6575e-10	4.39418e-10
SEMA3B	108.362	-0.186281	0.241329	0.426399	0.467504
MBTPS2	511.977	-0.119263	0.106467	0.259646	0.296689
PRICKLE3	507.108	-0.256766	0.155439	0.0943456	0.115137
LTF	8563.28	0.0512788	0.407755	4.31221e-05	7.53278e-05
EXTL3	1355.2	-1.0448	0.145156	3.82592e-13	1.21309e-12
ELOVL5	6544.47	0.219153	0.0980452	0.0260175	0.034154
ALOX5	5091.4	-1.73079	0.253211	2.76409e-12	8.21383e-12
KDM5D	2232.98	-0.346567	0.520379	0.43438	0.47525
CALCOCO1	3934.51	-0.827555	0.0998965	8.44749e-17	3.39054e-16
UBR7	1855.53	0.0742534	0.106827	0.492021	0.531491
MAP4K5	3472.23	0.51593	0.117121	9.77467e-06	1.80266e-05
EHD3	458.827	-0.317732	0.226115	0.149293	0.177066
PSMC4	3892.12	0.70965	0.101089	1.63448e-12	4.9368e-12
MAN2B2	3739.54	-0.140721	0.151002	0.343396	0.383854
SLC25A39	10203.8	0.201216	0.163117	0.212971	0.246662
MVP	4085.21	-0.497712	0.150547	0.000822067	0.00127534
NUB1	3436.99	0.321674	0.100152	0.0012625	0.0019274
PGM3	563.361	-0.943645	0.177698	7.36028e-08	1.60913e-07
RWDD2A	94.9039	-0.898955	0.227301	5.34809e-05	9.26912e-05
CLK1	21242.6	1.35063	0.152476	4.69667e-19	2.17356e-18
POLR3B	351.622	-1.25621	0.138478	6.46127e-20	3.13694e-19
ANGEL1	1365.39	-0.290251	0.116907	0.0122735	0.0167739
RNF14	862.655	-0.32567	0.101298	0.00122305	0.00186891
DNASE1L1	1280.22	0.197303	0.124463	0.111476	0.134524
DDX11	1865.24	-0.36098	0.128336	0.00454381	0.00652901
HEBP1	2209.7	0.483337	0.138735	0.000429123	0.000685393
GPRC5A	118.275	3.8125	0.377325	1.14624e-25	7.6912e-25
MAMLD1	226.881	0.128231	0.313022	0.758453	0.784349
CD6	2489.49	-2.07653	0.255612	1.62305e-16	6.38805e-16
TACC3	5368.56	-0.212204	0.096433	0.0269847	0.0353529
UFL1	2466.6	0.269887	0.153608	0.0752442	0.0932125
POLA2	1540.83	-0.304031	0.119011	0.00983312	0.0135792
ZC3H3	3493.92	0.858917	0.123733	2.81182e-12	8.34684e-12
CAPN1	10600.9	0.371431	0.117424	0.00176667	0.00265439
MDH1	3851.23	0.64799	0.104149	3.72246e-10	9.64772e-10
SLC30A9	2192.73	0.109158	0.131189	0.403905	0.444899
MTMR11	1739.68	0.610943	0.343686	0.0585449	0.0736421
COX15	1427.51	-0.372899	0.099834	0.000164589	0.000273071
CCDC88C	7457.29	-1.06955	0.117284	2.82123e-20	1.39868e-19
YAF2	2221.68	0.555755	0.132694	2.32863e-05	4.16383e-05
ZMYND11	2273.7	-0.349085	0.138111	0.0107047	0.014725
WAS	11999.1	0.439424	0.167596	0.00783946	0.0109434
DPEP1	56.0779	2.39892	0.427859	0.0930347	0.113657
BID	3889.13	0.52964	0.13833	0.000109013	0.000183604
MATR3	1517.06	-0.121025	0.174926	0.480446	0.520186
NPC1L1	15.269	1.00227	0.311835	0.0108731	0.0149409
XYLT2	855.29	-0.967308	0.12213	1.57538e-15	5.82979e-15
RGPD5	11.4162	1.34	0.253395	3.81725e-08	8.55146e-08
NUDCD3	2215.9	-0.700439	0.104767	1.86932e-11	5.28678e-11
CHDH	23.9408	-0.789182	0.342654	0.000125847	0.000211052
GLT8D1	1258.45	0.0760946	0.110533	0.493354	0.532726
ATP2C1	6212.5	0.936585	0.147069	1.08557e-10	2.91921e-10
SLC38A5	1521.62	-0.65099	0.179418	0.000218585	0.000358786
RALBP1	3380.88	0.375982	0.0815793	4.44455e-06	8.4256e-06
RUFY3	1206.53	-0.712147	0.154016	2.9642e-06	5.6944e-06
CNTN1	14.3128	2.53688	0.515111	6.77427e-05	0.000116374
SLC11A1	5864.18	-1.71823	0.270711	8.93682e-11	2.41907e-10
WWTR1	51.3882	0.655229	0.213341	0.00158579	0.00239522
AGPS	2988.94	-0.0229574	0.115785	0.833128	0.85244
TTC27	876.633	0.134657	0.162005	0.338338	0.378673
ZNF582	146.671	-0.178896	0.13371	0.177503	0.208055
VSIG2	145.237	-0.717814	0.226726	0.0012081	0.00184714
PHLDB1	264.79	1.85104	0.282891	8.81589e-12	2.54186e-11
MARCO	265.497	-0.26848	0.371027	0.437063	0.477839
PRDM11	661.319	-0.552094	0.161477	0.000533461	0.000843283
SNAI2	19.2248	2.57054	0.561048	2.50655e-07	5.23236e-07
CD74	369729	1.6581	0.225526	4.70125e-11	1.29373e-10
HGF	2953.45	1.86912	0.313102	3.57641e-10	9.28264e-10
ZRANB1	1708.74	0.265397	0.154312	0.0834483	0.102633
NCDN	1063.1	-0.0150095	0.181138	0.928763	0.936997
ADGRA2	1249.76	0.564495	0.308483	0.0527786	0.0667901
ZFP64	603.55	-0.0590956	0.118806	0.612133	0.646794
MNAT1	516.668	0.168696	0.10635	0.110967	0.133943
SAMD4A	191.627	-0.768052	0.212309	0.000225488	0.000369501
RUNX3	8319.95	-0.151811	0.221442	0.48	0.519736
MRE11	1906.77	-0.699796	0.131458	7.69292e-08	1.67812e-07
PLEKHB1	254.457	-2.28726	0.19621	7.23181e-32	6.62507e-31
SERPINB1	30982.8	1.68725	0.158139	2.77427e-27	2.03567e-26
SLC7A9	13.4377	-0.312752	0.282891	0.25057	0.287118
SPAST	1883.82	0.311482	0.114329	0.00627059	0.00886083
NRXN3	16.4612	-1.14237	0.336428	0.00039015	0.000625479
OSBPL5	2815.07	-0.203583	0.171562	0.226641	0.261449
AQR	3349.49	-0.549279	0.125637	9.33841e-06	1.72641e-05
CPS1	15.8632	0.660433	0.406248	0.0324367	0.0421103
FHL1	2965.02	2.12656	0.254027	8.69193e-18	3.71269e-17
RTF2	4980.74	0.740455	0.0751119	4.87929e-23	2.8361e-22
NLRP2	353.396	-0.0983903	0.332388	0.750724	0.777132
SLC45A4	801.324	-0.824982	0.199076	2.48651e-05	4.43726e-05
RNF10	19283	1.20446	0.112273	4.01523e-27	2.91797e-26
ZNF839	485.644	-0.78134	0.0978708	1.07148e-15	4.00195e-15
ZDHHC6	1791.72	-0.443209	0.0822603	6.34714e-08	1.39569e-07
GRAMD1B	818.476	-1.6026	0.231703	2.0205e-12	6.07292e-12
RNH1	9963.29	0.480304	0.181499	0.00708586	0.00994718
NDUFS1	2990.61	-0.382752	0.0893625	1.72065e-05	3.11288e-05
RB1CC1	6944.72	0.762082	0.216934	0.00029845	0.000483627
ERP44	6184.93	0.96955	0.105081	1.55123e-20	7.77668e-20
ALAS1	4228.9	1.71614	0.162077	1.08667e-26	7.73993e-26
BIRC3	2286.28	-1.00305	0.212308	1.47205e-06	2.89456e-06
AKAP11	2439.89	-1.11173	0.151701	1.41044e-13	4.59117e-13
GLRX2	308.625	0.768824	0.127208	1.02069e-09	2.566e-09
SNAPC1	509.498	1.00954	0.131464	8.10932e-15	2.88121e-14
DERA	1319.15	0.469899	0.128158	0.000216306	0.000355193
STRAP	10419	2.09577	0.110542	4.51463e-81	2.3451e-79
ABCC2	170.069	-0.070574	0.178768	0.68768	0.718559
DEF6	4572.83	-0.529999	0.0806698	4.32293e-11	1.19312e-10
PLEKHO1	7468.89	0.936471	0.146745	9.91407e-11	2.67368e-10
GCLM	844.687	-1.60162	0.205139	2.58781e-15	9.47309e-15
UBR2	4324.83	-0.868711	0.108123	7.02379e-16	2.65408e-15
EHD2	593.517	2.41392	0.361425	2.13916e-12	6.41291e-12
DEPDC1	407.65	-0.926326	0.231299	4.19206e-05	7.33592e-05
CCDC28A	1387.36	1.04487	0.106578	8.0122e-23	4.59738e-22
RRAGD	1805.28	1.36042	0.16225	2.0163e-17	8.41885e-17
HSF2	2197.21	1.60433	0.166313	1.14581e-22	6.5139e-22
PHF20	3259.02	-0.0686106	0.102414	0.492378	0.531816
HSD17B6	24.9677	0.515451	0.216757	0.0148084	0.0200284
NR1H3	830.871	2.0463	0.206928	5.73621e-24	3.50167e-23
TYMP	5969.55	-0.820895	0.23793	0.000378642	0.00060797
NCAPH2	2703.05	0.110166	0.0860296	0.210119	0.243567
TOMM34	2441.51	1.62953	0.102236	8.82496e-58	2.43329e-56
SEC63	6192.62	0.60891	0.0988031	6.1172e-10	1.5626e-09
KPNA6	6290.26	0.645028	0.104836	6.07079e-10	1.55134e-09
VIM	187197	1.87345	0.215401	5.15034e-19	2.38072e-18
RTEL1-TNFRSF6B	365.942	-1.67858	0.14079	3.85757e-33	3.76893e-32
FAS	1557.93	0.291755	0.201581	0.139388	0.165949
RNASET2	9159.3	0.54785	0.185421	0.00259191	0.00382769
CD44	63669.3	1.24087	0.157321	1.14057e-15	4.25111e-15
KCNG1	25.5287	-1.78833	0.366587	4.1528e-07	8.52336e-07
AGPAT4	1000.47	-1.42287	0.193343	8.96765e-14	2.96766e-13
SLAMF7	954.722	-3.60212	0.240366	3.39424e-51	7.24754e-50
BTN3A1	2602.28	-2.10512	0.139819	1.01044e-51	2.21028e-50
MIPEP	425.982	-0.217267	0.145636	0.129583	0.154922
PRKCH	2957.69	-1.99634	0.20273	2.53175e-23	1.49677e-22
INSRR	22.7805	0.169089	0.32812	0.588967	0.625067
IFNGR1	6089.2	0.455279	0.170814	0.00726433	0.0101832
B4GALT7	1361.15	-0.298401	0.0845911	0.000373745	0.00060045
SH2D2A	789.136	-1.72668	0.244458	6.68166e-13	2.08499e-12
VRK2	1156.23	-0.363019	0.116777	0.00171925	0.0025861
TNFRSF1B	8729.35	-0.76838	0.237539	0.000903685	0.00139799
VEZT	2503.71	0.51086	0.138543	0.000206434	0.000339692
POU2F2	5482.5	0.227251	0.20933	0.272599	0.310211
BRD9	2445.86	-0.544657	0.0860422	1.60362e-10	4.2565e-10
SNX1	3847.76	-0.948869	0.076429	1.0224e-35	1.12384e-34
TBPL1	1326.68	0.78801	0.116734	9.99578e-12	2.87112e-11
ARNTL2	509.299	1.23586	0.191549	4.33078e-11	1.19496e-10
BCLAF1	20862.1	0.906573	0.150172	1.56268e-09	3.8795e-09
SLC39A9	2605.91	0.0816065	0.0910016	0.372136	0.413141
ANK1	6218.86	-1.80725	0.357066	1.61613e-07	3.43148e-07
TFB1M	311.175	-0.600892	0.121916	6.83647e-07	1.38026e-06
RABEP1	2578.34	-0.847175	0.110372	1.18787e-14	4.17154e-14
HMGB3	1967.42	0.690989	0.119571	5.74149e-09	1.36761e-08
NUP160	2994.16	-0.729681	0.110406	3.05692e-11	8.51345e-11
BAK1	2302.7	1.14647	0.121656	1.86225e-21	9.85013e-21
IKZF2	1412.72	-1.16884	0.294037	4.02339e-05	7.05015e-05
GRN	43227.1	0.632745	0.26092	0.0115529	0.0158331
FAM13B	3308.78	-0.347987	0.116313	0.0025089	0.00371011
ARHGAP31	781.354	-1.50121	0.223325	8.40826e-12	2.42646e-11
CENPQ	226.299	0.200628	0.163826	0.215113	0.248972
RANBP3	3137.37	0.0440793	0.0893795	0.623647	0.65783
ARID4A	5224.95	0.857502	0.170313	4.03816e-07	8.30019e-07
EIPR1	1174.66	-0.0186534	0.145269	0.89423	0.906852
PNPLA6	3952.59	-0.343532	0.114813	0.00249312	0.00368788
IFT88	496.017	-0.277954	0.111918	0.0124261	0.0169754
ALG1	536.219	-0.219007	0.142614	0.120676	0.144996
ZCCHC8	3508.8	0.723336	0.139304	1.50168e-07	3.1978e-07
ABCF2	1902.72	-0.171325	0.128702	0.175209	0.205513
CHPF2	4047.07	0.297044	0.0986621	0.00254092	0.00375549
LRRC7	225.187	0.472224	0.27827	0.450642	0.491214
FUT8	679.898	-0.741829	0.159477	2.50745e-06	4.84484e-06
UBA6	3361.44	0.22646	0.165203	0.173641	0.203796
GAB2	10934.3	1.71565	0.179922	3.54383e-22	1.95537e-21
ATP6V0A1	3307.25	-0.653807	0.191814	0.000524274	0.00082936
PIAS1	6450.55	0.061731	0.119541	0.61107	0.645844
SLC4A7	1514.07	-0.811988	0.185729	8.66232e-06	1.60458e-05
APBA2	1045.12	-1.22087	0.316472	5.97131e-05	0.000103021
MAP2K3	11904.5	0.653608	0.14834	9.64906e-06	1.7805e-05
TMSB10	82285.5	1.80739	0.216125	5.33183e-17	2.16749e-16
ASTE1	509.594	-0.52916	0.116133	4.51851e-06	8.56086e-06
RNF19A	5967.44	0.457641	0.147532	0.00169249	0.0025472
PEX3	385.457	-0.338045	0.140229	0.0148398	0.0200653
GABARAPL2	4330.55	1.19337	0.0904844	4.81277e-40	6.44113e-39
SH3YL1	701.65	-1.07806	0.137293	2.50882e-15	9.19419e-15
FAM136A	2377.6	1.01537	0.0716045	1.11435e-45	1.86549e-44
VCL	7695.98	-0.729518	0.132299	2.13822e-08	4.88399e-08
DEPDC1B	498.285	-0.852518	0.1936	7.58189e-06	1.40989e-05
DAPK2	444.498	-0.718673	0.255074	9.17385e-13	2.83037e-12
NSMAF	3088.27	0.0541748	0.0873596	0.536463	0.574298
STAP1	782.297	1.05669	0.249997	1.08166e-05	1.9883e-05
TIMP2	8456.05	0.839394	0.17537	1.35297e-06	2.66705e-06
RFC1	3288.09	0.0443306	0.141182	0.751408	0.777759
TBC1D23	2466.69	0.330806	0.176605	0.057127	0.0719736
CUL3	5195.29	0.283593	0.126654	0.0244616	0.0322232
MYOM2	297.516	-3.32743	0.260572	8.39777e-38	1.01552e-36
CYP46A1	161.082	0.84364	0.360827	0.0110385	0.0151565
USP2	411.307	4.25572	0.400125	3.32725e-28	2.55973e-27
TUBG2	348.215	-0.375153	0.216837	0.0768724	0.0951277
RPL26L1	920.259	1.40285	0.122508	6.84033e-31	5.99312e-30
FLT4	1152.28	1.87876	0.455491	4.88725e-06	9.23814e-06
NSUN2	3055.63	-0.0843701	0.0854	0.301757	0.34089
FBXO42	2709.02	0.0235729	0.107638	0.854745	0.871613
MFAP3	402.904	-1.60334	0.173708	1.18969e-20	6.01168e-20
MRI1	1352.58	-0.171152	0.132894	0.193193	0.225053
METTL1	698.893	0.644099	0.150104	1.35669e-05	2.47639e-05
AGA	1025.01	0.5509	0.117961	2.46932e-06	4.77446e-06
PI4K2B	681.331	0.0517651	0.123482	0.688426	0.719224
BOD1L1	5792.59	-0.800402	0.162719	4.39558e-07	9.0033e-07
MAT2B	2815.95	-0.287595	0.109029	0.00789878	0.0110223
EDC4	3914.99	-0.0038454	0.0978695	0.922061	0.931333
TRIO	4841.69	0.0770826	0.179634	0.667507	0.699708
VCAN	23495.6	-2.64557	0.361527	8.21445e-14	2.7285e-13
CLEC16A	2212.04	-1.01107	0.108599	7.99952e-21	4.08525e-20
MSR1	269.876	0.105165	0.374907	0.766619	0.791921
CDH1	463.154	-2.22625	0.36508	3.68283e-10	9.55003e-10
MTREX	2353.23	-0.400494	0.123275	0.00108274	0.00166271
DNAH5	6.27906	3.228	0.329383	2.57851e-11	7.22608e-11
ZFYVE16	1340.63	-1.21122	0.164225	8.0257e-14	2.66715e-13
RIPOR1	8017.52	0.510772	0.15622	0.000942821	0.00145579
RAI14	53.6186	-0.133412	0.361805	0.691502	0.722053
SOX30	16.2991	-0.97308	0.326418	0.00185668	0.00278219
PNKP	2123.38	-0.554255	0.102786	5.85581e-08	1.29111e-07
PHLPP2	826.556	-1.44025	0.206575	1.51973e-12	4.60078e-12
SPDL1	584.636	-0.391085	0.150652	0.00878021	0.012191
STAU2	1523.24	-0.168578	0.12596	0.176136	0.206551
CTNS	701.285	-0.350362	0.112551	0.00176214	0.00264789
RTN4R	377.546	1.73981	0.275172	4.39501e-11	1.212e-10
PHF23	946.827	0.0326478	0.127613	0.796643	0.819239
CDH10	6.0224	0.660868	0.55978	0.622374	0.656673
INPP4A	2731.51	-2.75641	0.151893	4.00806e-74	1.77318e-72
RAB27B	794.174	0.692767	0.272043	0.00782832	0.0109294
PSMA4	5508.45	0.668645	0.100764	2.58058e-11	7.22982e-11
MYO16	60.6503	0.483416	0.3816	0.0342125	0.044264
LSG1	1999.54	-0.23159	0.10209	0.0210427	0.0279326
PARP3	602.826	0.54742	0.188992	0.00309799	0.00453054
TNC	139.335	0.690872	0.348141	0.181544	0.212514
THAP3	623.134	1.03065	0.120175	5.08419e-18	2.20129e-17
RIPOR3	1668.74	-1.68789	0.316472	3.98136e-08	8.90593e-08
TDP1	1325.17	-0.337759	0.061607	3.93973e-08	8.81681e-08
AIFM2	173.572	-0.650471	0.229158	0.0036594	0.0053061
SPATA7	296.521	0.647154	0.118564	3.68977e-08	8.27813e-08
MED17	2845.44	1.04192	0.125663	6.6931e-17	2.70736e-16
RETSAT	739.917	-0.55803	0.104802	8.59452e-08	1.86776e-07
CAPG	9358.51	1.08863	0.296901	0.000126077	0.000211402
AP2S1	5525.25	1.18786	0.172902	2.94741e-12	8.74011e-12
TG	89.2297	-1.68312	0.215292	2.21325e-15	8.13066e-15
ADAM28	2739.58	0.569123	0.225005	0.00916114	0.0126877
DCUN1D1	3398.46	0.737241	0.163065	4.55951e-06	8.63687e-06
JADE2	3275.73	-1.1055	0.108436	1.26907e-24	8.02579e-24
LCP2	13294.3	-0.176882	0.127776	0.162248	0.191268
TRIT1	610.17	-0.198415	0.108538	0.0655703	0.0818932
ADRB1	229.1	2.02728	0.368162	4.02256e-09	9.69423e-09
CUL7	1165.92	-0.203062	0.117041	0.0808332	0.0996595
CTNNA1	5974.32	0.15192	0.141029	0.278522	0.316585
PHKA2	2896.61	-0.146735	0.0863578	0.0811561	0.10002
CNTLN	725.793	-0.540307	0.173336	0.00153075	0.00231725
HSPA5	77217.1	2.57741	0.186325	1.10337e-44	1.76746e-43
DSG2	203.148	0.334427	0.452363	0.463076	0.503428
GEMIN8	556.701	0.166835	0.0931016	0.0725084	0.0900671
OFD1	2419.62	-0.217286	0.136538	0.103908	0.125948
GPM6B	676.143	1.0034	0.368142	0.00295951	0.0043406
PREX2	52.6007	-0.172779	0.442078	0.125111	0.149978
WDR37	2789.3	-0.101402	0.129138	0.42576	0.466882
YTHDC2	2383.94	-0.609636	0.150944	3.9275e-05	6.88949e-05
CTPS2	920.658	0.392463	0.117162	0.000777325	0.00120921
ATP6V1H	2324.14	0.882271	0.0900846	7.98986e-23	4.58724e-22
POLR2B	5502.24	0.000273496	0.149652	0.996147	0.996502
FAM214A	3009.46	-0.0962049	0.169014	0.561391	0.598381
ARAP2	3216.86	-0.886949	0.230943	8.46558e-05	0.000144109
TPR	7992.21	-0.376504	0.15168	0.00949727	0.013132
CP	120.945	-0.515051	0.285918	0.0614526	0.077083
DTNBP1	945.206	-0.26375	0.0958652	0.00552987	0.00787348
XK	1409.56	-0.296598	0.343524	0.356878	0.397638
C12orf4	653.305	-0.550155	0.142993	0.000101312	0.000171087
SCML1	470.716	-0.493157	0.302394	0.0878568	0.107766
WWC3	1334.28	-1.03675	0.176846	2.84614e-09	6.93465e-09
ARHGAP6	67.8696	0.706817	0.378229	0.390897	0.431949
FAM184B	79.2182	-0.98239	0.234116	1.78107e-05	3.21598e-05
MAP4	7578.29	0.444027	0.119034	0.000190109	0.000313824
GOPC	1326.72	-0.615228	0.134065	3.72443e-06	7.10492e-06
USP28	938.612	-1.71438	0.130645	1.03106e-39	1.35686e-38
HDAC9	1758.07	0.110244	0.233469	0.639112	0.672337
TSPAN17	1351.99	-1.49768	0.170643	8.19312e-19	3.73116e-18
NOP16	909.484	0.438204	0.117137	0.000164027	0.000272253
CC2D2A	276.203	-2.97189	0.252205	1.5589e-32	1.47976e-31
RRM2B	1652.87	0.757145	0.149239	2.97514e-07	6.18105e-07
ZNF800	6587.48	1.01751	0.145108	1.20219e-12	3.67165e-12
TNFRSF17	42.7819	-2.72795	0.301631	4.89053e-20	2.39264e-19
SNX29	2959.03	-0.524075	0.0983803	8.98209e-08	1.94919e-07
MRPS10	1577.48	0.441578	0.0913377	1.17712e-06	2.33044e-06
RSF1	3691.68	-0.159844	0.148899	0.274942	0.312715
VPS13D	4062.54	-1.84262	0.127566	1.04296e-47	1.90824e-46
CELF2	19576.2	0.0607695	0.095407	0.529144	0.567203
FAM120A	10664.2	-0.124442	0.103725	0.222924	0.257477
R3HDM1	4262.41	0.491726	0.0916784	7.94624e-08	1.73146e-07
COL9A2	1434.15	1.3242	0.240846	1.23294e-08	2.86846e-08
KITLG	40.6637	1.48303	0.394694	3.8131e-05	6.69656e-05
ERCC8	516.09	0.0549206	0.0894975	0.543005	0.580545
ADAMTS6	115.869	-0.105075	0.252909	0.666156	0.698552
H6PD	3543.6	-0.979535	0.179033	2.71369e-08	6.15063e-08
VAMP3	6308.74	1.07062	0.0809398	1.04631e-39	1.376e-38
PER3	311.974	-0.776778	0.246272	0.00121305	0.00185428
UTS2	129.91	-1.18758	0.424705	0.002793	0.00410863
TNFRSF9	163.59	0.223285	0.256956	0.36944	0.410356
EPN3	15.2766	-0.906011	0.318981	0.00299642	0.00439211
LTBP1	1238.21	-0.283504	0.351713	0.389621	0.430756
RCN1	1997.35	1.47566	0.113584	4.44466e-39	5.71909e-38
ELN	267.333	4.0781	0.387415	1.15454e-27	8.65555e-27
RFC2	1510.44	0.338101	0.10828	0.0019183	0.00287082
ARID1B	8507.81	0.285184	0.095103	0.00264435	0.0039022
CLPTM1L	3687.42	0.0688718	0.088522	0.439319	0.480066
NEDD4L	790.301	-0.432033	0.261751	0.0879454	0.107865
FOXP3	126.19	-2.6096	0.173452	1.19465e-51	2.60168e-50
PPP1R3F	211.576	-0.911652	0.137562	2.3699e-11	6.66232e-11
HEXB	5135.28	0.429047	0.175619	0.0130338	0.0177624
PTCD2	424.023	-0.819526	0.151809	4.98721e-08	1.10579e-07
NEXMIF	11.7933	-3.4036	0.334302	7.95376e-25	5.07571e-24
JKAMP	1953.99	0.562301	0.115955	1.02539e-06	2.04073e-06
DKK3	34.1074	-2.76855	0.314009	3.76917e-19	1.75257e-18
ARHGEF5	78.2335	-1.71674	0.312484	1.61742e-08	3.72816e-08
NFE2L3	788.175	-1.78651	0.223256	4.95102e-16	1.89007e-15
MCUR1	2058.14	0.946203	0.126675	4.53136e-14	1.53385e-13
LIMA1	808.892	0.031383	0.170444	0.855151	0.871891
LETMD1	3909.34	1.01446	0.0770083	6.83192e-40	9.0817e-39
SLC4A8	285.407	-1.01959	0.176542	4.88767e-09	1.17003e-08
LAMC3	137.663	1.88861	0.399949	2.99291e-07	6.21732e-07
PTGER3	52.7097	1.7918	0.449013	0.615188	0.649743
TNIP3	20.2277	-1.66622	0.352301	9.21859e-07	1.84007e-06
MAPK9	1964.04	-0.0142584	0.0866267	0.868633	0.883764
COL23A1	913.675	2.47876	0.317971	4.47619e-16	1.71212e-15
BCAR1	18.2804	0.31137	0.315218	0.297419	0.336472
HERPUD1	7979.23	-0.0611374	0.13352	0.640906	0.674085
HOMER3	2692.44	2.31682	0.255333	1.08103e-20	5.47242e-20
RAD51	581.959	-0.526567	0.135682	9.08641e-05	0.000154184
POLQ	964.585	-1.33078	0.190182	1.34886e-12	4.10432e-12
PIK3CB	2764.4	-0.16732	0.121964	0.163902	0.193068
CYBA	39891.7	1.18045	0.205301	4.89955e-09	1.17259e-08
THOC3	381.836	-0.314392	0.126	0.0118838	0.0162729
HEBP2	4320.51	0.81373	0.140442	4.4603e-09	1.07124e-08
MPHOSPH9	2923.55	-0.504722	0.120447	2.34683e-05	4.19561e-05
PLEKHA5	1735.31	2.03626	0.201352	6.3358e-25	4.06296e-24
PRSS8	33.7335	-1.65043	0.218516	1.75272e-14	6.08783e-14
SIKE1	2406.81	0.478062	0.10812	9.90104e-06	1.82511e-05
RRP12	7400.39	-0.0449893	0.158159	0.768149	0.793335
FNIP2	1362.57	-0.75133	0.190098	5.92746e-05	0.0001023
MSMO1	754.667	1.3326	0.180105	4.34533e-14	1.47316e-13
TTC17	5179.73	-0.352049	0.0948643	0.000135771	0.000226904
ALX4	14.9993	-2.89091	0.335431	1.91051e-18	8.50572e-18
FSTL4	9.29369	-0.117978	0.327047	0.00796344	0.0111071
FOXN3	11571.3	0.666229	0.103609	1.04712e-10	2.82005e-10
METTL24	10.7865	-2.0478	0.334872	3.35476e-10	8.72343e-10
AKR7A2	3310.61	1.4917	0.207854	2.10325e-13	6.77797e-13
MRTO4	1212.09	-0.0599926	0.12799	0.632302	0.666103
NNAT	143.461	-0.764535	0.254053	0.00197079	0.00294623
USE1	1648.83	1.4291	0.136948	4.82333e-26	3.30976e-25
MCF2L2	104.256	-1.47738	0.2225	1.47241e-11	4.18894e-11
NRIP2	399.386	-1.41089	0.116931	8.01664e-34	8.11432e-33
LAMA3	72.4134	2.15216	0.348123	5.69088e-11	1.55864e-10
AP5M1	1668.09	-0.378889	0.117216	0.0011062	0.00169741
ANAPC4	1618.69	-0.56851	0.115601	7.07051e-07	1.42562e-06
KCNQ1	1233.35	-0.783104	0.26897	0.00265422	0.00391559
TRAPPC3	1507.63	0.0811093	0.0976616	0.413474	0.454676
THRAP3	5158.15	-0.432843	0.0854195	3.56545e-07	7.36006e-07
PHPT1	3308.26	1.51858	0.190565	3.90761e-16	1.5034e-15
LY75	1407.71	0.231696	0.175836	0.184443	0.21551
ARID4B	6479.7	0.406074	0.163296	0.0126818	0.0173055
OPN3	550.514	-0.103492	0.175668	0.547786	0.585147
SDCCAG8	1626.68	0.556289	0.132536	2.20859e-05	3.95673e-05
PTPRN	33.1414	0.760107	0.375282	0.0266959	0.0349932
HHAT	248.871	-0.30242	0.179277	0.0865717	0.106275
KIF1B	2561.95	-1.22192	0.169007	2.70036e-13	8.64987e-13
FOXC1	2589.57	6.75131	0.511352	3.02253e-42	4.42743e-41
TBC1D22A	2000.07	-0.473888	0.121576	8.62834e-05	0.000146765
SYNE2	3873.35	-4.54232	0.264546	2.15555e-66	7.65999e-65
PLEKHH1	65.6882	-0.975363	0.262852	0.000135968	0.000227195
ATP9A	392.076	-0.354643	0.321493	0.245729	0.281998
CHRDL2	13.5217	0.420811	0.367798	0.722314	0.750564
FAM168A	3239.81	-0.663914	0.0900312	1.28781e-13	4.20171e-13
RELT	5189.62	0.292797	0.160137	0.0752855	0.0932578
GALC	2700.92	0.357451	0.153693	0.0185938	0.0248342
NOP58	7143.2	0.937936	0.121551	8.09875e-15	2.87798e-14
SZRD1	7288.62	0.849515	0.105903	9.09761e-16	3.41282e-15
KCNH2	2603.58	-1.39705	0.358988	4.68209e-05	8.15143e-05
CUL1	2592.03	-0.851651	0.137729	4.42525e-10	1.14196e-09
FAM114A2	633.018	-0.82386	0.152853	5.30512e-08	1.17377e-07
CYFIP2	8348.02	-1.30096	0.186512	1.58121e-12	4.78176e-12
TAB2	9245.6	0.527	0.144034	0.000227371	0.000372339
GINM1	2602.59	1.44519	0.112042	1.28409e-38	1.61121e-37
EIF2AK2	7050.03	0.455265	0.163966	0.00504544	0.00721505
USP36	7693.63	0.437758	0.151999	0.00356144	0.00517255
KMT2C	15343.2	-0.455063	0.171198	0.00671555	0.00945296
MCOLN3	23.6369	-0.486891	0.429119	0.000126125	0.000211466
PUM2	7044.55	-0.317701	0.130717	0.0120578	0.0164941
MRPL43	2075.95	0.961568	0.157551	5.88967e-10	1.50741e-09
ITIH4	112.18	-1.79459	0.158655	4.69821e-30	3.96798e-29
ITIH1	13.7244	-0.593675	0.279809	0.0279892	0.0366202
HPF1	434.289	-0.482007	0.152263	0.00137567	0.00209278
ZFR	11012.6	1.19687	0.119275	4.47301e-24	2.74759e-23
ZNF280C	765.092	0.991568	0.118804	3.91091e-17	1.60171e-16
TRAF1	1356.59	-2.00793	0.147747	1.60942e-42	2.38051e-41
RC3H2	4206.42	0.0549101	0.125474	0.664292	0.696857
IL17RB	73.1343	-0.684178	0.194704	1.35705e-10	3.62303e-10
TRAF3IP2	2593.28	1.74625	0.151406	2.37435e-31	2.11798e-30
GYG2	74.3652	2.67787	0.365832	1.36664e-14	4.77887e-14
DCBLD2	316.769	-0.159983	0.232284	0.477522	0.51739
SOAT1	2654.22	-0.422811	0.146266	0.00315572	0.00461153
PKP2	298.958	-0.312971	0.440552	0.431324	0.472273
MSH4	21.2164	-0.335447	0.304981	0.250381	0.286963
GDI2	13874.9	0.830775	0.121346	5.57733e-12	1.62451e-11
PRDM1	1881.75	-0.373819	0.214981	0.0749644	0.0928834
ATG5	1761.54	0.466836	0.108814	1.61983e-05	2.93751e-05
TMCC3	457.455	-1.0406	0.285497	0.000162547	0.000269934
PITHD1	3136.03	0.891304	0.0905134	4.24854e-23	2.48119e-22
MTA3	540.593	-0.680659	0.171517	5.83073e-05	0.000100746
USP13	794.788	0.0743212	0.139848	0.595166	0.630898
ATP11B	6761.69	-0.0853655	0.169947	0.598646	0.634109
CDK14	730.42	-0.298879	0.227665	0.177573	0.208126
SEC61A1	10844.8	0.411414	0.0717766	1.03496e-08	2.41846e-08
PPP1R12A	6345.97	-0.0895394	0.145025	0.503979	0.543215
RASGRF1	44.3215	0.409259	0.252111	0.0926666	0.113221
CAMK2B	31.0193	1.11606	0.294509	6.10241e-05	0.000105172
CROCC	662.389	-1.62348	0.168239	1.89933e-22	1.06561e-21
POLR3E	2603.21	-0.449858	0.110677	4.33122e-05	7.56397e-05
ATP2B4	7376.71	-1.05325	0.168218	2.38064e-10	6.24069e-10
ZC3H11A	11429.8	0.632065	0.125599	7.40183e-07	1.48952e-06
RIOK2	1077.35	0.322885	0.138107	0.0188895	0.0252138
YIPF1	1144.1	0.476725	0.0890386	8.07718e-08	1.75805e-07
NDC1	1469.24	-0.13258	0.0957229	0.158599	0.187308
DGKG	1026.23	-1.26848	0.227973	1.39655e-08	3.2342e-08
FLYWCH1	2345.52	-0.230741	0.105447	0.0266488	0.034936
UNKL	1139.82	-1.35426	0.128956	4.15239e-26	2.86133e-25
TBXAS1	3926.19	-0.0284022	0.157865	0.842666	0.860588
PARP12	2387.52	-1.15479	0.142095	2.41449e-16	9.39594e-16
ALDH18A1	2157.58	0.269308	0.161724	0.0913352	0.11167
TARBP1	4425.15	0.381804	0.147296	0.0092104	0.0127523
GATB	785.31	0.031263	0.1262	0.805268	0.827115
MXD1	14208.6	0.736514	0.173728	1.8127e-05	3.27129e-05
CDK17	4654.24	0.353053	0.178574	0.0447295	0.0571811
DNAJC25	1076.37	2.01292	0.153807	5.19623e-40	6.94018e-39
SLC2A3	22874	0.55281	0.209421	0.00678066	0.00954119
PSD	393.347	-0.406728	0.139542	0.00328314	0.00479063
CTDP1	2301.71	-0.186717	0.123236	0.118626	0.142654
YBX3	27494.3	1.80696	0.159295	1.52664e-30	1.31994e-29
STYK1	79.9374	-1.0146	0.261324	6.61379e-05	0.000113737
WNK1	17040.2	-0.807913	0.12358	3.72363e-11	1.03112e-10
RPS17P5	46.9812	5.37242	0.246364	8.5041e-107	7.54145e-105
CCAR1	5789.88	0.20444	0.112446	0.068613	0.0854764
OGFR	2651.72	-0.385043	0.121102	0.00126258	0.0019274
GNA15	10974.9	2.7459	0.196306	1.66393e-45	2.76438e-44
CREB3L3	29.4283	2.25503	0.379627	0.00317735	0.00464211
PIGV	535.072	-0.221836	0.104399	0.0320043	0.0415859
PTPRU	57.2602	1.84622	0.320213	1.21089e-09	3.02676e-09
SNRNP40	1861.7	0.123638	0.0891037	0.162437	0.191468
RIMBP2	16.3603	-0.839737	0.561169	0.000356049	0.00057319
COL11A1	39.975	6.94008	0.746938	9.41136e-14	3.10718e-13
QSER1	1934.81	-0.61108	0.117162	1.52715e-07	3.24921e-07
MPC1	2122.46	1.24102	0.113594	3.27326e-28	2.51918e-27
ACAA1	2562.26	-0.0799595	0.101879	0.427813	0.46895
BCAT1	2284.49	1.29191	0.292623	3.284e-06	6.28986e-06
HDAC7	5980.98	0.0405347	0.10416	0.701871	0.731484
LZTS1	19.4787	-1.75525	0.347918	1.81264e-07	3.82851e-07
WNT8A	6.82868	5.58568	0.604837	5.12126e-09	1.22387e-08
SPAG4	210.163	-0.403383	0.151956	0.00728142	0.0102057
NCKAP1	171.618	-0.26337	0.365595	0.162011	0.191034
MRPS35	2785.43	1.43033	0.093795	4.86348e-53	1.11334e-51
GUCY1B1	456.428	0.451818	0.268905	0.0799111	0.0986292
SFSWAP	4989.93	0.129876	0.0772798	0.0940617	0.114833
TNK2	5968.41	-0.797218	0.107894	9.7521e-14	3.21375e-13
MON2	2833.04	-1.30011	0.119183	5.46031e-28	4.15849e-27
CDH3	12.7886	0.455118	0.272601	0.0807826	0.0996096
GPBP1	7553.93	0.605199	0.1432	1.91781e-05	3.4542e-05
DGAT2	353.196	-0.849197	0.278453	0.00161443	0.00243606
ZNF112	23.7859	-0.65	0.38835	0.0735411	0.0912462
CS	18971.1	1.33283	0.0750216	1.30472e-70	5.29608e-69
LTK	1265.39	1.35898	0.269532	1.38404e-07	2.95784e-07
MRPS24	1237.91	1.96788	0.18787	1.76161e-26	1.23508e-25
ELMO2	4313.06	0.384777	0.128424	0.00319515	0.00466709
WAPL	4094.45	-0.520865	0.129712	5.12661e-05	8.89856e-05
VMP1	10519.9	1.13017	0.196455	4.39802e-09	1.05667e-08
APPBP2	1472.08	-0.262166	0.136394	0.052146	0.0660277
POLD1	2663.74	0.141721	0.127978	0.265678	0.303018
SEZ6	86.4189	-1.92328	0.226354	7.26e-18	3.11389e-17
EIF4B	34370.8	0.773704	0.092991	6.78031e-17	2.7415e-16
SLC6A16	165.913	-2.36459	0.179843	6.12339e-40	8.17296e-39
BICRA	3126.86	0.574907	0.103719	2.47371e-08	5.62355e-08
SPHK2	561.66	-0.945107	0.110327	6.95601e-18	2.98937e-17
RPL18	110762	2.25658	0.154221	1.27467e-42	1.88823e-41
CA11	363.724	0.530358	0.225325	0.015292	0.0206399
ISOC2	1038.35	0.676316	0.237811	0.00326195	0.00476135
U2AF2	7313.1	0.0411224	0.0866368	0.668395	0.70049
EPN1	7357.97	0.531438	0.122943	1.52313e-05	2.77005e-05
MED29	2606.48	0.310908	0.0688843	6.13759e-06	1.15154e-05
AHRR	113.868	0.582897	0.362678	0.24277	0.278845
ZNF275	1160.41	-0.325236	0.135903	0.015715	0.0211876
MTMR1	1735.08	-1.087	0.135001	5.09036e-16	1.94142e-15
GPC1	238.252	0.270394	0.289641	0.329757	0.369763
ADCK1	445.694	-0.711628	0.171314	2.57153e-05	4.58392e-05
HAGH	1549.17	-0.91675	0.171935	6.53105e-08	1.43421e-07
RNF4	5345.98	0.193327	0.110205	0.0818903	0.100855
CASP8	6400.02	-0.0371573	0.156768	0.804617	0.826593
LIMCH1	24.2863	-0.893453	0.399597	0.0168903	0.0226991
INTS13	1453.09	0.90995	0.161554	1.01564e-08	2.37508e-08
TM7SF3	4125.99	0.792067	0.171938	2.68707e-06	5.18021e-06
DLX3	3.24065	5.84926	0.38943	5.48381e-07	1.1146e-06
SPA17	185.917	0.134955	0.181181	0.450279	0.490899
TSPAN32	2928.01	-1.25063	0.250887	3.10241e-07	6.43731e-07
ST3GAL6	939.964	0.457801	0.198739	0.0187457	0.025032
ATP2C2	180.191	-3.39795	0.382189	1.99911e-19	9.46524e-19
NGFR	55.0879	0.155594	0.325554	0.264847	0.302176
CDON	26.439	-1.72685	0.284005	4.92028e-10	1.26588e-09
TAF2	2482.92	0.0174348	0.133504	0.911946	0.922584
HIPK2	5389.52	-0.652525	0.157679	2.55681e-05	4.55859e-05
TNPO3	2401.3	-0.79293	0.0848156	6.62512e-21	3.40367e-20
BORCS8-MEF2B	64.8639	0.538613	0.13101	3.26691e-05	5.78066e-05
RFXANK	2390.4	1.25776	0.14077	1.47112e-19	7.00748e-19
TMEM161A	1023.51	0.680244	0.156724	1.04072e-05	1.91537e-05
LPAR2	2792.78	0.212616	0.138393	0.126637	0.151676
CTSA	16827.3	1.3563	0.219844	2.18553e-10	5.74913e-10
SUGP2	6344.7	-0.298949	0.101088	0.00283025	0.00416032
SLC12A2	1102.61	0.406173	0.182773	0.0239633	0.0316048
SNX24	126.105	-0.690487	0.239565	0.00309841	0.00453082
CNN2	14345.5	0.955755	0.154516	6.83064e-10	1.73605e-09
ABCA7	4650.59	-1.32251	0.209679	1.47229e-10	3.92113e-10
SNCAIP	11.3794	3.75277	0.555161	7.90029e-06	1.46798e-05
DDX20	1996.51	1.28594	0.126645	1.10486e-24	7.00525e-24
BTBD1	4352.14	0.859173	0.115649	6.82537e-14	2.27671e-13
FAR2	1335.36	-0.492392	0.188056	0.00753251	0.0105411
BCAS1	18.5864	-0.522252	0.293077	0.0637702	0.0797766
POU1F1	3.54742	4.79116	0.572307	0.683647	0.714781
CHI3L2	138.767	-1.60097	0.221642	2.25806e-13	7.26261e-13
SBNO2	3998	-0.475064	0.123333	9.24365e-05	0.000156663
PMS1	985.15	-0.334441	0.138358	0.0146318	0.0198072
HMG20B	5759.61	1.78727	0.0941979	3.03152e-80	1.54216e-78
CALCRL	204.163	-0.112578	0.31568	0.705014	0.734371
TAF11	2559.01	1.0572	0.101338	1.23374e-25	8.26703e-25
ANKS1A	1523.18	-0.436763	0.148622	0.00301169	0.00441221
AP3D1	6588.08	-0.0702884	0.0722437	0.330159	0.370192
ZNF76	1754.93	-0.492878	0.0980805	4.1054e-07	8.43047e-07
SLC9A3R2	1137.28	3.93079	0.32976	3.44286e-34	3.55053e-33
NTHL1	733.241	1.8806	0.222289	3.8706e-18	1.68847e-17
UHRF1BP1	4427.85	0.55833	0.127079	9.32081e-06	1.72332e-05
GNAI3	6220.85	0.0819819	0.113689	0.502077	0.541344
IPO5	10321.3	0.861818	0.122333	1.18757e-12	3.62869e-12
OAT	2693.28	-0.0698337	0.190744	0.703504	0.73303
WDR3	659.116	-1.20416	0.136123	5.21825e-19	2.41068e-18
PKN2	3770.87	-0.0379275	0.144993	0.786471	0.810006
WDR18	1631.44	0.908919	0.168159	3.71387e-08	8.3303e-08
TRAM2	1660.65	-0.550817	0.135712	4.20916e-05	7.36388e-05
NTN1	274.432	0.419539	0.29354	0.133415	0.15931
MCM10	581.001	-0.61304	0.192282	0.00114543	0.00175555
DGKA	5319.44	-1.79408	0.143179	1.82708e-36	2.07557e-35
ERBB3	26.918	-1.51165	0.287326	6.45133e-08	1.41765e-07
ANKRD44	3638.28	-2.63271	0.151636	5.39029e-68	2.01746e-66
ADAT1	1003.63	-0.806492	0.0862415	6.63165e-21	3.40614e-20
PDIA5	826.363	0.676995	0.165459	3.35632e-05	5.933e-05
TBC1D22B	1636.32	0.110669	0.115451	0.338976	0.379301
NDUFB4	8275.86	2.40909	0.149068	1.68214e-59	4.92071e-58
SPEN	16738.2	0.402621	0.11095	0.000269991	0.000439246
MYLK	379.327	-1.09307	0.269697	3.02343e-05	5.36431e-05
ZC3H15	6355.01	1.39364	0.128062	4.24388e-28	3.25221e-27
MAP2K4	991.289	-0.86913	0.14193	6.30986e-10	1.60993e-09
SLK	4693.48	0.0531051	0.155262	0.732464	0.760029
CYB5R4	3613.51	0.329595	0.113145	0.00343889	0.00500898
COL17A1	148.84	-1.29858	0.369056	0.000220282	0.000361391
GSTO2	274.942	-2.11221	0.240644	5.9791e-19	2.74704e-18
SEC61A2	1580.27	1.36884	0.153734	1.64053e-19	7.79181e-19
PRKCQ	1208.43	-1.13746	0.198898	6.22562e-09	1.4781e-08
TLE2	112.926	-2.26241	0.23528	2.38975e-22	1.33127e-21
ASB1	1109.64	-0.743614	0.129587	7.46049e-09	1.76067e-08
FAM107B	10963.4	0.365957	0.204233	0.070689	0.0879124
ME1	112.092	0.375216	0.325167	0.220805	0.255164
TBC1D1	7718.47	0.720025	0.108536	2.36208e-11	6.64224e-11
CDK13	4134.59	-0.46509	0.0848755	3.79244e-08	8.50168e-08
MTHFD2	3236.35	1.00025	0.116136	5.81627e-18	2.50777e-17
SLC9A7	3335.39	0.841567	0.17333	7.48997e-07	1.50603e-06
FOXJ2	3561.13	0.354	0.0988632	0.000396514	0.000635372
YBX1	56447.7	1.90563	0.109522	1.24077e-68	4.71564e-67
PPP2R5A	5430.14	0.281524	0.101628	0.00562003	0.00799433
ELAVL1	4092.66	0.316575	0.0741355	1.8637e-05	3.36025e-05
TIE1	1289.54	3.23766	0.268911	9.46156e-35	1.00145e-33
DIP2B	4253.39	-0.25135	0.118171	0.0320315	0.0416158
SMARCD1	6517.81	0.752371	0.0988438	2.01898e-14	6.98675e-14
KDM4A	1425.13	-1.1673	0.103748	1.34256e-29	1.10962e-28
NFYC	2934.67	-0.339126	0.084848	5.60933e-05	9.70736e-05
ZMYND12	81.0453	1.71429	0.205359	1.33692e-17	5.64929e-17
SLC9A3	51.3687	-0.784808	0.215793	0.000206898	0.000340426
NGEF	41.4965	0.250372	0.364564	0.46095	0.501311
ASPM	1601.84	-1.38374	0.224406	3.49045e-10	9.06192e-10
CD84	3707.84	-0.464986	0.169725	0.00543127	0.00773645
ELOVL1	4154.47	0.215436	0.119501	0.0728021	0.0903862
SPI1	26130.4	1.38997	0.209055	1.29204e-11	3.68643e-11
MPPED2	54.2259	-0.30874	0.415514	0.0146747	0.0198571
CLDN18	28.8389	-5.28265	0.394285	3.29949e-41	4.60688e-40
ZBTB11	3746.55	0.5034	0.140719	0.000300686	0.000486975
ATXN3	3084.59	0.33173	0.100986	0.000970997	0.00149765
GOLGA5	1202.93	-0.281964	0.110944	0.010521	0.0144793
FGFR2	24.1653	-0.629366	0.40916	0.0972734	0.118511
LRRC40	1539.96	0.982578	0.149568	2.74638e-11	7.67574e-11
ISOC1	813.676	0.640422	0.140488	4.33975e-06	8.23725e-06
TRMT11	555.221	-0.079628	0.144892	0.571058	0.607863
THUMPD1	3028.49	-0.0811697	0.147438	0.575441	0.612362
MSANTD3	1114.4	1.50658	0.14355	2.28101e-26	1.59242e-25
KIF26A	261.414	-1.88907	0.318441	1.13509e-09	2.84276e-09
ATG2B	2900.88	-0.889537	0.167747	7.85155e-08	1.71121e-07
ARFGEF1	5124.23	-1.08346	0.153927	1.07543e-12	3.3009e-12
ZFAT	778.397	-0.881132	0.176596	4.27835e-07	8.77191e-07
MTFR1	600.311	-0.739844	0.109829	1.24877e-11	3.56555e-11
STAG3	658.531	-0.500297	0.191007	0.00769606	0.0107501
FECH	4685.19	-0.529319	0.202217	0.00756474	0.0105832
MYO9A	1510.7	-1.26844	0.131642	3.0364e-22	1.68103e-21
DDX3Y	6001.75	0.835672	0.570192	0.0753256	0.0933016
PFKP	5064.42	1.55109	0.166847	3.72085e-21	1.93687e-20
IDI1	4832.72	1.33524	0.140949	8.78113e-22	4.72721e-21
SP100	7807.83	-0.625948	0.104892	1.97612e-09	4.87395e-09
KLF6	65619.7	2.03585	0.176557	1.14866e-31	1.04163e-30
PLPP1	260.41	0.500784	0.203085	0.011669	0.0159866
NEO1	1220.75	0.936106	0.422845	0.0410735	0.0527369
TRAM1	12663.6	1.34054	0.129204	1.37483e-25	9.20623e-25
PHKA1	89.609	-0.533364	0.369383	0.124354	0.149124
TNFRSF1A	6187.96	0.808427	0.137952	3.02307e-09	7.34665e-09
CACNB1	545.656	-0.0204657	0.217915	0.920428	0.92997
EVI5	709.669	-1.23945	0.171464	2.61897e-13	8.39735e-13
STOML1	194.979	-0.755558	0.129014	3.56133e-09	8.61172e-09
PKM	41072.9	0.758547	0.161916	1.92033e-06	3.74387e-06
DHX29	2392.64	0.536702	0.142827	0.000143876	0.000240021
DNTTIP2	5577.82	0.968648	0.156241	3.05256e-10	7.95654e-10
METTL22	1368.36	-0.227131	0.0832283	0.00618249	0.00874512
TP53BP1	2852.82	0.390901	0.161296	0.0140355	0.0190406
TRO	281.172	0.51865	0.382446	0.140063	0.166652
RRP15	972.568	-0.00893335	0.126747	0.939129	0.946543
RHOA	52653.1	1.38803	0.116393	2.64408e-33	2.60661e-32
DHX8	4227.96	0.0181004	0.112704	0.877159	0.891561
PMS2P4	136.654	0.531594	0.101206	1.26052e-07	2.70379e-07
PRKCZ	229.094	-1.56349	0.255629	4.28149e-10	1.10646e-09
ZFY	1031.69	0.559908	0.573354	0.232013	0.267254
IARS2	3256.3	0.292686	0.123194	0.0168015	0.0225875
SYT1	18.2037	-1.11789	0.477408	0.010678	0.0146893
NAV3	36.6864	3.05752	0.457068	6.51643e-06	1.21925e-05
IDH3G	5186.42	0.70757	0.122894	6.13183e-09	1.45654e-08
ROGDI	3273.93	0.199927	0.186972	0.283525	0.321789
PDZD4	215.88	-4.90929	0.272585	9.95374e-73	4.31629e-71
ATP2B3	10.4871	0.0771427	0.335519	0.808768	0.830125
ROCK1	8844.96	0.018923	0.154711	0.947583	0.953833
CBFB	3987.62	1.0177	0.11292	1.25304e-19	5.98608e-19
PDK3	957.46	-0.322245	0.116126	0.00518215	0.00740195
HYAL2	544.837	0.809989	0.200664	3.4748e-05	6.13199e-05
HDAC4	2326.16	-1.4266	0.144575	2.59912e-23	1.53476e-22
RASSF1	6839.78	0.869342	0.105942	2.07489e-16	8.11128e-16
FGFR3	87.8758	-0.880128	0.253765	0.000366203	0.00058891
IFI35	1200.88	-0.262812	0.175886	0.128239	0.153436
HEATR6	1052.72	0.0749855	0.104978	0.476191	0.516232
COASY	3168.45	0.234248	0.096592	0.0153881	0.0207639
PLEKHH3	299.587	-0.25118	0.22292	0.0332195	0.0430797
MEF2A	3969.43	-0.157324	0.137398	0.24543	0.281687
OTUD5	4725.55	0.35843	0.0861553	3.04787e-05	5.4062e-05
TFE3	4965.19	1.27873	0.104908	1.33329e-34	1.40216e-33
TBC1D25	1502.38	0.242045	0.0868705	0.00540255	0.00769721
ACSL4	3695.95	0.120618	0.138177	0.382028	0.423312
INPP5A	974.624	0.268901	0.12812	0.0346278	0.0447879
GPKOW	805.319	0.0440848	0.0806465	0.583067	0.619541
GRIPAP1	3607.22	-0.331223	0.0947589	0.000402644	0.000644827
FTSJ1	2252.02	0.5996	0.109202	3.23284e-08	7.28454e-08
PRR11	2296.18	0.677482	0.129852	1.35509e-07	2.89847e-07
REEP1	10.4243	-1.01948	0.263457	7.13106e-05	0.000122344
ATP11A	6293.29	-1.03629	0.11094	6.03955e-21	3.10852e-20
POLR1A	2362.35	-0.841105	0.0987714	1.20494e-17	5.10584e-17
LAPTM4A	17375	2.2288	0.129652	1.61439e-66	5.78916e-65
TTC7A	8170.84	0.375515	0.12595	0.00292416	0.00429131
IP6K2	6600.79	1.50994	0.114499	2.71849e-40	3.67575e-39
SRBD1	1061.96	-0.462447	0.155363	0.00260752	0.00384931
KIF2A	3338.75	-0.295256	0.122192	0.014757	0.0199629
RASGRP2	8334.28	-0.764656	0.12496	5.78682e-10	1.48186e-09
PSME4	8977.02	0.509831	0.190055	0.0062178	0.00879255
IFT80	542.425	-0.315793	0.18932	0.0884234	0.10842
SIRT2	3377.17	0.241093	0.103955	0.0208953	0.0277481
ERLEC1	2132.24	0.896921	0.113221	1.39111e-15	5.16147e-15
PPP2R5B	739.886	-0.836222	0.143634	4.20924e-09	1.01305e-08
PYGM	453.378	-1.03348	0.232898	5.69338e-06	1.07126e-05
PITX1	30.9734	3.94956	0.537616	0.0380842	0.049033
MAST4	1524.73	0.512166	0.174836	0.00287528	0.00422241
SDK2	756.798	-0.305106	0.302562	0.290365	0.328927
NUP133	2364.69	0.012545	0.126936	0.92755	0.936053
NUCKS1	8827.21	-0.0473762	0.104323	0.648991	0.681968
VPS35	4359.3	-0.607565	0.102322	2.33605e-09	5.72939e-09
DNAJA2	3639.01	0.938843	0.100381	4.83603e-21	2.50149e-20
BCL3	12939.6	2.12135	0.182396	9.9197e-32	9.02029e-31
KCNAB2	13506.9	-0.086282	0.129918	0.487222	0.526914
ABCC9	6.3995	2.55484	0.428856	0.00128417	0.00195871
GAL	74.1556	2.08027	0.33462	5.49999e-11	1.50869e-10
CLEC2D	2171.2	-2.55454	0.226978	6.06619e-30	5.0971e-29
FUNDC1	561.502	1.25705	0.115709	6.52712e-28	4.94799e-27
MAOB	8.38381	1.42232	0.475589	0.215117	0.248972
RORA	2081.84	-3.2499	0.263831	2.67458e-35	2.88676e-34
DRD4	90.1368	-0.793881	0.166358	1.35274e-06	2.66688e-06
TGFBR3	951.682	-3.62332	0.230831	6.04275e-56	1.54901e-54
PLA2G10	17.2555	-1.34585	0.253688	5.73862e-08	1.26669e-07
ATP1B3	5356.25	0.600652	0.109301	3.18912e-08	7.19424e-08
NEDD4	1054.03	-0.21253	0.213434	0.306339	0.345596
PIGB	1054.62	-0.443498	0.103609	1.62922e-05	2.95399e-05
MAPK6	5580.96	1.85989	0.147606	5.69887e-37	6.63475e-36
GNB5	969.13	-0.510085	0.167371	0.00201441	0.00300756
RAB27A	3886.61	-0.686419	0.167151	3.01749e-05	5.35423e-05
HDHD5	1405.59	0.155428	0.188342	0.402654	0.443571
UFD1	4155.78	0.767848	0.0759179	3.378e-24	2.09325e-23
LRP6	461.197	0.629869	0.346204	0.0502384	0.0637516
GUCY2C	42.9747	-2.18759	0.369776	1.11858e-09	2.80385e-09
SCT	33.9783	-1.56438	0.341735	2.04451e-06	3.97533e-06
PHRF1	2318.62	-0.841196	0.0959096	1.19913e-18	5.41769e-18
ELP1	1862.6	-0.659444	0.11011	1.58906e-09	3.94351e-09
NUCB2	12734.6	1.45371	0.157256	7.10349e-21	3.63899e-20
PFN2	88.487	-1.12295	0.26103	1.00426e-05	1.84982e-05
SPTB	3422.89	-2.37257	0.373492	7.13469e-11	1.94517e-10
DAPP1	1557.06	-0.619322	0.164146	0.000132235	0.000221183
SLC44A1	3845.2	0.252858	0.243089	0.294562	0.333432
TMEM260	675.536	-1.17836	0.143727	1.42952e-16	5.65576e-16
SMG6	1552.58	-1.14314	0.110013	1.59281e-25	1.06153e-24
EXOC5	2515.91	-0.115567	0.138141	0.395647	0.43656
CLTCL1	1255.86	-1.99654	0.32854	4.08624e-10	1.05724e-09
FGF22	11.2968	-1.75496	0.238455	6.63966e-14	2.21701e-13
FSTL3	521.432	-0.107914	0.161229	0.498091	0.537487
DGCR2	2148.48	-1.1282	0.100605	2.03993e-29	1.67055e-28
RNF126	5231.58	0.980409	0.120901	2.67384e-16	1.03847e-15
MNT	3339.5	-0.0518655	0.106742	0.586949	0.622993
ZXDC	3864.86	-0.123165	0.0887698	0.161776	0.190769
JMJD6	4156.65	0.723902	0.124368	4.23893e-09	1.01982e-08
POLB	1958.39	1.48208	0.128014	1.40217e-31	1.2651e-30
ST6GALNAC1	150.518	0.168005	0.380163	0.922342	0.931569
WIPI1	713.594	-1.62438	0.177705	2.6758e-20	1.32825e-19
GBA2	2331.83	-0.534578	0.0956279	1.95649e-08	4.47877e-08
NDST1	3091.57	-0.039391	0.149627	0.78999	0.813247
ASNS	914.129	-0.101608	0.15276	0.499349	0.538757
AP3M2	955.827	-0.398228	0.157161	0.0102921	0.0141852
ST6GALNAC2	237.586	-0.592653	0.228299	0.00786697	0.0109811
PABPC1	263097	1.65712	0.0927106	3.94143e-72	1.69052e-70
TESK2	1082.3	0.28932	0.0928034	0.00176807	0.00265628
CFAP20	2161.19	1.2225	0.119329	4.80961e-25	3.11163e-24
CSNK2A2	5861.53	0.995298	0.0883888	2.08457e-29	1.7064e-28
EIF2B3	581.473	-0.605201	0.141748	1.64556e-05	2.98253e-05
CAMK2A	58.3688	5.18933	0.455515	3.99522e-32	3.7066e-31
TCOF1	4265.44	-0.578014	0.119689	1.15866e-06	2.29552e-06
CDC42	23893.1	0.898506	0.102961	1.55039e-18	6.95114e-18
OSBPL3	1445.74	-0.680584	0.197721	0.000458902	0.000730879
SLC12A3	46.7651	-1.55957	0.367593	9.70078e-06	1.78987e-05
RAD18	1021.68	-0.165957	0.129134	0.19278	0.224604
ATP2B1	8263.41	0.19497	0.189103	0.329611	0.36962
TRPM5	16.4335	-2.51409	0.293879	3.89395e-18	1.6979e-17
NCK2	2293.42	-0.320679	0.144426	0.0228659	0.0302324
MAP4K4	8719.91	-0.197542	0.094854	0.0338463	0.0438376
MGAT4A	2537.16	-1.48692	0.168876	6.18369e-19	2.83905e-18
RPL31	129285	2.34622	0.159842	7.80736e-50	1.56362e-48
WDR1	16383	0.254036	0.0833847	0.00259347	0.00382971
SNX13	1947.82	-0.853631	0.138576	5.38139e-10	1.38145e-09
ARHGAP10	506.617	-0.666276	0.243357	0.00492761	0.00705322
RPS6KA2	753.117	-0.888159	0.268283	0.000642714	0.00100757
ING3	2268.75	1.1911	0.14658	1.73801e-16	6.82821e-16
VASH1	669.057	-1.22085	0.165795	1.04433e-13	3.43119e-13
LMCD1	54.3704	1.12787	0.356296	0.00060253	0.000947521
BUD23	4374.48	1.13903	0.0857012	1.20005e-40	1.64294e-39
SEL1L	3808.62	-0.426091	0.145079	0.0029527	0.00433126
TRIP13	471.351	0.137763	0.170207	0.413519	0.4547
ATP6AP1	8781.25	1.14725	0.12227	2.81691e-21	1.47687e-20
TCF3	7348.16	0.34135	0.108771	0.0015772	0.00238336
TRIB2	1339.23	-1.04568	0.266221	5.30376e-05	9.1939e-05
DAZAP1	6637.2	-0.0787635	0.0906478	0.380694	0.421956
MBD3	2287.79	-0.014079	0.109138	0.894466	0.906997
HLTF	1420.75	-0.428591	0.190062	0.0209741	0.0278433
FAM50A	1665.83	-0.168304	0.150617	0.255879	0.29269
FAM3A	1570.81	0.563961	0.0928714	1.00892e-09	2.53706e-09
CPSF1	8610.76	0.389284	0.115298	0.00074575	0.00116244
MYO3B	38.3038	-0.157947	0.440379	0.689462	0.719999
CYBRD1	1719.08	-0.256785	0.162024	0.105412	0.127668
PDCD2	3316.87	0.741023	0.0980527	3.08675e-14	1.05722e-13
RDH11	1839.44	0.431745	0.105242	3.75914e-05	6.60652e-05
PRKACA	4643.79	0.0110222	0.125109	0.933945	0.94179
ADGRL1	906.627	-1.24894	0.204176	5.16342e-10	1.32688e-09
ACTN1	8288.22	-0.25051	0.17377	0.138158	0.164564
ZFYVE26	2230.01	-1.05448	0.113685	9.78759e-21	4.97132e-20
EPN2	389.68	-1.27683	0.214099	1.31879e-09	3.2898e-09
PTPN18	7174.97	-0.353191	0.173223	0.0370697	0.047805
LIMS2	155.478	-0.331573	0.241686	0.158098	0.186757
ASIC4	11.7078	0.440199	0.37653	0.899021	0.911096
SPEG	90.0861	-2.05361	0.227559	6.38701e-20	3.10165e-19
LNX1	134.933	-0.202479	0.173401	0.235713	0.271358
ALDH3A2	985.815	-0.981153	0.212569	2.54213e-06	4.90945e-06
TFRC	18742.5	-0.539383	0.189182	0.00277168	0.00407848
SREBF1	5471.09	0.386409	0.136522	0.00447663	0.0064367
TRPC5	23.1839	-3.35846	0.382362	5.52221e-19	2.54425e-18
AFF4	10473.1	0.754822	0.15016	4.36425e-07	8.9443e-07
UBE2D1	3106.3	1.24863	0.170241	8.85963e-14	2.93389e-13
RHOBTB1	303.03	0.882803	0.253411	0.0002818	0.000457551
SMC1A	6240.21	-0.894388	0.111268	6.34093e-16	2.40389e-15
HSD17B10	2294.74	0.898629	0.147732	6.93045e-10	1.76029e-09
MARK2	3614.35	-0.110593	0.104102	0.283785	0.322047
HMMR	764.165	-0.83211	0.216421	8.82217e-05	0.000149894
CHFR	3376.6	-0.656969	0.10347	1.67025e-10	4.4262e-10
TRHDE	12.9505	3.79078	0.692408	0.0450247	0.0575249
P4HA2	245.113	-0.480714	0.219327	0.0249522	0.0328343
FCGR2B	453.565	-0.0449472	0.3448	0.88535	0.898911
NFATC3	4191.81	-0.799999	0.0992481	5.58848e-16	2.12764e-15
TRNT1	734.416	-0.680145	0.111516	8.92402e-10	2.25211e-09
ACADVL	10532.8	0.320341	0.0916796	0.000480263	0.00076311
STK10	8746	-1.4886	0.111006	1.97294e-41	2.77835e-40
FBXW11	1972.38	-0.250927	0.112254	0.023701	0.0312862
ACAP1	6031.74	-0.81047	0.111282	1.71073e-13	5.53843e-13
CRMP1	42.758	0.243864	0.398424	0.14457	0.171786
EVC	116.48	0.128714	0.406569	0.614956	0.649532
DERL2	2696.62	0.918066	0.0889239	3.28084e-25	2.14299e-24
SIDT1	1331.88	-1.22019	0.160635	1.70823e-14	5.93853e-14
NDE1	3198.65	0.217201	0.0915313	0.0173658	0.0232985
TMEM38A	137.141	-0.747669	0.299397	0.00939008	0.0129874
AP1M1	4872.66	-0.114891	0.119384	0.312242	0.351565
PVR	536.439	-0.5006	0.23139	0.0265662	0.0348394
XRCC1	2247.7	0.666909	0.092132	3.61012e-13	1.14652e-12
SCARB1	2570.69	1.13573	0.184371	3.27339e-10	8.51746e-10
CYP2W1	24.4382	-2.47973	0.337078	6.23172e-14	2.08752e-13
MCM2	4546.99	0.241274	0.140647	0.086486	0.106177
MOV10L1	20.2896	-0.802407	0.315847	0.00802625	0.0111883
PANX2	735.159	2.65469	0.283586	6.27105e-22	3.41233e-21
SELENOO	2740.98	0.262551	0.112449	0.0189449	0.0252824
TP63	93.9226	1.81367	0.445238	6.25509e-06	1.17269e-05
ALPK1	1385.67	-1.62224	0.151821	5.08751e-27	3.67551e-26
LLGL2	806.589	-1.47539	0.14263	2.15211e-25	1.41891e-24
PDE8A	1146.81	-0.790357	0.138997	9.60041e-09	2.25031e-08
CLCN4	244.623	-1.99489	0.368556	2.25918e-08	5.15073e-08
NLE1	1133.62	0.809365	0.116838	2.779e-12	8.2569e-12
SDHA	4320.69	0.0485122	0.0834643	0.578263	0.615
SMARCE1	4483.65	0.960914	0.100179	4.90966e-22	2.6864e-21
GSDMB	553.318	-2.56789	0.176477	1.68629e-48	3.18905e-47
KDM5A	6662.24	-0.313501	0.156959	0.0426603	0.0546673
ADAM11	106.131	1.0497	0.205058	1.43535e-07	3.06416e-07
PPP2R3A	128.203	-1.85542	0.264095	8.22323e-13	2.54705e-12
FERMT2	90.8645	2.36235	0.331669	7.43366e-14	2.47458e-13
ABCB11	4.9551	1.78378	0.57256	0.0475538	0.0605518
DHRS9	455.189	1.3503	0.316663	5.8397e-06	1.09742e-05
CD5L	65.2798	0.289799	0.457472	0.476356	0.516325
PTGS2	4560.48	0.690441	0.291502	0.012565	0.017152
IGF2BP2	5501.37	1.81187	0.172735	1.93232e-26	1.35139e-25
MAP3K13	866.445	-0.0777592	0.167683	0.635935	0.669429
ST6GAL1	3545.88	-1.78699	0.143621	6.12691e-36	6.79552e-35
TBX21	457.11	-3.92694	0.238585	2.92573e-61	8.98578e-60
VDAC1P1	15.3393	1.50588	0.170585	2.55528e-19	1.20062e-18
FRY	3134.39	-0.608743	0.178432	0.000472117	0.000750592
PICALM	9247.6	-0.371344	0.0994634	0.00017266	0.000285884
NSF	1155.7	-0.758375	0.132578	7.8628e-09	1.85228e-08
GLI2	8.43716	5.15855	0.591751	1.1367e-07	2.4457e-07
CLASP1	4268.56	-0.524905	0.120486	1.13631e-05	2.08584e-05
MRPS34	2415.83	0.321415	0.172051	0.0582483	0.0733003
NOTCH3	140.059	1.23043	0.30811	2.24121e-05	4.01188e-05
CLNS1A	4143.15	0.250633	0.0995705	0.0132823	0.0180773
TEAD2	83.222	-0.356061	0.317745	0.0394881	0.0507708
EED	1039.37	0.0478682	0.13192	0.718305	0.746675
CDHR2	65.0023	-1.49777	0.200887	4.15143e-14	1.40913e-13
TSG101	3200.76	0.926767	0.0971353	8.79533e-22	4.73356e-21
NCBP3	4338.16	-0.264334	0.102334	0.00896638	0.0124319
ATP2A3	15931.1	-0.0602964	0.119089	0.536839	0.574638
CA12	13.1834	0.665978	0.41363	0.000210984	0.000346831
MGLL	2606.29	1.64218	0.235569	6.75467e-13	2.1061e-12
NTN4	11.2604	-1.54962	0.380777	3.21337e-10	8.36573e-10
BCS1L	1234.08	0.179744	0.142167	0.202546	0.235197
NUAK1	45.8005	-0.919064	0.382455	0.0107144	0.0147362
DPP8	3213.67	-0.237301	0.0907286	0.00859423	0.0119429
SLC24A1	937.403	-1.66444	0.128458	9.24448e-39	1.17039e-37
ZNF532	582.301	-0.456857	0.339226	0.154622	0.18299
SCARF1	964.271	0.408521	0.172488	0.0161365	0.0217321
LMAN1	4843.37	0.784543	0.120716	5.59116e-11	1.53263e-10
HACD3	2237.66	0.294632	0.132748	0.0275211	0.0360268
IPCEF1	783.839	-3.27194	0.238402	2.48542e-43	3.79894e-42
ZZEF1	7473.9	-0.81155	0.107076	2.4486e-14	8.44084e-14
ENO1	65973.1	1.63692	0.152221	1.20475e-27	9.0182e-27
SLC12A1	18.3091	-1.92754	0.443295	5.01072e-06	9.46518e-06
MYDGF	5478.38	1.53646	0.153711	3.88548e-24	2.39791e-23
ANO8	737.21	-0.737413	0.175289	2.00731e-05	3.60796e-05
TUBE1	630.734	-0.028406	0.124896	0.811054	0.832189
ARHGEF10L	695.559	-1.28868	0.35486	0.000144647	0.000241267
TXK	644.489	-2.74266	0.226755	3.72397e-34	3.8264e-33
KCNQ2	12.9173	2.32267	0.348622	2.58053e-12	7.68924e-12
TACR2	78.7326	-1.60383	0.254254	1.2441e-10	3.33097e-10
ACTR6	805.067	0.723756	0.109365	2.60902e-11	7.30638e-11
TIPIN	401.617	0.190912	0.106815	0.0729506	0.0905477
SRI	3928.28	0.813114	0.0991774	1.63025e-16	6.4151e-16
EIF4G3	5290.62	-0.0857265	0.0810894	0.287215	0.325584
NUP37	707.613	0.129362	0.125614	0.30047	0.339572
SEMA3A	67.3488	2.55258	0.445837	1.9957e-08	4.56587e-08
GTSE1	611.487	-0.869256	0.180779	1.06967e-06	2.1252e-06
SEMA3C	165.32	-2.36313	0.473482	1.98468e-07	4.18379e-07
TTC38	1825.96	-0.382061	0.151985	0.0109319	0.0150175
ACAT1	1742.04	0.0801876	0.146438	0.584003	0.620468
GRAMD4	2162.44	-0.419129	0.141683	0.00280017	0.00411825
CELSR1	337.541	-0.238031	0.240418	0.3075	0.346702
WNT8B	16.6635	-2.15331	0.292718	6.83295e-14	2.27885e-13
ZNF638	3479.03	-1.2581	0.147378	7.0305e-18	3.02056e-17
SLC25A40	1413.99	-0.215087	0.136281	0.110758	0.133716
TIMM21	520.933	-0.176982	0.11592	0.124573	0.149377
ADD2	2353.44	-1.47074	0.31633	1.54228e-06	3.02842e-06
RASAL2	458.79	1.02021	0.273347	9.07339e-05	0.000153989
VPS9D1	1274.47	-0.197364	0.120126	0.0974304	0.118673
ZNF37A	869.561	-1.29545	0.153859	1.92172e-17	8.03248e-17
MARK3	5158.17	-0.459657	0.105076	1.0034e-05	1.8484e-05
SLC25A3	36874	1.70254	0.08532	9.99683e-89	6.30794e-87
FNDC3B	5892.41	0.255259	0.158804	0.104527	0.126658
FOSL2	27201.5	0.630124	0.167528	0.000164539	0.000273035
CACNG4	30.635	2.53542	0.655645	0.0484869	0.0616921
FRYL	4741.46	-1.20835	0.16426	1.0465e-13	3.43776e-13
TMEM131	5882.71	-0.474974	0.0961947	6.61338e-07	1.33632e-06
FSCN1	7524.52	2.9855	0.2355	4.48139e-38	5.46624e-37
ACTB	366676	0.828399	0.134896	5.26795e-10	1.35339e-09
MOCOS	15.1436	0.139357	0.344536	0.686481	0.717495
PLD1	2580.55	0.45545	0.177131	0.00891951	0.0123748
ATP12A	11.1248	3.20958	0.361677	7.11791e-20	3.45064e-19
WDR62	1649.35	-0.138714	0.153655	0.359079	0.399818
DLG1	2887.22	-0.257533	0.0961252	0.00711161	0.00997977
RAB7A	16569.6	0.915441	0.114014	6.01032e-16	2.28339e-15
BCAP29	2410.05	0.655546	0.117283	1.76483e-08	4.05512e-08
SEC31B	2173.56	-0.329276	0.151655	0.025995	0.034129
SART3	2092.16	-0.518866	0.0998611	1.75193e-07	3.70624e-07
ARHGAP15	4180.35	-0.290636	0.121351	0.0156005	0.0210419
TUBA3D	46.712	-1.41427	0.183422	6.13083e-15	2.19331e-14
EXOSC7	1178.15	0.245863	0.0719131	0.000630714	0.000989785
KIFAP3	998.902	0.0366587	0.160973	0.834217	0.853332
MKRN2	1919.9	0.468424	0.0639784	2.71519e-13	8.6917e-13
MCM6	3239.93	-0.363158	0.115255	0.00146499	0.0022213
REXO2	1254.47	-0.277057	0.172284	0.101942	0.12374
RBM7	3155	1.62584	0.107985	6.96695e-52	1.53079e-50
RBMS2	2625.37	1.09263	0.15494	8.0224e-13	2.48798e-12
BAZ2A	18318.5	0.455663	0.144833	0.00184109	0.00275946
PTPN23	5727.55	0.354979	0.0734447	1.38367e-06	2.72594e-06
MLH1	1823.12	-0.374594	0.0770927	9.27632e-07	1.85122e-06
UNG	1370.6	0.134513	0.170311	0.429631	0.47076
FMO4	122.471	-0.90449	0.193006	1.94665e-06	3.79293e-06
KLHL20	1003.86	-0.0253861	0.107669	0.807721	0.829245
RGS11	14.5767	-1.44839	0.251411	3.8996e-09	9.40135e-09
SLC46A1	106.675	-1.22614	0.221544	1.73646e-08	3.99226e-08
PLXNA2	216.894	-0.554417	0.216475	0.00888825	0.0123358
SPAG5	2132.86	-0.0366315	0.135531	0.780428	0.804582
ANKRD13A	5891.54	-0.0359785	0.0783683	0.600967	0.636328
TPD52	630.444	-0.781806	0.268382	0.00266972	0.00393699
ACACB	777.149	-1.30151	0.174411	4.38496e-14	1.48553e-13
TRAF4	2740.17	1.39543	0.166651	1.74884e-17	7.33008e-17
PAG1	4195.47	-1.24876	0.17948	1.86394e-12	5.61264e-12
GPATCH1	499.551	-0.84998	0.109125	4.65263e-15	1.67667e-14
ICAM3	2146.53	0.471279	0.16752	0.00476835	0.00683768
NT5C2	3375.49	-0.0798562	0.0952669	0.386957	0.428123
GPC4	100.055	3.47548	0.481107	1.98911e-06	3.87183e-06
MBNL3	3518.98	-0.868988	0.164713	9.33338e-08	2.02341e-07
CAMSAP3	34.3944	-0.791553	0.256093	0.00147589	0.00223696
RAP1GAP	364.717	1.71739	0.385342	1.36419e-06	2.68838e-06
XAB2	5241.82	0.776272	0.0965776	6.38358e-16	2.41912e-15
ARHGEF1	18271.1	-0.977311	0.0969232	3.20185e-24	1.9866e-23
STXBP2	13812.4	0.940818	0.191143	5.21569e-07	1.06174e-06
MAP2K7	2394.51	-0.209423	0.0876482	0.0158621	0.0213757
DGKD	8052.14	-0.746158	0.128596	5.00883e-09	1.19802e-08
CTTNBP2	9.11591	-0.763602	0.517697	0.00134465	0.00204766
RARB	45.9832	-2.23413	0.256558	1.09515e-18	4.95751e-18
TOP2B	11562.2	0.317873	0.130913	0.015581	0.021017
TM9SF3	8474.61	0.689852	0.131564	1.1917e-07	2.55958e-07
NFKB2	5301.66	0.431778	0.178544	0.0139259	0.0189023
UBE2T	630.823	0.133597	0.183669	0.461167	0.501519
PPP1R12B	1964.05	-1.26009	0.145436	2.47609e-18	1.09347e-17
DNAJC10	4311.17	-0.0661055	0.140049	0.603657	0.638901
GTF3C1	3904.28	-0.496457	0.094366	1.09375e-07	2.35717e-07
IL4R	3731.2	-0.953769	0.165451	5.41063e-09	1.29083e-08
USP33	3065.07	-0.512014	0.126631	4.59967e-05	8.0136e-05
CAPN6	6.61018	0.173154	0.520924	0.328019	0.367982
SNRPA	8164.12	1.70289	0.136878	8.4607e-36	9.33141e-35
SPAG6	241.198	4.99386	0.452556	2.56815e-23	1.51753e-22
EXOSC5	1556.78	1.17822	0.228023	9.29138e-08	2.01453e-07
DYNC1I2	2045.52	0.0597886	0.117752	0.611547	0.64621
APBB1IP	5950.17	-0.247264	0.157487	0.100049	0.12163
LRCH4	3772.05	-0.350534	0.0950842	0.000195742	0.00032269
FAM76B	4592.79	1.30003	0.152785	5.91346e-18	2.54856e-17
SIRT6	942.441	0.174456	0.110784	0.114204	0.137647
POLD3	1088.06	-0.45464	0.113561	5.55412e-05	9.61689e-05
ACTN2	19.027	3.96647	0.383589	3.93254e-11	1.08797e-10
CAPZB	13164.9	0.327147	0.131536	0.0129728	0.0176817
GPR137B	504.153	-0.267846	0.163616	0.0958651	0.116926
NAALAD2	91.8189	-0.400492	0.221177	0.0638315	0.0798381
JADE1	3112.16	-0.00296108	0.132404	0.960811	0.965568
SLC25A43	598.116	0.315735	0.19695	0.102119	0.123939
UBE2A	6368.49	1.62115	0.0964212	4.67224e-64	1.57235e-62
FGFR1	1896.59	1.88897	0.251062	8.80024e-15	3.1177e-14
FKBP6	12.4589	2.15686	0.312413	5.78315e-13	1.80978e-12
SMC1B	88.5038	-1.2792	0.246197	1.0843e-07	2.33781e-07
FBLN1	46.6329	1.24662	0.406683	0.0805608	0.099361
ITGA8	22.2428	-3.09932	0.44616	1.18119e-12	3.61032e-12
CST7	9071.81	0.347534	0.277617	0.195331	0.227328
MAP2	23.9008	-0.491794	0.420267	0.0281982	0.036874
PIAS2	1682.28	-0.0313203	0.1237	0.79569	0.818387
AMPH	49.9046	-0.259353	0.282331	1.53327e-07	3.26153e-07
ARAF	6966.01	0.713205	0.0734203	1.85856e-22	1.04333e-21
[truncated: 18,422 more rows]
